# Supplementary material for: Stylometry can reveal artificial intelligence authorship, but humans struggle: A comparison of human and seven large language models in Japanese
Source: PLoS One. 2025 Oct 27;20(10):e0335369. doi: 10.1371/journal.pone.0335369 (PMC12558491; doi:10.1371/journal.pone.0335369)
Supplement: S1 Data — (CSV) [file pone.0335369.s001.csv]

class	Ì/-AÌ»	A/L-Ç_	ð/-i-êÊ	ª/-i-êÊ	B/L-å_	¾/®	Ü·/®	É/-i-êÊ	Í/-W	â/-À§	Ä/-Ú±	Å·/®	±Æ/¼-ñ©§-êÊ	êé/®-Úö	Å/-i-êÊ	¢é/®-ñ©§	É/-»	½ß/¼-ñ©§-Â\	½/®	Æ/-À§	Æ/-i-êÊ	ÉÂ¢Ä/-i-Aê	Æ/-i-øp	à/-W	çêé/®-Úö	È¢/®	æ¤/¼-ñ©§-®ê²	ÈÇ/-	 é/®	×µ/®	Ö/-i-êÊ	E/L-êÊ	æè/-êÊ	i/L-ÊJ	j/L-ÊÂ	©/-^À§^I	ÉÖ·é/-i-Aê	ÁÉ/-êÊ	_/¼-ñ©§-êÊ	ª/-Ú±	©ç/-i-êÊ	u/L-ÊJ	v/L-ÊÂ	±Ì/AÌ	ÆµÄ/-i-Aê	»Ì/AÌ	Èº/¼-ñ©§-Â\	É¨¢Ä/-i-Aê	Ü½/Ú±
Claude3.5_1	12.5	10.81	5.07	3.38	5.74	4.73	5.74	2.36	3.38	2.7	3.72	0.68	1.01	1.01	2.03	1.01	0.34	0	1.35	0.68	1.01	1.69	3.38	0.68	0.68	0.68	0.34	0	0.34	0.34	1.35	0	0.68	0	0	0.68	0.34	0.68	1.01	0.68	0.34	0.68	0.68	0.34	1.01	0	0	0	0.68
Claude3.5_10	11.21	12.07	5.17	4.31	6.9	6.03	5.17	3.45	2.16	2.59	1.29	1.72	0	0.86	1.29	0.43	0.86	0.43	2.16	1.72	1.72	3.02	0.86	0.43	0.86	0.86	0.43	0	0	0.43	0	0.43	1.72	1.29	1.29	0.43	0.43	0.86	0.43	0	1.29	0	0	0	0	0	0.43	0.43	0.86
Claude3.5_11	16.25	9.54	5.3	3.89	6.01	3.53	6.01	4.59	3.53	1.77	3.18	1.06	1.06	1.06	1.06	1.06	0.71	0	1.06	0.71	1.06	1.77	2.83	1.77	0	0.35	0.35	1.41	0	0	0.71	0	1.06	0.35	0.35	0	0	1.06	0	0.71	0.35	0.35	0.35	0	0	0.35	0.35	0	0.71
Claude3.5_12	14.34	11.48	4.92	4.92	5.74	4.1	5.74	4.51	4.51	2.05	2.05	0.82	1.23	0.41	0.82	1.23	0.41	0.41	0.41	0.82	1.64	2.46	0.82	0.41	0	0.82	0.41	0.82	0.41	0.41	1.23	0	0.82	0	0	0.82	0.82	1.64	0	0.82	0.41	0	0	0.41	1.23	0	0.41	0.41	0
Claude3.5_13	17.26	14.16	7.52	3.98	5.75	3.54	6.19	3.1	2.65	1.77	1.33	0	0.44	0.44	1.33	0.88	0.88	0.88	0.88	0.44	0.88	3.54	1.33	0.44	0	0	0.44	0.44	0	0.44	1.33	0.44	2.21	0.88	0.88	0.44	0	1.33	0.44	0.44	0.88	0	0	0	0.44	0	0.44	0.88	0.44
Claude3.5_14	13.57	11.24	8.14	1.94	7.36	3.1	5.43	3.49	2.71	2.33	1.55	2.33	2.33	0.39	0	0.39	0.39	0.39	1.55	0.78	1.55	2.33	2.33	1.55	0	0	0	0.39	0.39	0.39	0.78	0.39	1.16	0	0	0	0.39	1.16	0	0.39	0.78	0	0	0	1.55	0.39	0.78	0	0.78
Claude3.5_15	13.75	10.65	5.5	6.53	5.5	6.87	4.81	4.47	1.72	2.75	2.75	0.69	1.72	1.03	0	0.34	1.03	0.69	0	1.03	1.37	1.72	0.69	1.03	0	0	0	1.03	1.03	0	0.69	0.69	0.69	0	0	0	0.34	1.03	0.69	0.69	0.34	0.34	0.34	0	0.34	0	0.69	0.34	0.69
Claude3.5_16	10.94	11.72	5.08	3.91	6.25	4.3	6.64	4.69	1.95	1.56	3.12	0.39	1.17	1.17	0.78	0.39	1.17	0	0.78	0.39	1.17	3.12	1.56	1.17	1.17	0.39	0.78	0	0.39	0	0.39	1.17	0	0	0	0	0.39	0.39	0.78	0.39	1.17	0	0	0.39	0.78	0	0.39	0	0
Claude3.5_17	13.59	10.45	5.92	2.44	7.67	5.92	6.97	3.83	3.14	1.39	2.44	0.7	0.7	0.35	0.7	0.35	0	0	0.7	1.05	1.74	2.44	2.44	0.35	0	0	0.35	0.35	0	0.7	0.7	1.05	1.39	0	0	0	0.35	0.7	0.35	0	0.7	0	0	0	0	0	0.35	0	0.35
Claude3.5_18	13	11.55	4.69	5.78	5.78	5.78	5.05	2.53	2.17	2.53	2.17	1.08	0.72	1.81	1.08	1.44	1.81	0.36	1.08	0.72	2.17	2.17	1.44	1.81	0	0.72	0	1.08	0.36	1.08	2.89	0	0.72	0	0	0	1.08	0.72	0.36	0	1.08	0	0	0	0	0.36	0.72	0	1.08
Claude3.5_19	14.58	11.11	8.33	3.47	7.64	4.86	5.56	5.21	3.12	3.12	1.39	2.08	1.04	0.69	0.69	0.69	0.35	0.35	0.69	1.04	0.69	1.04	1.74	0.35	0	0.35	0	1.74	0.35	1.39	2.08	0	0.35	0	0	0	0.35	0.35	0	0	0.69	0	0	0	0	0	0.35	0	0
Claude3.5_2	12.69	12.39	6.04	4.53	6.65	6.95	5.44	3.32	1.81	3.02	3.02	1.51	0.3	0	0.6	1.21	0.6	0.6	0.91	0	1.51	2.42	2.11	0.6	0.3	0	0	0.91	0.91	0	0.6	0	1.81	0.6	0.6	0	0.3	0.91	1.21	0.3	0	0.3	0.3	0	0.3	0	0.6	0	0.3
Claude3.5_20	14.58	11.11	8.33	3.47	7.64	4.86	5.56	5.21	3.12	3.12	1.39	2.08	1.04	0.69	0.69	0.69	0.35	0.35	0.69	1.04	0.69	1.04	1.74	0.35	0	0.35	0	1.74	0.35	1.39	2.08	0	0.35	0	0	0	0.35	0.35	0	0	0.69	0	0	0	0	0	0.35	0	0
Claude3.5_21	17.05	13.36	6.45	5.07	6.91	5.53	4.15	3.23	1.84	1.38	0.92	2.76	0.92	0	0.46	0.46	3.23	0	0	2.3	1.84	2.3	0.92	0.46	0.46	0	0.46	0	0	1.84	0	0	0.92	0	0	0.46	0	0.46	0.92	0	1.38	0	0	0.46	0	0	0.92	0.92	0.46
Claude3.5_22	12.86	10.37	4.56	7.88	6.22	6.64	6.22	4.15	4.15	2.49	1.66	1.24	1.66	1.66	1.66	0.83	2.49	0.41	1.24	0.41	2.9	0.41	0.41	0.83	0.83	0.83	0.83	0	0	1.24	0.83	0.41	0	0	0	0.41	0.41	0.83	0.41	1.24	0	0	0	0	0	0	0	0.83	0.41
Claude3.5_23	10.47	10.99	5.24	6.28	6.28	4.71	4.71	1.57	4.19	2.09	1.05	2.62	1.57	2.09	1.05	1.05	0	1.05	0.52	1.05	1.57	2.09	1.57	0.52	0.52	0.52	0.52	0	1.05	0.52	1.57	1.57	1.57	0	0	0	0	0	0.52	1.05	0.52	0	0	0	0	0.52	0.52	0.52	0.52
Claude3.5_24	14.63	12.2	7.32	3.41	6.83	7.8	3.9	5.37	1.95	1.46	1.46	2.93	1.46	0	0.49	0.98	1.46	0.98	1.46	2.44	1.46	0.49	0.49	0.98	0.49	0.49	0	0.49	0.49	0.98	0.49	0.98	0	0.49	0.49	0	0.49	0.49	0.49	0	0.49	0	0	0.49	0	0.98	0.98	0	0
Claude3.5_25	12.78	10.13	4.41	6.61	6.61	8.37	3.96	2.2	3.08	2.64	0.88	3.52	1.32	2.2	1.32	0.88	0.88	0.44	1.32	0.88	2.64	0.44	0.44	2.2	0.88	0.44	0.44	0	0.44	1.32	0.88	0	1.32	0	0	0.44	0.44	0.88	0	0.88	0.44	0	0	0	0	0	0	0.88	0.44
Claude3.5_26	13.68	15.26	7.37	4.21	6.32	6.84	4.21	1.58	1.05	0.53	1.58	2.63	1.58	0.53	1.05	0.53	1.05	0	1.05	4.21	1.05	2.63	0.53	0.53	1.05	1.05	0	1.05	0	0.53	0.53	0	2.11	0.53	0.53	0	0.53	0.53	0	0.53	2.11	0	0	0	0	0	0.53	0	0.53
Claude3.5_27	13.04	10.14	3.38	8.21	6.76	8.21	3.86	0.97	2.42	2.42	1.45	2.9	0	1.45	0.48	0.97	0.97	0.48	0.97	1.93	1.93	0.48	0.97	0	0.97	0	0	0.97	1.45	0.48	0.48	0.97	1.45	0	0	0.48	0.97	0.97	0.97	0	0.48	0.48	0.48	0	0	0.48	0	0.48	0.48
Claude3.5_28	11.45	12.05	5.42	3.61	6.63	11.45	3.01	3.01	2.41	0	1.81	3.61	0.6	1.2	0.6	0.6	1.2	0	0.6	4.82	0	1.2	0.6	0.6	0.6	0.6	0	0	0.6	1.81	0.6	0	1.2	0.6	0.6	0.6	0.6	0.6	0	0	2.41	0	0	0	0	0.6	0.6	0.6	0.6
Claude3.5_29	15.33	10.67	3.33	5.33	8	12	4.67	2.67	3.33	2	1.33	4	0	0.67	1.33	1.33	2.67	0	1.33	2	0.67	0	0.67	0.67	0.67	0.67	0.67	0	0	0.67	1.33	0.67	0	1.33	1.33	0	0	0.67	0.67	0.67	0	0	0	0.67	0	0	0.67	0	0.67
Claude3.5_3	17.86	7.14	4.91	5.36	3.57	8.04	5.36	3.12	2.68	2.23	1.79	0.89	0.45	0.89	1.34	0.89	0.45	0.89	1.34	1.34	1.34	1.79	2.23	0	0	0	0.45	0	0	0.45	0.89	0.45	1.34	0	0	0	0.89	1.34	1.34	0.45	0	0	0	0	1.79	0	2.68	0	0.45
Claude3.5_30	12.5	11.54	4.81	3.37	8.17	10.1	3.85	3.37	4.33	1.44	0.96	4.33	0.96	0.48	0.48	0	1.92	0.96	0.48	3.37	1.92	1.44	0.48	1.92	0.96	0	0.48	0	0.96	0.96	1.92	0.48	0.96	0	0	0.48	0	0	0	0	1.44	0	0	0	0	0.48	0.48	0	0.48
Claude3.5_31	15.93	14.29	4.95	6.04	7.14	4.95	3.3	2.75	2.2	1.1	0.55	3.85	1.1	0.55	1.65	0.55	0	0	1.1	1.1	0	0	1.1	0.55	2.2	0	0	2.2	0	1.1	2.2	2.2	0	0	0	0	0	0.55	0	0	2.2	0	0	0	0.55	0	0.55	0.55	0
Claude3.5_32	16.67	11.49	5.17	4.02	7.47	5.75	4.02	2.3	3.45	1.72	1.15	4.02	0.57	0	0.57	0	2.3	0	1.15	4.6	0.57	0.57	0	0.57	1.15	0	0	0.57	0.57	1.15	2.3	1.72	1.15	0	0	0.57	0	0.57	0	0.57	0.57	0	0	0	0	0	0	1.15	0.57
Claude3.5_33	13.04	10.87	2.61	6.09	6.96	7.83	4.78	3.91	2.17	1.74	1.3	2.61	0.87	0.43	0	0.87	1.3	0	0	3.48	0	1.74	0.87	0	1.3	0.87	0.87	0	0.87	0.87	1.74	0.43	1.74	0.43	0.43	0.43	0	0.87	0.43	0.43	0.87	0	0	0	0	0	0.43	0	0
Claude3.5_34	14.29	10.05	5.29	7.41	7.41	5.29	4.76	3.17	2.65	3.7	0.53	2.65	1.06	0.53	2.12	0	0.53	2.12	0	1.06	1.59	1.06	1.06	1.59	1.59	0.53	0	0	0.53	0.53	1.06	0	2.12	0	0	0.53	0	0.53	0.53	0	1.06	0.53	0.53	0.53	0	0	0	1.06	0.53
Claude3.5_35	13.27	11.85	5.69	4.74	7.58	5.21	3.79	3.79	4.27	2.84	2.37	4.27	0.95	0	0.95	0	1.42	0	0.47	1.42	0	0.95	0.47	1.42	0.95	1.42	1.42	0	0	0.95	0.47	0	0.95	0	0	0.47	0	0	0.47	0.47	0.95	0	0	0	0.47	0	0.47	0	0.47
Claude3.5_36	11.11	12.08	4.83	6.28	7.73	7.73	4.83	4.83	3.86	0.97	1.93	2.9	0.97	1.93	1.45	0.97	1.93	0	0.48	2.42	1.45	0.97	1.93	0.48	0.97	0.48	0.48	0.48	0.48	1.45	0.48	0	1.45	0	0	0.48	0	0	0.48	0	0.48	0	0	1.45	0	0	0	0	0.48
Claude3.5_37	17.13	9.94	6.08	5.52	6.63	5.52	4.97	3.31	2.21	1.1	1.1	2.21	0.55	0.55	2.21	1.1	1.66	1.1	0	4.42	0	0.55	0.55	0.55	0.55	0.55	0	0	0	0	1.1	1.1	0.55	0.55	0.55	0.55	0.55	0	0	0.55	0.55	0	0	0	0.55	0	0.55	0.55	0.55
Claude3.5_38	12.16	13.06	5.41	4.95	7.21	8.11	2.7	5.86	1.8	0.9	0.9	4.5	0.9	0.45	1.35	0	0	0.45	1.8	0.9	1.35	0	0.45	0.9	1.35	1.8	0	2.25	0	1.35	0.9	0.45	0	0.45	0.45	0	0.9	0.9	0.45	0	0	0.45	0.45	0	0.45	0	0.9	0.45	0
Claude3.5_39	14.08	9.22	3.88	6.8	7.28	14.56	0	3.4	2.43	0.49	0.49	0	1.46	1.46	0.49	0.49	1.46	0.49	0	2.91	1.46	0.49	0.49	0	1.46	1.46	0	0	4.37	0.49	0.97	0.49	0.97	0	0	0	0	0	0.97	0	0.97	0	0	0	0	0	0.49	0.49	0
Claude3.5_4	16.55	14.08	7.39	2.46	7.04	3.87	5.99	1.76	2.82	3.17	1.76	1.06	0.7	0.35	1.06	0.35	0.7	0.7	1.06	1.41	0.35	2.46	1.06	0	0	0	0	1.41	0	0	2.11	0.35	2.82	0	0	0	0	1.41	0	0	0.35	0.35	0.35	0	1.41	0.7	0.35	0	1.06
Claude3.5_40	13.24	10.78	4.41	5.39	6.86	7.84	3.43	1.96	4.41	2.94	2.45	3.43	0.98	0.49	1.47	1.47	0.49	0	0.49	0.49	2.45	0.49	0.98	1.47	0.98	0.98	0	0.98	0.49	0.98	1.47	0	1.47	0	0	0	0	0.98	0	0	0.98	0	0	0	0	0	0.49	1.47	0.49
Claude3.5_41	16.51	13.3	7.34	6.42	7.8	6.42	3.67	2.29	2.29	2.29	1.83	4.13	0.92	0	2.29	0.92	1.38	0	0.46	2.29	1.38	0.46	0.46	1.38	0.92	0	0	0.46	0.46	1.38	0	0.46	0.46	0	0	0.46	0.46	0.46	0	0	0.92	0	0	0	0	0	0	0	0.46
Claude3.5_42	15.47	11.05	3.87	5.52	7.73	7.18	5.52	1.66	1.1	1.1	0.55	2.21	0.55	0	0.55	0.55	1.1	0.55	1.1	2.21	1.1	1.1	1.66	1.1	1.66	0.55	0	0.55	0.55	0.55	0.55	0.55	2.76	0.55	0.55	0.55	0.55	1.1	0.55	0	1.66	0	0	0	0	0	0	0.55	0.55
Claude3.5_43	14.01	12.06	5.84	2.72	6.23	4.28	3.5	4.67	3.11	1.17	0.78	3.5	0.39	0	0.39	0	1.56	0.39	1.56	3.5	1.17	0.78	0.39	0.78	0.78	0.39	0	0.39	0.39	1.56	0.39	0	1.17	0.78	0.78	0.39	0.78	0	0	0.78	0	0.78	0.78	0	0	0.39	0.39	0.78	0.39
Claude3.5_44	10.08	10.5	4.2	6.72	6.72	8.82	3.36	5.46	2.52	0.42	2.1	3.36	0	0.84	0.42	1.26	0.84	0.84	0.84	2.52	0.42	0.42	0.42	0	0.84	0.84	0.42	0.42	0.84	0.42	0.42	0.42	1.68	1.26	1.26	0.42	0.84	0.84	0.42	0	1.26	0	0	0	0	0.42	0.42	0	0
Claude3.5_45	11.27	9.86	5.63	4.23	7.51	7.04	5.63	5.16	3.29	0.47	1.41	1.88	1.41	1.41	0	0.47	1.41	0	0.94	2.82	0	0.94	1.41	0	0.94	0	0	0.47	0.94	0.47	0.47	0	0.94	0	0	0	0.47	1.41	0.47	0	0	0	0	0.47	0	0	0.94	0	0
Claude3.5_46	15.35	12.38	3.47	3.96	7.92	7.92	4.95	2.48	2.97	2.97	2.48	3.47	0.5	0.5	0.5	1.49	0.5	0	0.99	0.5	1.49	0	0.99	2.48	0.99	0.5	0	0.5	0.5	0.99	1.49	0	0.5	0	0	0.5	0	0.5	0	0.5	0.99	0	0	0	0	0	0.5	0	0.5
Claude3.5_47	17.07	13.17	3.9	5.85	6.83	6.83	4.39	1.95	0.98	1.95	0.98	2.93	0	0.49	0.49	0.98	0.49	0	1.46	1.46	0.49	0.49	0	0.49	1.95	0	0	2.44	0.49	0.98	0.49	0	0.98	0	0	0.49	0.49	0.98	0.49	0.49	1.46	0	0	0	0.49	0	0	0	0.49
Claude3.5_48	16.36	10.45	5.91	2.27	6.82	7.73	4.09	5	2.73	3.64	1.82	2.73	0.45	0	0.91	0.45	0.91	0	1.82	0.45	1.36	1.82	1.36	0.91	0.45	0.45	0.45	1.82	0	1.36	0.45	0	1.36	0	0	0	0.91	0.91	0	0	0.45	0	0	0.91	0	0	0.91	0	0.45
Claude3.5_49	13.33	9.09	5.45	5.45	7.88	6.06	4.24	5.45	0.61	0.61	1.21	3.64	0.61	0.61	0.61	0.61	3.03	0	0.61	4.24	1.21	1.21	0.61	0	1.21	0	0	0	0.61	1.82	0.61	1.21	0.61	0	0	0	0.61	0.61	0.61	0	0.61	0	0	0	0.61	0	0.61	0	0
Claude3.5_5	14.29	11.69	4.55	4.22	7.47	5.52	5.84	1.62	2.92	3.57	1.95	2.27	0.65	1.3	1.95	0.97	0.32	0.32	0.65	0	0.32	2.92	2.6	2.6	0	0	0	1.3	0	2.27	0.32	2.92	1.95	0	0	0	0.32	1.95	0.32	0.65	0.65	0.32	0.32	0.32	0.32	0.32	0.32	0	0.32
Claude3.5_50	12.24	12.24	4.59	5.1	6.63	7.14	4.59	3.57	3.06	2.04	2.55	2.55	0.51	0.51	1.02	0.51	1.53	0.51	1.02	2.04	0	1.02	1.02	1.02	1.02	1.53	0.51	1.53	0.51	1.53	1.02	0	1.02	0	0	0	0	0.51	1.02	0.51	0.51	0	0	0	0	0.51	0.51	1.53	0.51
Claude3.5_6	15.25	11.02	4.66	3.39	7.63	6.36	4.66	2.97	3.81	3.81	1.27	3.81	0.85	0	1.27	0	0.42	0.85	0	2.54	0.42	1.27	0.85	2.12	0.42	1.27	0	0.42	0.42	2.12	0.42	0.42	0.85	0	0	0.42	0	0.85	0.85	0.85	0.85	0	0	0	0	0	0.42	0.42	0
Claude3.5_7	18.31	10.33	4.23	5.63	7.98	4.23	6.1	3.29	3.29	4.23	1.41	2.35	0.47	0.94	1.41	1.41	0.94	0	0	0.94	0	0.47	1.41	0.47	0.94	0.94	0	0	0.47	0.47	0.47	0	1.88	0	0	0	0.47	1.41	0	0.47	0.94	0	0	0.94	0	0	0.47	0.47	0.47
Claude3.5_8	15.24	13.33	7.62	3.33	7.62	5.71	3.33	1.9	4.29	0	0.48	4.76	0	1.43	2.38	0	0.95	0	1.43	1.43	0	1.9	0.95	0.48	0.48	0.48	0	0.48	0.95	1.9	0	0	2.38	0.48	0.48	0.48	0.95	0.95	0	0.48	0	0	0	0	0	0.48	0	0.48	0.95
Claude3.5_9	13.94	11.54	4.81	5.77	7.21	6.73	5.29	2.4	2.4	1.92	1.44	2.4	0.48	0.48	0.96	0.96	1.44	1.44	0	2.4	1.44	1.44	1.44	1.44	0.96	1.44	0.48	0.48	0	0.96	0	0	1.44	0	0	0.96	0.48	0.96	0.48	0.48	0	0	0	0	0	0	0	0	0.48
ChatGPT(GPT-4o)_1	9.68	9.41	8.33	6.18	5.11	5.65	4.57	1.88	3.49	2.96	2.96	1.61	1.34	2.42	2.96	2.42	1.34	1.34	1.34	0.54	0.81	0.54	0.54	0.27	1.34	1.08	1.08	0.27	0.27	0.81	0.54	0	0.27	0	0	0.54	0.27	0.54	0.81	1.08	0.27	1.08	1.08	0.27	0.81	0.27	0.27	0.81	0
ChatGPT(GPT-4o)_10	10.07	11.41	7.72	6.71	5.7	5.37	3.69	2.01	2.68	4.36	1.34	2.35	2.68	1.34	1.01	1.01	1.01	1.01	1.68	0.34	0.67	0.67	1.01	0.34	0.34	0	0.67	0.67	0.34	0.34	1.34	0	1.01	0.67	0.67	0.34	0.67	0.67	0.67	0.34	0.34	0.34	0.34	0	1.01	0.67	0.34	1.01	0.34
ChatGPT(GPT-4o)_11	11.79	9.61	7.86	6.99	6.99	3.49	3.06	2.62	3.06	3.49	0.87	3.93	1.31	0.44	1.31	0.44	2.62	0.44	2.18	0	1.31	0.44	0	0.87	1.75	0	0.87	0	1.31	1.31	0.44	1.31	0.44	0.87	0.87	0	0.87	1.31	0.87	0	0	0.44	0.44	0	0.44	0	0.44	0.44	0.44
ChatGPT(GPT-4o)_12	7.21	9.91	10.21	7.21	6.01	5.71	4.5	3.9	2.1	5.41	0.9	1.5	2.1	2.4	1.2	0.9	2.4	1.8	1.2	0.9	0.3	0.9	0.3	1.2	0.9	0.3	1.2	0.3	0	1.2	0.3	0.3	0.6	0	0	1.2	0.6	1.2	0.3	0	0	0	0	0.6	0.3	0.3	0.3	0	0.6
ChatGPT(GPT-4o)_13	14.29	10.88	7.82	5.1	6.12	4.76	3.4	2.72	3.06	2.72	1.02	2.38	0	1.7	1.7	0.68	2.04	0	1.02	0.34	0.34	0.68	0	0	0.68	1.02	1.02	0	0	1.02	1.02	0	0	0.68	0.68	0.68	0.68	1.02	1.02	0.34	0.34	0.34	0.34	0	0.34	0	0.68	0.68	0
ChatGPT(GPT-4o)_14	11.22	11.22	7.92	7.92	5.28	4.95	3.96	3.96	1.98	4.29	1.98	1.98	0.99	0.99	0.33	1.65	2.31	1.32	0.66	0	0.33	0.66	1.32	0	0.33	0.33	1.65	0.33	0.33	0.99	0.99	0.33	0.33	0	0	0.99	0.33	0.66	0.99	0.66	0.99	0	0	0	0	0.33	0.33	0	0
ChatGPT(GPT-4o)_15	11.53	10.85	11.19	6.78	6.44	3.05	4.41	2.03	2.03	2.71	0.34	2.37	2.37	0.68	1.36	0.34	3.05	0.68	1.36	1.02	1.36	0.68	1.02	0.34	0.68	0.34	1.36	0.34	1.02	0.68	0.34	0	0.34	0	0	0.68	0.34	0.68	0.68	0.34	0.34	0.34	0.34	0	0	0.68	0.68	0.34	0.68
ChatGPT(GPT-4o)_16	12.21	10.31	8.02	5.73	6.49	4.96	3.44	3.82	1.91	4.2	1.53	1.91	1.53	1.15	1.53	0.38	1.53	0.76	1.53	0	0.76	1.15	0.38	1.53	1.53	0.38	1.15	0.76	0.38	0.76	0	0.38	0	0.76	0.76	0.76	1.15	0.38	0.76	0	0.38	0.38	0.38	0	0.76	0.38	0.38	0.38	0.38
ChatGPT(GPT-4o)_17	13.46	10.26	8.33	7.37	6.09	3.85	4.49	3.21	2.56	4.17	1.6	1.28	1.28	1.28	2.24	0.96	1.6	0.64	1.92	0	0.64	1.6	0.32	0.64	0.96	0.96	1.6	0	0.64	0.32	0.32	1.28	0.32	0.96	0.96	0.32	0	0.64	0.32	0.64	0.32	0.32	0.32	0	0	0	0.32	0.64	0.32
ChatGPT(GPT-4o)_18	7.67	12.2	8.36	5.23	6.27	3.48	4.18	3.48	2.44	4.18	3.48	2.44	1.74	1.74	1.74	1.74	1.39	0.35	0.35	0.35	0.7	1.39	1.05	0.7	0	0.7	0	0.7	0.7	0.7	1.05	0.35	1.39	0	0	0.7	0.7	0.35	0.7	0.35	0.7	0	0	0	0	1.39	0.7	0	0.7
ChatGPT(GPT-4o)_19	12.06	9.22	6.38	7.8	6.38	4.26	3.55	3.55	2.84	3.55	3.19	2.84	1.77	2.48	1.42	2.13	1.42	1.77	1.06	0.35	0.35	0.35	1.06	0.71	0	0.71	0.71	0.71	1.06	1.06	1.06	0	0.35	0	0	0.35	0.71	0.35	0.35	0	0.71	0	0	0.35	0.35	1.06	0.35	0	0.35
ChatGPT(GPT-4o)_2	11.53	10.46	6.43	6.97	6.17	6.17	4.83	2.68	4.02	2.95	2.95	2.68	1.34	1.07	2.14	2.68	1.07	1.07	0.54	0	1.34	1.07	0.8	0.8	0.54	0.27	0.27	0.54	0.8	1.34	0.27	0.54	0.8	0	0	0	0	0.8	0.27	1.34	0.27	0	0	0	0	0.54	0	1.07	0.54
ChatGPT(GPT-4o)_20	11.63	8.43	5.52	6.69	6.69	4.36	5.23	4.36	2.91	4.65	2.03	2.03	1.16	1.45	3.49	1.45	1.45	0.58	0.87	0.29	0.58	0.58	1.45	0.29	0.87	0.29	0.58	0	0.87	0.58	0.87	0	0.29	0	0	0.29	0.58	0.58	0.87	0.58	0.29	0.58	0.58	0	0.58	0.87	0.29	0	0.58
ChatGPT(GPT-4o)_21	11.36	9.42	10.71	8.44	6.49	4.22	3.9	1.95	3.25	2.92	2.6	2.92	2.6	2.6	0.97	1.3	1.95	0.97	0.65	0.32	0.65	0.65	1.3	1.3	0.32	0.65	0.32	0.97	0.32	1.3	0	0	0	0	0	0.65	0.65	0.32	0.32	0.65	0.32	0	0	0	0	0.32	0.32	0	0.32
ChatGPT(GPT-4o)_22	15.43	8.68	4.82	5.79	6.11	3.86	5.14	3.54	1.29	5.14	2.89	1.29	0.64	1.61	1.61	2.25	2.57	0.96	1.93	0.64	2.57	1.93	0.64	0.32	1.29	0.32	1.29	0.64	0.32	1.29	0	0	0.64	0	0	0.96	0	0.64	0.96	0.32	0.64	0	0	0.32	0	0.32	0.32	0.64	0.64
ChatGPT(GPT-4o)_23	12.87	10.89	8.25	4.95	5.61	4.62	5.28	1.98	2.97	3.3	1.98	1.32	1.98	1.32	1.98	1.98	0.66	0.33	1.65	0.99	0.66	0.99	0.99	0.66	0.99	0.66	0	0.33	0	0.66	0.99	1.98	0	0	0	0	0	0.66	0.66	0.99	0.99	0	0	0.33	0	0.33	0	0.66	0.66
ChatGPT(GPT-4o)_24	13.65	9.23	9.59	6.27	6.27	5.54	3.69	3.69	1.85	4.06	1.85	2.95	2.58	0.37	1.85	0.74	0.37	1.48	0.74	1.48	2.21	1.11	1.48	0.74	0.37	0	0.37	0.37	0.74	1.11	0.37	0.74	0.37	0	0	0.74	0.37	0.37	0.37	0.37	0	0.37	0.37	0	0.37	0	0	0	0.74
ChatGPT(GPT-4o)_25	10.16	9.84	9.84	6.23	5.25	3.93	3.28	2.95	3.28	3.61	1.64	2.3	2.3	1.64	1.31	0.66	0.66	0.98	0.98	0.33	0.98	0.98	0.98	0	1.31	1.31	0.66	0	0.66	1.31	0	0	0.33	0.33	0.33	0.98	0	0.66	0.33	0.33	0.66	0	0	0.33	0	0.98	0.33	0.66	0
ChatGPT(GPT-4o)_26	9.41	10	9.12	7.94	5	5	2.65	3.53	1.76	2.94	1.76	2.65	2.35	2.06	0.59	1.18	2.35	0.29	1.18	0.29	1.18	1.76	0.88	1.18	0.29	1.18	0.29	0.29	1.18	1.47	0.29	0.59	0	0.29	0.29	0.59	0.29	0.59	1.18	0.29	0.29	0.29	0.29	0.88	0	0.88	0.29	0.29	0.29
ChatGPT(GPT-4o)_27	9.16	9.89	6.59	7.69	5.86	5.86	4.03	2.56	2.2	6.23	2.93	2.56	2.56	1.83	1.47	2.2	2.56	1.47	0	0.37	1.1	0.73	1.47	0.73	1.1	0.73	1.1	0.37	0.37	1.1	0	0	0.73	0	0	0	1.47	0.73	0	0.73	0.73	0	0	0	0.37	0.37	0	0	0.37
ChatGPT(GPT-4o)_28	8.47	10.42	9.12	7.82	5.54	5.21	3.26	3.58	2.61	1.95	3.26	2.61	0.65	2.28	1.95	2.61	1.95	1.63	0.65	0	0.98	0.65	0	0.33	0.33	0.33	0.98	0	0.98	0.98	0	0.33	0.33	0.33	0.33	1.3	0	0.33	0.33	0.33	0.65	0	0	0.65	0.33	0.98	0.33	0.33	0.65
ChatGPT(GPT-4o)_29	10.67	10.28	8.3	5.93	7.11	7.51	3.56	4.74	3.56	1.98	1.58	2.77	0	0.4	0.79	0.4	0.4	2.37	1.58	1.19	0.79	1.19	0	0.79	1.19	0.79	1.58	0.4	1.19	1.19	0	0	0.79	0	0	0	0.4	0	0.79	0	0.4	1.19	1.19	0.4	0.4	0.79	0.79	0	0
ChatGPT(GPT-4o)_3	7.16	9.85	6.27	8.66	5.97	6.27	5.67	2.99	3.28	3.58	2.39	1.19	1.79	2.69	2.39	2.09	2.09	1.49	1.79	0.3	0.6	0.3	1.19	0.6	0.6	0.6	0.9	1.19	0	0.3	0	0	0.6	0	0	0.3	0.3	0.6	0.9	0.9	0	0.6	0.6	0.3	0	0.6	0.3	0.6	0.3
ChatGPT(GPT-4o)_30	11.99	11.61	8.61	6.37	7.12	6.74	4.49	3.75	1.87	3	1.12	3	2.25	1.5	0.75	1.12	0	1.5	0.75	1.12	1.87	0.75	1.12	0.37	0	0.37	0.37	0	0.75	1.5	1.87	0	0.37	0	0	0.37	0	0.75	0.37	0.37	0	0	0	0	0	0.37	0	0.37	1.12
ChatGPT(GPT-4o)_31	15.51	9.57	9.24	4.29	6.6	2.64	1.98	4.62	3.63	5.28	0.99	2.31	0.66	0	2.64	0.66	0.99	1.65	0.66	0.33	0.99	0	0	0.66	0.33	0.66	1.98	0.33	0	1.32	0	0.99	0	0	0	0.33	0	0	0	0	0	0.33	0.33	0	1.65	0.99	1.32	0.33	0
ChatGPT(GPT-4o)_32	12.94	11.37	7.06	7.45	5.88	3.14	5.1	3.92	1.57	2.75	4.31	1.57	1.18	0.78	0.78	2.35	0	1.18	0.78	1.18	0.39	1.57	0.78	0.39	1.18	0	1.18	0	0	0.78	0	0	1.57	0	0	0	0	0.39	0	0.78	0	1.18	1.18	0.39	0.78	0.39	0.39	0.78	0.39
ChatGPT(GPT-4o)_33	8.5	10.54	5.78	6.12	5.1	5.44	4.42	2.72	4.08	3.06	2.38	2.38	0.68	3.4	2.38	2.38	2.04	0.34	1.7	1.02	0.34	0.34	0.68	0.34	0.34	0.68	1.7	1.02	0.34	1.7	0	0	0.68	0.34	0.34	1.02	0	0.68	0.34	1.7	0.34	0.34	0.34	0.34	0	0	0.34	0.34	0
ChatGPT(GPT-4o)_34	13.19	10.07	6.25	6.94	6.6	6.25	4.17	4.86	2.43	5.9	1.04	2.78	1.39	0.69	0.69	0.69	2.08	1.04	1.74	0.69	1.04	0.69	0.35	0	0.69	0	0.69	0.69	0	0.69	0	0	0.35	0.35	0.35	0	1.04	1.04	1.04	0.35	0	0.35	0.35	0.35	0.69	0	0.69	0.35	0
ChatGPT(GPT-4o)_35	10.96	11.52	7.58	6.74	5.62	2.25	4.21	1.97	2.81	2.25	3.65	1.97	0.84	0.84	1.69	1.4	2.25	0.84	1.12	0	1.4	0.84	2.25	1.12	1.4	0.56	1.4	0.56	0	0	0	0.56	0.56	0.28	0.28	0	0.56	0.56	0.56	0.56	0.56	0.28	0.28	0	0	0	0.28	1.4	0.84
ChatGPT(GPT-4o)_36	11.43	9.39	6.94	5.71	6.53	2.86	5.31	4.08	4.08	3.27	3.27	1.63	0.82	2.04	1.63	1.22	2.04	1.63	0.82	0.82	0	1.22	0	1.63	0	0.82	0.41	0.82	0	0.82	0.82	0	0.41	0.41	0.41	0	0	0	1.22	0.41	0	1.22	1.22	0	0	1.63	0.41	1.22	0.41
ChatGPT(GPT-4o)_37	13.33	9.12	8.07	7.72	7.02	2.46	4.91	4.21	2.81	2.81	2.11	2.11	1.05	2.11	3.51	1.4	1.05	1.75	2.46	0.35	0.7	1.05	0.7	0	0.35	0	1.4	0	0.35	0.7	0.7	1.05	0.7	0.35	0.35	0	1.05	0.7	0.7	0	0.35	0.35	0.35	0	0	0	0.7	0	0
ChatGPT(GPT-4o)_38	11.64	8.06	7.76	7.46	6.87	3.88	4.78	3.88	2.69	3.28	3.28	2.99	1.19	1.79	2.09	2.39	1.79	1.49	1.49	0.6	0.9	0.6	0.9	0.3	0.3	0	0.9	0.3	0.6	0.6	0.3	0	0.6	0.3	0.3	0.6	0	0.6	0.6	0.9	0	1.49	1.49	0	0.3	0.3	0.3	0.3	0.3
ChatGPT(GPT-4o)_39	10.8	7.39	6.25	7.67	5.97	6.82	3.98	4.26	3.69	2.27	1.42	2.27	1.99	1.42	2.84	1.42	1.14	0.85	1.14	0.57	0.57	1.14	0.57	0.57	0.85	1.14	0.57	0	1.14	0.85	0.28	0	0.28	0.28	0.28	1.99	0	0	1.14	0.28	0.57	0.85	0.85	0.85	0	0	0.28	0.28	0
ChatGPT(GPT-4o)_4	8.62	10	7.59	7.24	6.21	3.79	2.76	3.1	2.41	3.45	2.76	3.45	1.38	0.69	1.38	2.07	2.41	1.03	0.69	1.03	0.34	1.38	1.38	1.03	1.38	1.03	0.34	0	0.34	0.69	0.34	0	0.69	0	0	0.69	0.34	0.34	1.72	0	0	0.34	0.34	0	0	0.34	0.34	0.69	0.69
ChatGPT(GPT-4o)_40	14.75	10.25	8.2	6.56	6.15	4.92	4.51	2.46	1.64	2.87	2.05	1.64	1.23	2.05	2.05	0.82	0.41	1.64	0	1.64	1.23	0.41	0	0.41	0.41	0.82	0.41	0	0.82	0.41	0.41	0	0.41	0.41	0.41	0.82	0.41	0.82	0	0.82	0	0.82	0.82	0.41	0	0.82	0	0	0.41
ChatGPT(GPT-4o)_41	13.07	8.48	9.89	6.36	6.36	4.95	3.89	3.53	3.18	3.89	0.35	2.12	1.41	0.35	1.41	0.35	1.77	2.47	0.71	0.35	0.71	1.06	1.41	1.06	0.71	0.71	0.35	0.71	1.41	1.41	0.35	0.35	0.71	0.71	0.71	0.35	0	0.71	0.71	0.35	0	0.35	0.35	0	0	0.35	0.71	0.71	0
ChatGPT(GPT-4o)_42	11.79	10.16	6.91	5.28	5.69	6.5	3.25	4.47	2.85	5.69	1.22	2.44	1.63	0.41	1.22	1.22	2.44	0	1.22	0	0	3.25	1.22	1.22	1.22	0.41	0	0	0.41	1.22	0	0.41	0.41	0.81	0.81	0	0.81	0.41	0.81	0	0.81	0.41	0.41	0	0	0	0.41	0.41	0.81
ChatGPT(GPT-4o)_43	11.67	8.33	6.33	8	7.33	6.67	4.33	5.33	3	2	3	2.67	1	1.33	1.33	2.33	1.33	0	1.67	1	0.67	1	1	1.33	0.67	1	0.33	0	0.67	1.33	0.67	0.33	0.33	0	0	0	0.67	0.33	1	1	0	0.33	0.33	0	0	0.33	0.33	0.33	0.33
ChatGPT(GPT-4o)_44	10.16	7.42	9.38	7.03	6.25	4.69	5.86	2.34	2.34	4.3	2.34	1.56	1.17	1.56	2.34	1.95	0.78	1.17	1.56	0.78	1.95	1.95	0.78	0	0.39	0.39	0	0.39	0	1.56	0	0	0	1.56	1.56	0	1.17	0.39	0.39	1.17	0.78	0.78	0.78	0	0	1.17	0.39	0.39	0
ChatGPT(GPT-4o)_45	9.49	10.13	3.16	4.75	6.96	2.85	4.11	0.95	5.7	2.22	3.16	3.16	0.32	2.53	1.58	2.53	1.27	0	1.58	0	0.63	2.22	1.9	0.32	0.32	0	0.32	0	0.32	1.9	1.58	0.32	0.32	0	0	0.95	0.63	0.63	0.32	0.32	1.27	0.32	0.32	0	0.63	0.32	0	0	0.95
ChatGPT(GPT-4o)_46	7.97	8.31	5.98	5.32	5.32	5.65	3.65	2.99	2.33	2.99	2.66	1.66	1.99	1.66	1.99	1.66	1.66	1	1.33	0.66	0.33	2.33	1.99	1.99	0	0.33	1.33	0	1	0.33	0	0	1	0	0	1.66	0.33	0.33	0.33	0	0	1.33	1.33	0.33	0.33	1	0	0	0
ChatGPT(GPT-4o)_47	12.36	9.36	7.87	7.87	6.37	2.25	4.87	3.75	3	3.75	3.37	2.25	0.75	1.5	1.87	1.12	2.62	1.5	3	0.75	1.87	0.37	0.37	0.37	0.37	0.37	0.75	0	0.75	0.75	0	0.37	0.37	0	0	1.12	0.37	0.37	0.37	0.75	0	0.37	0.37	0.37	0.37	0.37	0	0.75	0
ChatGPT(GPT-4o)_48	10.04	8.96	4.66	7.53	5.38	4.66	5.38	5.02	3.58	3.58	2.15	1.08	2.15	1.79	1.43	1.08	2.15	0.72	0.72	0	0.72	1.43	1.08	0.36	1.43	0	1.43	0.36	0.72	0.72	0.72	0.36	0.72	0	0	0.36	1.08	1.08	1.43	0.72	0	0.36	0.36	1.08	0.36	0	0.72	0	0
ChatGPT(GPT-4o)_49	12.08	10.74	4.36	7.38	5.7	4.7	5.03	3.36	4.36	3.36	2.01	1.34	2.35	1.34	2.35	1.68	1.34	0.34	1.01	0	0.34	1.01	1.68	0.34	1.01	0.34	0.67	0	1.01	0.67	0.34	0	0	0.67	0.67	0.34	0.67	0.34	0.67	0.67	0.34	0.67	0.67	0	0.67	0	0.34	0	0
ChatGPT(GPT-4o)_5	6.6	9.12	7.55	6.29	5.35	4.72	4.4	3.77	3.77	6.29	3.77	2.52	1.89	1.89	2.2	3.46	2.52	1.26	0.94	0.31	1.57	0.63	0.94	0.31	0.63	0.63	1.26	0	0.31	1.26	0	0	0.31	0	0	0.31	0.31	1.26	0.94	1.57	0	0.63	0.63	0.31	0	0.63	0	0	0
ChatGPT(GPT-4o)_50	12.7	9.19	5.95	6.49	5.41	2.7	4.86	3.51	3.51	4.32	2.7	1.35	0.81	2.43	3.24	2.16	1.08	1.62	0.81	1.08	0.81	1.62	0.81	0.27	1.08	0	0.54	0.27	0.27	0.27	1.08	0	1.08	0.27	0.27	0.27	0.27	0	0.54	0.81	0.27	1.08	1.08	0.27	0	0.54	0.27	0	0
ChatGPT(GPT-4o)_6	11.37	10.03	9.03	7.02	6.02	2.34	4.35	3.01	1.34	5.02	3.01	2.01	1.34	2.34	1.34	1.67	1.34	0.33	1.67	0	1.34	1	1	1	0.33	0.33	0.67	0.67	0.33	0	0	0.67	0.33	0	0	1.34	0.33	0.33	0.33	0.33	0.67	0.33	0.33	0.33	0.67	1	0.33	0.33	0.67
ChatGPT(GPT-4o)_7	10.68	11.65	6.15	8.41	5.83	2.59	3.88	3.56	0.97	2.27	3.56	1.94	0.65	0.97	2.27	2.27	3.24	0.65	0.97	0.65	1.94	0.65	0.97	0.32	0.97	0.65	0.65	0.32	0.65	0.97	0.32	0.32	0	0	0	1.94	0	0.97	0	0	0.32	0	0	0.32	0	0.32	0	0	0.65
ChatGPT(GPT-4o)_8	11.47	12.06	7.35	7.06	6.76	4.12	3.24	3.24	3.53	2.94	1.76	3.53	1.18	1.76	0.59	1.18	0.88	1.18	0.88	0.59	0	1.47	1.76	1.18	0.59	0.59	0.59	0.29	0.88	2.35	0.88	0	0	0.59	0.59	0.29	0.29	0.59	0.88	0.29	0	0.59	0.59	0.29	0	0.29	0.29	0	0.59
ChatGPT(GPT-4o)_9	10.17	10.51	7.8	8.47	5.42	4.41	4.41	2.71	3.39	3.39	1.69	1.36	0	2.03	3.39	1.36	2.03	1.36	0.68	0	1.02	1.36	0.34	0.68	0.34	0.34	1.36	0	0.34	1.36	0.34	0.34	0.34	0.34	0.34	1.02	0.34	0.68	1.02	0.68	0	0	0	0	0.34	0	0	0.68	0.68
ChatGPT(o1)_1	8.72	12.42	7.38	5.7	5.03	7.05	3.36	4.03	2.01	5.03	1.01	1.68	1.34	1.68	0.67	0.67	1.34	1.01	1.34	1.01	0.34	1.01	1.01	0.34	0.67	0.34	0.34	1.01	0	1.01	1.01	1.01	0.67	0	0	0	0	0	0.67	0	0	0.34	0.34	0	0.67	0.67	0.34	0.34	0
ChatGPT(o1)_10	9.47	10.88	8.42	3.86	4.91	5.61	4.56	2.46	4.91	2.11	2.46	0.7	2.46	2.46	2.46	1.4	0	0.35	0.35	1.05	1.4	0	0	0.35	0	0.35	0.35	0.35	0.35	0.35	0.35	3.51	0.35	1.75	1.75	0	0.7	0	0.7	0.35	0	0	0	0	0.35	0.35	0.35	1.05	0.35
ChatGPT(o1)_11	11.61	10.27	5.8	5.8	5.8	5.36	4.46	4.02	4.46	5.36	2.23	1.34	2.23	0.89	0.89	1.79	0.89	1.34	0.45	0	1.34	0	0.89	0.89	0.45	0.45	0.45	0.89	0	0.45	1.34	1.34	0.45	0.45	0.45	0.45	0	0	0.89	0	0	0.89	0.89	0	0.45	0	0.45	0.89	0
ChatGPT(o1)_12	9.26	12.04	3.7	7.87	4.63	4.63	3.7	1.39	2.31	5.09	1.85	0.93	0.93	1.39	0.46	0.93	1.85	0.46	1.39	1.39	1.39	0.46	0.93	0.93	0.93	1.39	0.46	1.85	0.46	0.46	0.93	1.39	0.46	0	0	1.85	0.46	0.93	0.93	0	0	0	0	0.46	0.46	1.39	0	0	0.46
ChatGPT(o1)_13	11.79	11.03	5.7	6.08	6.08	6.84	0	2.28	3.04	3.04	2.28	0	1.9	1.9	0.76	1.9	3.04	0.38	0	1.14	0.76	0.76	0.38	0.38	1.14	0.76	0.38	0.38	1.9	0.76	0.76	1.52	0.38	0.38	0.38	1.52	0.38	0.38	0.38	0.38	0	0	0	0	0	0.38	0.38	0.76	0.38
ChatGPT(o1)_14	9.25	12.1	7.12	6.41	5.34	3.91	3.56	4.98	3.2	3.91	1.07	1.78	1.42	1.78	1.07	0.36	0.71	0.36	1.07	0.71	1.07	1.42	0.71	0.36	1.07	0.71	1.07	0	0.36	1.07	1.07	1.78	0	0.71	0.71	0.71	0	0	0.71	0	0.71	0.36	0.36	0	0.71	1.07	0.36	0.36	0.36
ChatGPT(o1)_15	7.56	9.97	5.84	6.53	5.5	5.5	4.12	4.12	3.44	4.47	0.69	2.06	1.72	2.75	0.69	0.34	2.06	1.37	0.34	0.69	1.37	1.03	0.69	0.69	0.34	1.03	1.03	0.34	0.34	0.69	0.34	1.03	0.69	0	0	1.03	0	0	0.34	0.69	0.34	0.34	0.34	0.34	0.34	1.03	0.34	0	0.34
ChatGPT(o1)_16	8.85	10.16	4.92	6.56	5.25	6.56	5.9	3.28	3.28	3.61	1.64	0.33	2.3	2.3	0.98	0.98	1.31	0.66	0.66	2.3	0.98	0.66	0.98	0.33	1.31	0	0.66	0.33	0.33	0	1.64	2.3	0.66	0.66	0.66	0	0	0.33	0.66	0.66	0	0.98	0.98	0	0.98	0.98	0.33	0	0
ChatGPT(o1)_17	11.07	13.49	5.88	6.57	4.84	4.5	3.81	3.11	2.77	3.81	1.04	1.04	0.35	2.08	1.73	0.69	2.77	0.35	0.35	0.35	0	0.35	1.04	0.69	1.04	0	0.35	0.69	0.69	0.35	0.35	2.42	0.35	1.04	1.04	2.08	0	1.04	0.35	0	0.35	0.35	0.35	0	0	0	0.35	0	0.69
ChatGPT(o1)_18	9.3	13.95	5.65	5.65	5.98	5.32	3.99	2.33	3.99	4.65	0.66	2.33	1	1.66	1.33	0	0	0.66	1	0.66	1.99	1	0.66	0.66	0.33	0.66	0	0.33	0.33	0.66	2.33	1	1.33	0.33	0.33	0.66	0.66	0.66	0	0.33	0.33	0.33	0.33	0.33	1.66	0.33	0.33	0	0.33
ChatGPT(o1)_19	6.79	12.14	7.86	6.43	6.07	6.79	4.29	3.57	2.14	3.93	2.14	1.79	2.5	2.14	0.71	1.07	1.43	1.43	1.07	0.71	1.07	0.36	0.36	2.5	0.36	0.36	0	1.07	0.71	0.36	1.43	1.43	0	0	0	0	0	0	0.36	0	0	0.36	0.36	0	0.71	1.07	0.36	0	0.71
ChatGPT(o1)_2	5.51	12.5	6.99	5.51	4.41	4.41	2.94	5.15	4.78	5.15	0.37	1.84	2.21	1.1	3.31	0	0.74	0.37	0.37	0.37	0.37	0	1.84	0.74	1.1	0.37	0.74	0.37	0	0.74	2.21	1.84	0.74	1.1	1.1	1.1	0	0.37	0	0.37	0	0.37	0.37	0	0.74	0.37	0	0.37	0.37
ChatGPT(o1)_20	8.25	11.22	8.58	5.28	5.28	7.26	3.96	2.31	1.98	2.64	0.99	1.32	2.31	0.66	0.99	0	2.31	1.32	0	0.33	0.66	0	0.99	0.99	0.33	1.65	0.33	0.66	0.66	0.33	1.32	0.66	0.33	0.33	0.33	0.99	0.33	0.33	0.33	0	0	1.65	1.65	0.33	0.33	0.33	0	0.66	0.66
ChatGPT(o1)_21	12.55	12.55	9.52	3.9	4.76	3.9	3.03	4.33	3.03	3.46	0.87	1.73	1.3	1.3	1.73	0.43	0.87	1.3	1.3	0.43	0	0	1.3	2.16	0.43	0.43	0.43	0	0.87	0.43	1.3	2.6	0.87	0.43	0.43	0	0.43	0	0	0	0.43	0.43	0.43	0	0	0.43	0	0.87	0.43
ChatGPT(o1)_22	6.96	12.17	6.09	5.22	3.91	6.09	3.04	3.91	5.22	3.91	2.17	1.3	1.3	3.48	1.74	0.87	0.87	0.43	1.74	0	0.87	0.43	1.74	0.43	0.43	1.3	1.3	0.43	0.43	0	0	0	0.43	0	0	0.43	0	0	0.43	0.43	0.87	1.3	1.3	0	0	1.3	0	0.43	0.43
ChatGPT(o1)_23	9.07	12.91	4.95	3.3	3.85	4.95	4.12	4.12	2.47	2.47	1.65	0.27	1.1	0.27	1.37	0.27	0.82	0.82	0.55	0.82	1.1	0.82	1.65	1.1	0.27	0.27	0.27	1.37	0.27	0.27	0.82	3.57	0.82	0.27	0.27	0.27	0.27	0.55	0.55	0.55	0.55	0.27	0	0	0.27	0.27	0.27	0	0
ChatGPT(o1)_24	9.41	12.94	5.88	4.31	5.1	6.27	4.31	4.71	4.31	4.71	2.75	1.18	1.96	1.96	0.78	1.18	1.57	0	0.78	1.18	1.57	0.39	1.57	0.78	0.39	0.39	0	1.18	0.39	0.39	0.39	0.39	1.96	0.39	0.39	0	0	0.78	0.39	0.39	0	0	0	0	0	0.39	0	1.18	0
ChatGPT(o1)_25	9.83	12.88	4.75	6.1	4.41	4.75	3.39	4.07	2.71	5.08	1.02	1.02	2.37	2.37	2.03	0.34	1.02	1.02	0.68	0.34	1.02	0.34	0.68	1.36	1.69	0.68	0.68	0.68	0	0.34	0.68	1.02	1.02	0	0	0.34	0	0.68	0.68	0	0	0.34	0.34	0.34	1.02	0.68	0.34	0.68	0.68
ChatGPT(o1)_26	11.3	10.87	6.09	4.78	5.22	3.91	3.04	3.91	4.35	4.35	1.74	2.17	0.43	1.3	1.3	1.74	1.3	0.43	0.87	1.3	3.04	0	0.87	0	1.74	1.3	0	1.74	0.43	1.3	0.87	1.3	0.87	0.43	0.43	0	0.43	0	1.3	0	0.87	0.87	0.87	0	0	0.87	0	0	0.43
ChatGPT(o1)_27	7.97	11.23	5.8	5.8	4.71	7.97	0	3.26	5.07	3.99	2.17	0	1.45	1.81	1.09	1.81	0.72	1.09	0.72	0.72	2.17	0	0.36	0.72	0.72	0.36	0.72	0.36	1.45	0.36	0.72	2.17	0.72	1.81	1.81	1.09	0.36	0.36	0.36	1.09	0	0.36	0.36	0	0.72	1.09	0.36	0.36	0.36
ChatGPT(o1)_28	11.5	12.5	9	4.5	5	5.5	2.5	2	3	5	0.5	2.5	2	1	0	0.5	1	0.5	1.5	0	0	0	1	0.5	1	1	0.5	0	1	1	2.5	1.5	0	1	1	0	0	0	0	0	1	1.5	1.5	0	0.5	1	0	0	1
ChatGPT(o1)_29	9.45	11.4	7.49	4.56	4.89	6.51	3.91	4.23	2.61	2.61	1.63	0.98	1.63	1.63	0.33	0.98	0.98	0.98	1.3	1.95	1.95	0.33	1.63	0	0.65	0.33	0.98	0.98	0.98	0.65	0.65	1.63	0.33	1.3	1.3	0.65	0.33	0	0.65	0	0.33	0	0	0.33	0	0.98	0.33	0.33	0.65
ChatGPT(o1)_3	7.95	13.26	6.44	5.3	4.55	5.3	3.79	1.89	3.41	4.92	1.14	1.14	1.89	2.65	2.27	0.76	0.76	0.38	1.14	0	0.76	0	0.76	1.52	0.38	0.38	0	0.76	0.76	0.76	0.76	0.76	1.14	0.76	0.76	0.76	0	0.76	0.38	0.38	0	0.38	0.38	0	1.14	0.38	0	0	0.38
ChatGPT(o1)_30	7.54	13.13	5.31	3.91	5.03	8.1	3.07	2.51	3.63	3.91	1.68	1.68	1.4	0.56	2.23	0.56	1.68	0.84	0.84	0.56	0.84	0.84	1.4	0.56	0.84	0.84	0.84	1.96	1.4	0.56	0	1.96	1.12	1.4	1.4	0.28	0.28	0.56	0.28	0	0	0	0	0.28	0	0.28	0.28	0	0.28
ChatGPT(o1)_31	12.4	14.34	6.59	5.43	5.04	2.71	3.49	5.04	3.88	4.26	0.78	1.55	2.71	0.39	3.49	0.39	0.39	0.39	2.71	0.78	2.71	0	0.78	0.78	0.78	0	0	1.16	0	0.78	0.78	1.94	0	0	0	0.39	0	0.39	0	0	0	0.78	0.78	0	1.94	0.78	0	0.39	0.78
ChatGPT(o1)_32	7.66	13.19	7.23	5.53	5.53	4.68	4.26	4.68	4.26	2.55	2.13	1.7	1.28	1.28	0.85	0.43	1.28	0	0.85	0.85	0.85	0.85	2.13	0.43	0.43	0.43	0.43	0.43	1.7	0.43	0.43	2.13	1.28	0	0	0	0.85	0	0.85	0.43	0.43	0	0	0	0.43	1.7	0.43	0	0
ChatGPT(o1)_33	7.82	15.64	4.53	5.76	4.94	6.17	3.7	3.29	4.12	5.35	1.65	1.23	1.65	2.47	0.82	1.23	1.65	0.82	0.41	0.82	0.82	0.41	0.82	0.82	0.41	0.82	0	0.82	0.41	1.23	0.82	1.23	1.65	2.06	2.06	0	0	0	0	0	0	0	0	0	0.82	0.41	0	0.82	0.41
ChatGPT(o1)_34	9.05	15.52	7.76	6.03	5.6	3.45	3.45	4.74	2.16	5.17	1.72	1.72	2.16	0	1.72	0.43	0.86	1.29	1.29	0.43	0.43	0	0.43	0.86	1.29	0	0.43	0.86	0.43	0.43	0.43	3.02	1.29	0	0	0	0	0	0.43	0	0.43	0	0	0	0.43	0.43	0.43	0	0.86
ChatGPT(o1)_35	10.89	12.87	6.6	3.63	5.94	4.29	4.95	3.96	3.96	2.97	2.31	0.66	1.32	0.33	0.66	0.33	1.32	0	1.32	0.99	0.66	0.66	2.31	0.99	0.66	0.66	0.66	1.32	0.33	0	0.33	0.99	0.99	0.99	0.99	0	0.33	0.33	0.66	0	0.33	0.33	0.33	0	0.33	0	0.66	0.66	0.99
ChatGPT(o1)_36	6.43	14.47	7.07	6.75	5.79	3.86	4.82	4.82	3.54	2.25	1.93	1.61	2.57	2.57	2.57	0.64	1.29	0.64	0.32	0.32	0.96	0.64	1.61	0	0.32	0.32	0	0.96	0	0.64	0.32	1.29	0.32	0.64	0.64	0.64	0	0.32	0.64	0.64	0.32	0.64	0.64	0	0.32	0.64	0	0	0.32
ChatGPT(o1)_37	9.58	13.41	7.66	5.36	3.83	4.98	3.83	1.15	3.07	4.6	1.92	0.77	0.77	2.68	1.92	1.53	2.3	1.15	1.15	0.38	0.77	0	0.77	0	1.15	0.77	0.38	1.53	0	0.38	0.77	1.15	0.38	1.15	1.15	0.38	0.38	0.38	0	0.77	0.38	0.77	0.77	0	0.77	0.38	0	0	0.38
ChatGPT(o1)_38	8.77	12.63	5.96	4.56	5.26	6.67	2.81	4.56	2.46	3.51	0.7	2.81	0.7	1.4	1.05	0.35	1.4	0.7	1.05	0.35	1.75	0	0.7	1.05	0.35	0.7	0.35	1.75	0.35	0.7	0.7	2.46	1.05	0.7	0.7	1.05	0	0	0.7	0.35	0.7	1.05	1.05	0	0.35	0.7	0	0	0
ChatGPT(o1)_39	9.23	12.18	5.9	6.27	5.54	5.9	4.43	2.58	3.32	3.32	0.37	1.11	0.37	0.74	1.11	0	1.11	0.37	0	1.11	1.48	0.37	1.11	1.11	0.74	0	1.11	1.48	0.37	0.37	0.37	1.11	0.37	0.37	0.37	1.48	0.37	0.37	0.74	0	0.37	0.37	0.37	0.37	0	0.74	0	0.37	0.37
ChatGPT(o1)_4	8.01	13.59	7.32	4.88	5.92	8.36	4.18	3.83	3.83	5.57	0.7	1.74	1.05	0.35	0.7	0.35	1.39	0.35	0	0.35	0.7	1.05	1.39	0.35	0.35	0.7	0	1.39	0.7	1.05	1.39	0.7	1.05	0	0	0	0.7	0	0.7	0	1.05	0.35	0	0	0.35	0.35	0.7	0.35	0
ChatGPT(o1)_40	8.88	14.61	5.73	6.02	4.87	7.16	3.44	3.15	4.01	4.3	2.01	1.72	1.43	1.15	0.57	0.57	2.01	0	0.29	0	0.29	0	1.15	1.43	0	0.86	0.86	0.57	0.29	0.29	0	1.43	0.29	0.29	0.29	0.29	0.57	0.57	0.29	0.29	0.57	0.86	0.86	0.29	1.15	0.29	0.29	0.29	0.29
ChatGPT(o1)_41	8.86	12.34	7.28	6.96	5.38	3.48	5.06	4.43	2.85	4.43	1.27	0.63	1.58	1.58	1.27	0.63	1.9	0.32	1.27	0.95	0.95	0	0.32	1.9	0	0.32	1.9	1.58	0	0	0.63	1.27	0	0.95	0.95	0	0.32	0.32	0	0.32	0.63	0	0	0	0	0	0.32	0.63	0.32
ChatGPT(o1)_42	11.78	12.12	7.74	3.7	4.38	6.73	3.7	2.36	3.03	4.71	1.68	0.67	0.67	1.01	0.67	0.67	1.01	0.67	2.02	0.34	0.67	2.36	2.36	1.35	0	1.35	1.01	2.36	0.67	0.67	1.01	1.01	0.67	1.01	1.01	0	0.34	0.34	0.34	0	0	0	0	0	0.34	0	0.34	0.34	0.34
ChatGPT(o1)_43	12.08	12.08	7.92	3.77	4.53	5.28	3.4	3.77	3.02	3.4	1.51	1.13	1.51	1.13	1.51	1.13	0.75	1.13	2.26	1.13	1.51	0	0.75	1.89	0.38	0.38	0.38	1.51	0.38	0.75	0	0	0.38	0.38	0.38	0.75	0.75	0.38	0	0	0	0.75	0.75	0	0.38	0.75	0.38	0.38	0
ChatGPT(o1)_44	10.06	9.76	6.51	4.73	3.85	3.85	3.55	3.25	2.66	3.55	2.66	0.59	0.89	1.18	2.37	1.18	0.59	0.59	2.37	0.59	2.07	1.78	1.48	0.59	1.18	0.59	0.59	1.18	0.59	0	0.3	0.89	0.59	1.48	1.48	1.18	0.59	0.59	0.89	0.3	0.89	0.89	0.89	0	0	0.3	0.59	0	0
ChatGPT(o1)_45	8.24	9.94	6.25	7.95	4.55	2.84	3.41	3.69	3.12	3.12	2.27	1.42	0.85	2.56	1.14	1.99	3.69	0.85	1.14	0.85	0.28	0.28	1.14	1.14	0.28	0.57	0.85	0.85	0.28	0.28	0.85	1.99	0.85	0	0	0.57	0.28	0	0.28	0.28	1.14	0	0	0	0.28	0.57	0.28	0	0.28
ChatGPT(o1)_46	9.18	9.49	6.96	5.7	4.43	3.48	4.43	2.53	1.58	5.7	3.8	0.95	1.9	2.85	1.58	1.9	2.22	1.27	0.63	1.27	1.27	0.32	1.27	0.95	0.63	0.32	0.63	0.63	0	0	0	0.63	0	0	0	0.32	0.63	0.95	0.63	0.63	0	0.32	0.32	0.32	0.63	0	0.32	0.32	0.63
ChatGPT(o1)_47	10.98	10.98	6.67	7.06	5.1	2.75	4.31	5.49	3.53	4.31	0.78	0.78	1.18	1.96	0.78	0.78	1.18	1.96	0.39	0.39	1.57	1.18	1.18	1.57	0.39	1.18	0.39	0.78	0	0	0.39	1.57	0.39	1.18	1.18	0	0	0.39	0.78	0	0	0	0	0.39	0.39	0.39	0	0	0.39
ChatGPT(o1)_48	10.79	11.15	6.47	7.91	3.96	3.6	4.32	2.52	2.88	2.88	1.44	0	1.08	1.44	2.16	0.36	2.16	0.36	1.8	1.08	1.8	0.36	1.08	1.44	0	0.36	1.08	0.72	0.36	0	0.72	0.36	0	0	0	0.72	0	0.36	0.36	0.36	0.72	0.36	0.36	0	0.72	0.36	0.36	0.36	0.36
ChatGPT(o1)_49	12.36	10.49	5.62	8.61	5.24	5.24	4.12	4.12	3.37	5.62	1.5	1.12	1.87	2.25	0.75	0.37	1.5	1.5	1.5	0.37	1.5	0.37	1.12	0.37	1.12	1.5	0.37	0.75	0	0	0.37	0.37	0	0	0	0.37	0	0	0.75	0	0.75	0	0	0.37	0	0.75	0	0	0.37
ChatGPT(o1)_5	5.76	10.43	7.55	5.04	4.68	6.83	3.6	3.24	2.16	5.04	1.44	1.44	1.44	2.16	1.44	0.72	2.52	0.72	1.08	0	1.08	0	1.08	0.72	1.44	1.44	1.8	1.08	0.36	0.72	1.08	1.44	1.08	1.08	1.08	0.36	0	0.36	0.72	0.36	1.08	0.72	0.72	0	0	0.72	0	0.36	0.72
ChatGPT(o1)_50	8.52	11.54	6.32	4.12	4.12	4.95	2.75	2.47	3.02	4.67	3.02	1.65	0.82	0.27	2.75	1.65	0.82	0.27	1.92	0.55	0.55	0	1.1	0.82	0.55	0.82	0.82	0.82	0.27	0	0.27	0.27	0.82	1.65	1.65	0.82	0.27	0.27	0.82	0.27	0.55	0.82	0.82	0	0.55	0.55	0	0.27	0.27
ChatGPT(o1)_6	12.77	13.48	7.09	6.38	4.26	5.32	3.9	2.13	3.19	5.67	1.06	0.71	0.71	1.42	2.13	0.71	1.42	1.06	0	0	0.71	0.35	0.35	1.42	1.06	0.35	0.71	1.77	0	0	1.06	0.71	0	0	0	0.71	0	0.35	0.71	0.35	0.35	0.35	0.35	0	0	0.35	0	0	0.35
ChatGPT(o1)_7	9.6	12.07	7.12	7.12	5.57	4.64	4.33	3.72	2.48	4.33	0.93	1.55	0.93	2.48	1.86	0.31	0.93	0.62	1.24	0.93	0.62	1.24	0.93	0.93	0.93	0.31	0	0.62	0.31	0.62	0.31	0.93	0.62	0	0	0.31	0	0.31	0.62	0.31	0.31	0	0	0.31	0.62	0.31	0	0.31	0.31
ChatGPT(o1)_8	8.42	11.45	5.39	7.41	5.39	6.06	4.71	2.02	3.7	3.37	2.02	1.35	3.7	2.02	1.68	1.35	0.67	0.34	0.34	0	0.67	0.67	0.67	1.68	1.01	0.34	0	0.67	0.67	0	1.01	1.01	1.35	0.67	0.67	0.67	0	0	0.34	0.67	0	0.67	0.67	0	0.34	1.01	0	0	0.34
ChatGPT(o1)_9	9.03	12.5	4.86	6.94	4.86	6.25	3.47	3.47	3.12	2.43	1.74	1.39	1.04	2.78	1.74	1.39	1.39	0.35	1.39	1.39	0.35	0.35	0.69	1.04	1.04	0.69	0.35	0.69	0	1.04	0.69	0.35	0.35	0.35	0.35	1.04	0.35	0.35	0.35	0	0.69	1.04	1.04	0	0.35	0.69	0	0.35	0.35
Gemini_1	12.54	12.54	6.27	6.93	6.6	5.28	3.3	4.29	1.98	3.3	1.32	3.3	1.98	0.99	1.32	0.66	1.65	0	1.65	0.66	0	1.32	0.33	0.66	0.66	0.66	0.99	0.99	0	1.65	0.66	0	1.65	0	0	0	0.99	1.32	0.66	0	0.33	0	0	0	0	0	0.33	0	0
Gemini_10	12.45	10.89	3.89	7.39	8.17	6.61	6.23	3.89	2.72	1.95	1.56	1.95	0.78	1.95	0.39	0	1.17	1.17	0.78	0	2.33	0.39	1.17	1.17	1.56	0	0.78	1.95	0.39	0.78	1.17	0.78	0.39	1.17	1.17	0	0.39	0.39	0.39	0	0	0	0	0	0	0	0.39	0.78	0.39
Gemini_11	17.41	11.61	8.93	5.36	5.8	3.12	1.79	4.02	1.79	4.02	1.79	4.02	0.89	0	0	0.89	0.89	2.23	2.23	0.45	0.45	0	0	0.45	0.45	0.45	1.34	2.23	0.45	2.23	0.45	0.89	1.79	1.34	1.34	0	0.89	0	0	0	0.89	0	0	0	0.45	0.45	0	0.89	0
Gemini_12	11.18	11.8	5.59	7.45	6.52	4.35	3.73	2.8	0.93	4.04	1.86	2.8	1.86	2.17	0	1.55	2.48	1.24	0.31	1.86	1.24	0.93	0.62	0.31	0.62	0.62	2.17	0.93	0.31	1.86	1.24	0	0.62	0	0	1.24	0	0.31	0.62	0	0	0	0	0.62	0.93	0.62	0.31	0.31	0.31
Gemini_13	22.05	11.28	11.28	7.18	7.18	3.08	4.62	4.62	2.56	0	0	2.56	0.51	0.51	0	0.51	1.03	2.05	0.51	1.03	2.05	0.51	0	0	0.51	0.51	0.51	0	0.51	2.05	0.51	0	1.03	0	0	0	0	0.51	0.51	0	0	0	0	0.51	1.03	0.51	0.51	0	0
Gemini_14	15.38	9.54	6.46	6.77	6.46	4	6.15	3.08	3.08	0.92	3.38	0.31	0.31	1.54	1.54	2.46	0.31	2.46	1.54	0.62	0.31	1.23	0.62	0.31	2.46	0	0.62	1.23	0	0	1.54	0	0.31	0.31	0.31	0.92	0.31	0.31	1.23	0	0.31	0	0	0.31	0.62	1.23	0.31	0	0
Gemini_15	12.77	12.04	6.93	5.84	6.57	2.55	4.01	4.74	3.65	2.55	1.46	2.55	2.19	2.19	1.09	0.36	1.82	1.09	0.36	0	0.36	0.73	1.09	1.09	0.73	0	0.73	1.46	0.36	1.09	2.92	0	1.09	0	0	0	1.09	0.36	0	0	0	0.36	0.36	0.36	0.36	0.36	0	0	0.36
Gemini_16	11.01	9.12	5.66	5.35	5.66	6.29	4.72	4.72	4.72	2.2	3.14	1.26	1.89	1.89	1.57	0.94	1.26	0.94	0.94	0.31	0.94	0.31	1.26	0.63	1.57	0.63	0.94	0	0	0.31	1.26	0	0.94	0.31	0.31	0.31	0.31	0.31	0.94	0	0.31	0.31	0.31	0.31	0	0	0.31	0.31	0
Gemini_17	17.41	13.31	5.8	4.44	5.46	3.75	3.75	3.07	4.44	1.71	2.05	1.71	1.02	1.02	0.68	1.02	0.34	1.37	0	0.68	0.68	1.02	1.02	0.34	0.34	0	1.02	0.68	0	0.34	1.71	0.68	1.37	1.02	1.02	0	0.34	0.68	0.68	0	0	0.34	0.34	0.34	0.68	0.34	0.34	0	0
Gemini_18	7.35	13.47	7.35	5.71	6.12	8.57	3.67	3.27	2.86	1.22	2.45	2.45	1.63	0.82	1.22	1.63	1.63	0.41	0.82	1.63	0	0.82	1.22	0.82	0.41	0.82	2.45	0.82	0.82	0.82	1.22	0.41	1.22	0	0	0.82	1.22	0.82	0.41	0	0	0	0	0	0	0.82	0.41	0	0.41
Gemini_19	15.18	13.62	9.73	4.67	6.61	5.06	4.28	4.67	1.95	1.95	2.33	2.33	1.17	0.39	0	1.17	0.78	1.17	0.78	1.17	0.78	2.72	0	0.39	0.39	0	0.78	0.78	0.39	1.56	0.78	0.39	1.56	0	0	0.39	0.78	0	0.78	0	0.39	0	0	0.39	0.39	0.39	0.39	0.39	0
Gemini_2	15.12	9.28	4.81	7.56	8.25	4.47	3.78	0.69	2.06	2.75	1.72	4.47	0.69	2.06	0.34	0.69	0.69	1.03	0.34	0.69	0.69	0.34	0	0.69	1.72	0.69	0.34	0.69	0.34	2.75	2.75	0	0.69	0	0	0	2.41	1.03	0	0	0	0	0	0.34	0.34	0.34	0.34	1.03	0
Gemini_20	14.1	11.79	8.97	5.13	6.92	4.1	4.1	3.08	2.31	1.03	2.56	3.08	1.79	0.51	1.03	1.54	1.28	0.51	1.03	1.03	1.54	0.51	0	0.51	0.77	0	0.51	0.26	0.26	1.79	1.03	0.51	1.03	0	0	0.26	0.77	0	0.51	0.26	0.26	0	0	0.26	0.51	0.51	0.26	0.51	0
Gemini_21	10.09	11.53	7.2	5.48	5.76	6.34	4.32	2.31	4.32	0.86	4.9	1.73	1.73	2.31	1.15	3.17	1.15	1.44	0.86	0.29	0.58	0.58	1.15	1.15	0	0.86	2.02	0.29	0.86	0.58	0.29	0	0.58	0	0	0.58	1.15	0	0.29	0.29	0	0	0	0.86	0.58	0.29	0.29	0.29	0
Gemini_22	10.88	11.41	9.02	6.37	5.04	5.04	3.45	2.39	3.18	2.39	3.71	1.59	5.57	1.33	0.53	1.86	1.86	0.53	0.27	0.27	1.86	0.53	1.06	0	0	0.8	1.59	1.33	0.27	0.53	0.8	0	0.8	0	0	1.33	0.53	0.27	0.27	0	0.27	0.27	0.27	0.53	0.27	0.8	0.27	0.27	0
Gemini_23	11.47	9.32	5.02	5.02	6.09	6.09	3.58	4.66	2.87	4.66	2.87	0.72	1.08	1.79	0.72	2.15	0.36	1.08	1.79	0	0.36	0.36	0.36	0.36	1.08	1.08	0	1.43	0.36	0.36	1.08	4.66	0.36	0	0	0	0	0	0.72	0	0	0	0	0	0.36	0.36	0.72	0.36	0
Gemini_24	14.23	13.08	8.08	2.31	6.92	3.85	5	4.23	4.23	1.15	2.69	2.31	1.15	1.15	0.38	1.54	1.54	1.15	0.77	0.77	0.38	0.38	0.77	1.54	0.38	0	0	0.77	0.38	0.77	0.77	0.38	0.77	0	0	0	0	0.77	0.38	0.38	0.77	0	0	0.38	0	0	0	0.38	0.77
Gemini_25	9.49	12.54	2.03	10.17	5.42	6.1	3.05	3.05	3.73	2.71	2.37	2.37	4.07	4.41	1.36	2.03	2.37	0.34	0.34	0	0.34	0.68	1.02	1.02	1.36	0	1.36	2.03	0	2.03	0.68	0	2.03	0	0	0.68	0.34	0	0	0	0.68	0	0	0	0	0.68	0	0	0.68
Gemini_26	10.55	11.01	9.17	4.13	7.34	6.88	1.83	4.59	2.29	2.75	0.92	5.5	2.75	0.46	0.92	0	0.92	0.46	2.29	0.46	2.29	0	1.38	2.29	0.46	0.46	0.46	1.38	0	1.83	1.83	0	1.38	0.46	0.46	0	0.92	0	0	0	1.38	0	0	0	0	0.46	0	0	0
Gemini_27	15.45	8.54	6.5	8.94	7.32	7.72	5.28	2.03	3.66	2.44	0.41	2.03	1.22	1.22	1.22	0.41	0	2.44	0.81	0.41	1.63	0.41	0.41	0.41	2.44	0.41	1.22	1.63	0.81	1.63	1.63	0	0.41	0	0	0.41	0.81	0.41	0	0	0	0	0	0	0	0	0	0.41	0
Gemini_28	11.42	9.47	6.13	4.46	6.13	8.08	3.34	3.62	3.62	2.51	3.34	3.06	0.56	3.06	0.56	1.95	2.23	0.56	0.84	1.95	1.95	0.28	0.84	0.56	0.28	0.84	0.28	0	1.95	2.51	0	0	0.56	0.56	0.56	0.28	0.56	0	0.84	0.28	1.39	0.28	0.28	0.28	0	1.11	0	0	0.28
Gemini_29	14.98	12.33	6.61	5.29	6.17	5.29	3.96	4.41	2.64	1.76	2.64	2.2	1.76	2.2	0.44	0.44	0.88	0.88	0.88	0	0	0.44	0.88	0.88	1.32	0	0.88	1.76	0	0.88	0	0	0.44	0	0	0.88	0.88	0.44	0.44	0	0	0.44	0.44	0.88	0	0	0	0	0.44
Gemini_3	13.49	9.54	5.59	4.28	7.24	4.93	3.29	1.64	2.63	3.62	4.61	3.95	0.66	0.99	0.99	0.99	0.99	0.99	1.32	0.33	0.99	0.66	0	0.99	0	0	0.99	0.66	0.33	0.33	1.32	0	0.66	0.66	0.66	0	1.32	0	0.33	0	0	0.33	0.33	0	0	0	0	0.33	0
Gemini_30	13.01	11.11	7.59	4.07	5.69	7.05	3.25	2.98	2.98	1.36	3.79	2.44	0.54	0.81	0.81	2.17	1.36	1.63	0.81	0.54	1.08	0.81	0.81	0.27	0.81	0.54	0.54	1.36	0.27	1.63	1.36	0	0.54	0.27	0.27	1.08	0.27	0.27	0.27	0	1.08	0.27	0.27	0.81	0.27	0.81	0.27	0.54	0
Gemini_31	19.1	9.03	8.33	5.21	6.25	4.86	3.47	4.17	1.74	4.86	1.04	2.78	3.82	0	1.74	1.04	0.69	1.04	1.04	1.39	1.39	0.35	0.35	1.39	0.35	0	1.04	1.39	0.35	1.74	1.74	0	0.69	0	0	0	0.35	0.35	0.35	0	0.69	0	0	0	0.69	0	0.35	0.69	0
Gemini_32	15.77	11.15	9.62	5	6.15	6.92	4.23	3.46	3.08	1.15	2.31	3.08	2.31	1.54	1.15	1.54	0.77	1.15	0.77	0.38	0	0.38	0.77	0.38	1.15	0	0.38	0.38	0	1.15	2.31	0.38	1.15	0.77	0.77	0	0.38	0.38	0	1.15	0.38	0	0	0	0	0	0	0	0
Gemini_33	12.5	10.71	7.44	4.76	5.95	4.17	3.87	2.68	3.57	1.19	2.38	2.08	2.68	1.79	1.49	1.79	2.08	1.49	1.19	0.3	0.6	0.3	1.19	0.3	1.49	0.3	0.89	1.49	0	0.3	0.3	0	1.79	0.6	0.6	0.3	2.38	0.6	0.6	0	0	0	0	0.89	0	0.89	0.3	0	0
Gemini_34	12.09	11.21	7.37	8.85	6.49	4.13	3.54	3.24	2.06	2.95	2.65	2.95	2.65	0.88	1.77	0.29	0.59	0.88	1.18	0.29	0	0.59	0	1.47	0.88	0.59	2.36	0.59	0	0.59	0.29	0.29	1.18	0	0	0.29	0.29	0.88	0.59	0	0.59	0	0	0	0.59	0.29	0.29	0.29	0.29
Gemini_35	8.16	14.29	7.35	7.76	6.12	4.08	2.86	4.08	3.67	4.08	2.86	3.67	1.22	1.63	1.22	1.63	0.82	0.41	0.41	0.82	0.82	1.22	0	0.82	1.63	0.41	1.63	1.22	0.41	1.22	0.41	0	1.63	0	0	0	0	0	0	0.41	0	0.41	0.41	0.82	0	1.22	0	0	0.41
Gemini_36	11.07	11.07	7.14	5.71	7.5	7.5	4.29	3.21	3.93	1.07	2.5	3.21	2.5	0.71	0.36	1.07	0.36	1.79	0.36	0.36	1.43	1.07	0	0.71	1.07	1.07	0.36	0.36	0	0	1.79	0	1.07	0	0	0	0.36	0	0.36	0	1.43	0	0	1.07	0.36	0.36	0.36	0	0
Gemini_37	11.72	11.72	3.66	4.4	6.23	3.66	5.13	3.66	4.03	0.73	4.76	1.1	0.37	0.73	0.73	2.56	0	1.47	1.1	0	1.1	0.37	0.37	1.47	0.37	0	0	1.83	0	0.37	0.37	1.1	0.73	2.2	2.2	0	1.1	0.73	0.37	0	0	0.37	0.37	0.73	0.73	0	0.37	0	0
Gemini_38	19.79	13.89	5.21	5.56	7.29	4.17	3.12	3.12	2.78	2.78	1.74	2.43	2.43	0	0.69	0.69	0	0.69	1.04	1.04	2.43	0.35	0.35	0	0.69	0.35	0	2.43	0.35	0.35	1.04	0	1.04	0.35	0.35	0.35	0.35	0.35	0.35	0	0.35	0.35	0.35	0	0	0.35	0.69	0	0
Gemini_39	13.43	13.13	6.57	5.07	5.97	7.16	4.48	2.69	4.18	3.28	1.79	1.79	1.49	0	1.79	0.9	0.9	1.19	0.9	0.3	1.49	0.6	1.19	0.9	0.6	0.9	0.9	1.19	0	0	0.6	0	0.6	0	0	0	0.6	0	0.9	0.3	0.3	0	0	0.3	0.9	0.3	0.6	0.6	0
Gemini_4	11.42	13.58	6.79	4.01	6.79	5.56	4.01	2.47	3.7	2.78	2.78	2.78	0.93	0.62	0.62	1.85	0.62	0.62	1.23	0.93	1.23	1.85	0.62	0.62	0.62	0.62	0.62	1.54	0.31	1.54	1.23	0	1.54	0	0	0.31	0	0.62	0.93	0	0.62	0	0	0.62	0	0.31	0.31	0	0
Gemini_40	13.96	9.91	10.81	3.6	7.21	4.05	4.5	2.25	3.15	0.9	1.35	2.7	0.45	0.9	1.35	0.45	2.7	0.45	0.45	0	0.9	1.35	0.9	0.45	0.45	0.9	1.35	0	0	3.15	1.35	0.45	1.8	0	0	0	0.9	0	0.9	0	0	0	0	0.45	0	0	0.9	0	0
Gemini_41	13.26	12.12	7.58	4.92	7.58	2.65	3.79	3.79	3.03	2.65	2.27	3.79	0.38	0	2.65	0.76	1.14	1.14	0.76	0.76	0.38	0.76	0	1.14	0.76	0	1.52	0.76	0	2.65	0	0.38	1.14	0.38	0.38	0	0.76	0.76	1.14	0	0	0	0	0.38	0	0	0.38	0.76	0.76
Gemini_42	11.76	12.13	5.88	3.68	5.51	6.99	4.78	2.94	4.41	2.94	2.21	1.47	2.21	1.47	1.84	1.1	0.37	0.37	0.74	0	0.74	1.84	0.74	1.1	0.37	0.37	1.1	0.74	0	0.37	1.1	0	1.84	0.74	0.74	0.37	0.37	0.74	1.1	0.74	0.37	0.37	0.37	0.37	0	0.74	0.74	0.74	0
Gemini_43	16.42	11.04	11.04	2.69	7.76	5.67	3.58	3.88	2.99	0	2.09	2.39	2.09	0.9	0	0.6	1.19	1.19	1.19	0.6	0.6	1.19	0.9	0.9	0.3	0	0.3	0.9	0.3	1.79	1.19	0	0.3	0.3	0.3	0	1.49	0.3	0.3	0	0.6	0.6	0.6	0.6	0.6	0	0.9	0	0.6
Gemini_44	13.04	9.36	4.68	7.69	5.69	7.02	5.35	2.34	2.34	1.34	3.01	1	0.67	3.01	0.33	0.67	1	1	1	0	1.67	0.33	1	1	1	0.67	1	0.33	1.67	0.33	1.34	0	1.34	0	0	0	2.34	0.67	1.67	0	0.67	0.67	0.67	0	0.33	0	0	0	0
Gemini_45	9.89	11.79	5.32	3.04	6.46	5.7	4.94	3.42	4.56	1.52	3.04	0.38	2.28	0.76	0.38	1.9	0.38	0.38	1.9	0	0.38	0	1.52	0.76	0.38	2.28	0	0.76	0.76	0.76	1.14	0	0	0	0	0	0.38	0	0	0	0.76	0	0	0.76	1.14	0.38	0	0	0.38
Gemini_46	14.64	10.88	6.28	7.11	5.02	6.69	4.18	4.18	3.77	0.84	2.09	2.09	1.67	2.09	0.84	1.26	1.26	2.09	0.84	0.84	0.84	0.42	0.42	0.42	0.42	0.84	1.67	0.42	0.42	0	0.84	0	0.84	0	0	0.42	0.84	0.42	0.42	1.26	0	0	0	0	0.42	0	0.42	0	0
Gemini_47	13.93	10	6.07	3.57	6.07	5	4.64	3.21	3.21	1.79	3.21	1.43	1.79	1.79	1.07	0.71	0.36	0	2.5	0	0.71	0.36	1.07	0.36	0.36	0	0	0.36	0.71	0	2.14	0.36	0	3.21	3.21	0	0.36	0	0	0	0.36	0.36	0.36	0.36	0.36	0	0.36	1.07	0
Gemini_48	15.9	9.89	4.24	8.13	7.42	3.18	5.3	1.77	1.41	1.41	3.18	2.12	0.71	2.83	0.35	1.77	1.41	1.41	0.35	0.35	0.71	0.71	1.77	0.71	1.41	0	0.35	0.71	0.35	0.35	3.89	0	1.41	0	0	1.06	0	0	0	1.06	0.71	0.35	0.35	0.71	0	0	0	0.35	0
Gemini_49	8.71	12.26	7.1	7.1	6.13	6.13	3.23	3.87	2.9	2.26	1.94	2.9	2.58	0.32	1.29	0.32	0.97	0.65	0.65	0.32	0.65	0.32	0.32	0.65	0.65	1.94	2.26	0	0.32	0.65	0.65	0.32	0.65	0.32	0	0	1.29	0	0.32	0	0.65	0.32	0	0.65	0.32	0.32	0.32	0.32	0
Gemini_5	14.22	10.22	7.11	4.89	7.11	4	3.11	1.78	1.33	3.11	0.89	4	0.44	0.89	0	0	0.89	1.78	0.89	0.44	1.33	1.78	0.44	2.67	1.33	1.33	0.89	0.89	0	2.22	0.89	0	1.33	0.89	0.89	0	0.89	1.33	0.44	0	0.44	0	0	0.44	0.44	0.44	0.89	0	0
Gemini_50	9.27	11.52	9.83	5.06	6.46	3.93	2.81	4.21	2.53	1.4	4.21	3.93	1.97	0.56	1.12	1.4	0.84	1.12	1.69	0	0.28	0	0.84	0.28	0.56	0.28	0	0.84	0	2.25	0.56	0.56	1.12	0.84	0.84	0	0.28	0.28	0.28	0.28	0.28	0	0	0.56	0	0.28	0.28	0.28	0
Gemini_6	16.3	10.57	5.29	2.64	6.61	2.64	4.85	3.08	3.08	2.2	3.08	1.76	1.32	3.08	0	1.32	0.88	0.44	1.76	0.44	0.44	0.44	0.88	0.88	0.44	0	1.76	1.76	0	0.88	3.08	0.88	0.88	0.44	0.44	0.44	0.44	0.44	0	0	0	0	0	0.44	0	0.44	0	0	0
Gemini_7	13.38	12.1	7.32	5.41	6.05	4.46	3.18	1.27	2.23	2.55	1.59	2.87	1.91	0.96	1.91	0.32	1.59	0.32	0.32	0.64	0.96	0.96	0.64	0.96	1.27	0.64	1.27	0.32	0.64	1.59	1.27	0	0.96	0	0	1.91	0.32	0.64	0	0	0.96	0	0	0.64	0.32	0.32	0	0.32	0
Gemini_8	13.87	9.35	9.68	4.52	7.1	5.16	3.23	3.23	1.61	3.23	0.97	1.94	2.26	0.97	0.32	0.32	2.9	2.26	1.29	0.65	1.61	0.65	0.32	0.65	0.97	0.32	1.94	1.61	0.32	1.29	0.32	0.32	1.61	0.65	0.65	0.32	0.97	0	0.32	0	0	0	0	0.97	0.32	0.32	0.32	0.32	0
Gemini_9	12.83	9.87	6.58	5.26	6.25	3.95	3.95	3.95	3.29	1.64	2.96	2.63	1.64	1.97	1.64	1.97	0	1.32	1.97	0.66	0.66	0.99	1.32	0.66	1.32	0	0.66	0.33	0	1.32	0.33	0.33	0.99	0	0	0.33	2.3	0.66	0.99	0.66	0.33	0	0	0.66	0.33	0.66	0.66	0	0
Human_1	7.21	11.6	5.96	4.7	2.51	3.45	3.13	3.76	4.08	1.57	3.45	0.63	1.88	1.88	0.63	2.19	1.25	0.94	0.31	0.63	0.94	0.94	3.13	1.57	1.88	2.82	0	0	0.63	0.63	0	0.31	0	0.94	0.94	1.88	0.63	0	0	1.25	0.63	0.63	0.63	0.94	0	0.94	0.31	0	0.31
Human_10	13.99	10.24	6.14	3.41	2.73	6.83	2.39	4.1	3.07	1.71	2.05	0.34	1.37	1.71	1.02	0.68	1.02	1.02	0	0.34	1.71	0.68	1.71	1.02	0.34	1.37	0.34	0	1.71	0.34	0.34	0.34	0	2.05	1.71	0.34	1.02	0.34	0	0	0.68	0.68	0.68	0.34	0.34	0.34	0.34	0	0
Human_100	7.3	10.73	3	6.01	5.58	3.43	3	3	5.58	1.29	5.15	2.58	0	1.29	3	3	2.58	1.29	1.72	0	0.86	0	1.72	1.72	0.86	2.15	2.58	0.43	1.72	0	0.86	0.43	0	0	0	0.43	0	0	0	0	0.43	0	0	0.43	0.43	1.29	0	0	0
Human_11	6.54	9.35	7.48	4.21	2.8	2.8	2.8	1.4	0.93	0.93	2.34	0	1.87	2.34	1.87	1.87	0.47	0.93	2.34	1.4	0	0.47	1.4	1.4	1.4	1.4	0	0	1.4	1.4	0.47	3.27	0	0.93	0.93	0	0.47	0	0	0	1.4	5.14	5.14	0.47	0.93	0	0	2.34	0.93
Human_12	10.39	10.39	5.02	3.94	3.23	2.51	2.87	3.23	5.02	0.72	1.43	0	2.87	1.79	1.08	1.08	0.72	1.43	0.36	1.43	2.87	1.08	2.87	0	0.72	2.87	0.36	0	1.43	0.72	1.43	0.36	0	0.36	0.36	0.72	0	0	0	0.72	3.23	2.51	2.51	0.36	0.72	0.72	0	0.36	0.72
Human_13	14.04	14.38	7.88	1.37	4.11	4.11	0	3.77	4.79	1.37	1.71	0	2.4	1.03	0.34	1.03	1.03	0.34	0.34	0	0.34	1.37	1.37	0	0.34	2.4	0.34	0	3.08	0.68	0	0.34	0	0.34	0.34	0	0	0.34	0	0	0	3.08	3.08	0	1.03	0	0	0	0.68
Human_14	6.4	10.84	7.88	6.4	4.43	4.93	0	2.96	4.93	0.49	3.94	0	3.94	2.96	2.46	1.48	0.99	0.49	4.93	0	0.99	0.49	1.48	0	0.49	1.48	0	0	2.46	0.49	0	0	0	0.99	0.99	0	0	0	0	0	2.46	0.49	0.49	0.49	0	1.48	0	0	0
Human_15	12.16	10.81	9.01	2.25	4.05	0.9	4.05	7.66	5.41	0.45	4.05	0	3.15	1.8	0.9	3.6	0.9	1.8	0.9	0.45	0.9	0	0.9	0.9	0	1.35	0.45	0	0	0	0	0	0	1.35	1.8	0	0	0	0	0	0.9	0	0	0.9	0.9	0.45	0.45	0	0.45
Human_16	11.11	8.59	5.56	4.04	3.54	1.52	0	4.55	5.05	0.51	5.05	0	0.51	1.01	2.53	3.03	0.51	0	4.04	0	1.01	0	3.03	0.51	1.52	2.02	0.51	0	0.51	0	2.02	0.51	0	0	0	0	0	0	0	0.51	1.01	0.51	0.51	0.51	0.51	0	0	0	0
Human_17	7.42	5.3	4.95	4.59	5.65	2.83	2.83	2.47	6.71	0.35	1.06	2.83	1.06	1.77	4.95	0.71	1.06	0	0	0.35	1.06	1.41	2.12	0.71	0	2.12	0.35	0	1.06	0.35	0.35	0.35	0.35	0.71	0.71	0.71	0.35	0	0	0.35	0	0.35	0.35	0.35	0.71	1.41	0	0	0
Human_18	9.96	6.41	5.34	5.69	5.34	3.2	4.27	5.34	5.34	0.71	2.49	0.71	0.71	1.78	2.14	1.07	0	0.36	1.42	0.71	2.14	0.36	2.49	0.71	0.36	1.42	1.42	0.71	0	0	0	0.36	0	1.42	1.07	1.07	0	0.36	0	0.36	0.36	1.07	1.07	0.71	0.71	0.36	0	1.07	0.36
Human_19	7.73	6.87	6.01	3	6.44	3.86	6.01	6.44	4.72	0.43	1.72	2.15	1.72	0.86	3	1.29	0.86	0.43	3	0.43	0	0	2.15	0	0	0	0	0.43	0	0.43	1.29	0	0	0	0	3	0	0	0	1.29	1.72	0	0	0	0	0.43	0	0	0.43
Human_2	4.15	8.29	8.29	4.66	5.7	2.07	3.63	8.81	5.7	1.04	2.07	2.07	0.52	2.07	1.04	0	1.04	0	5.7	0.52	1.04	0	0.52	2.07	0	1.55	0.52	0.52	0.52	0	0.52	0.52	0	0	0	1.04	0	0	0	0	0	0	0	0.52	0.52	0.52	0	0	0.52
Human_20	5.79	9.47	4.74	8.42	3.16	3.68	3.68	5.79	4.21	0.53	3.68	0.53	3.16	3.16	1.58	1.05	2.11	0	2.63	0.53	0.53	2.11	1.58	1.58	0.53	2.11	0.53	0.53	0.53	0	0	3.68	0	0.53	0.53	1.05	0	0	0	1.05	1.58	0.53	0.53	0	0	0	0	1.05	1.05
Human_21	8.89	7.41	5.56	5.56	2.96	2.59	1.85	6.67	5.19	0.37	3.7	1.11	2.59	1.48	0.74	0.74	0.74	0.37	4.44	0	0	0.74	0.74	0.74	0	2.22	2.22	0.37	1.11	0	0.74	0	0.37	1.11	1.11	0.74	0.37	0.37	0.37	0	1.11	0.74	0.74	1.85	0.37	0.37	0	0.74	0.74
Human_22	11.61	11.24	4.49	3	1.5	1.87	0.75	3.75	3.37	1.87	3.37	1.12	0	1.87	1.87	2.62	1.12	0	0.37	0	1.5	1.12	1.87	1.87	0.37	1.5	1.5	0	0.75	0	0.37	0	0	1.5	1.5	0.75	0.37	0	0	0.75	1.5	0	0	0.37	0.75	1.12	0	0.37	0.37
Human_23	7.91	8.63	1.44	2.16	5.4	0.36	6.12	6.12	2.16	0	4.68	1.44	1.44	0.72	1.44	1.44	1.08	0	1.44	0.36	0.36	1.08	1.8	3.6	0	0.72	0.36	1.44	0.36	0	0	0	0.36	1.44	1.44	0.36	0	0.36	0	1.08	0.72	3.24	3.24	0.36	0.72	0	0	0	0.36
Human_24	14.8	11.22	8.16	4.08	2.55	4.59	2.55	3.06	1.53	3.06	2.55	0	4.59	2.04	1.02	0.51	1.02	0.51	2.55	0	3.06	0	0.51	1.02	0.51	1.02	1.53	1.53	0	0	0.51	0.51	0	1.53	1.53	0	0	0	0	0	1.02	0.51	0.51	0	0	0	0	0	1.02
Human_25	10.4	8.91	6.44	1.49	5.94	3.96	0	5.45	8.42	0.5	2.97	0	0	0	4.95	0.99	0.5	0.99	0.99	0	2.48	0	1.98	2.97	0.5	5.94	0.5	0.99	0.99	0.99	0	0	0	0.5	0.5	1.98	0	0	0	0.5	0.5	0	0	0	0.5	0	0.5	0	0
Human_26	10.38	13.85	6.15	3.85	3.46	2.69	3.85	4.62	4.62	0.38	5.77	0	1.54	1.15	2.31	3.46	0.77	0.77	1.92	0.38	1.92	1.54	0.38	0.38	0	1.54	0.38	0.38	0	0	0.38	1.15	0	1.15	1.15	1.92	0	0	0	0.38	0.77	0	0	0.38	1.15	0	0.77	0.77	1.15
Human_27	6.42	6.04	6.04	1.89	5.28	7.17	0	2.64	4.53	0	5.28	0	0	0.75	1.89	1.89	2.26	0	1.89	0.38	0.75	0.75	2.26	1.13	0	1.51	1.13	0.75	5.28	0.75	0.38	0.75	0.75	0.75	0.75	0.38	0	0	0	1.51	0.38	0.75	0.75	0	0.75	0.38	0	0	0.38
Human_28	11.6	8.84	6.08	4.42	4.97	5.52	0	3.31	4.42	2.76	1.66	0	2.76	0.55	2.21	1.66	0	0.55	0.55	0.55	1.66	0.55	1.66	1.66	0	0.55	0	0	3.87	1.1	0	1.1	0.55	1.66	1.66	0	0.55	0	0	0.55	2.21	0	0	0	0	0.55	0	1.66	0.55
Human_29	15.17	7.11	5.69	4.27	2.84	6.64	0	5.21	3.79	0	5.21	0	1.42	3.79	1.9	3.32	0.47	1.42	0.47	0	0.95	0	2.37	0	0.95	0.47	1.42	0.47	1.42	0.47	0	0	0	0	0	0.47	0	0.47	0	0.47	0.47	2.84	2.84	0.95	0	0	0	0	0
Human_3	9.39	12.94	7.77	2.27	3.24	3.88	0	4.53	1.94	1.62	2.91	0	2.91	2.59	1.62	2.91	1.94	0.65	0.97	0	0	0.32	1.62	3.24	0	1.94	0.65	0	1.62	0.32	0.97	0.97	0	0	0	0	0	0	0	0.32	1.62	4.85	4.85	0.65	0.65	0	0	0.97	0.32
Human_30	8.11	11.49	6.08	10.81	4.73	1.35	0	3.38	0.68	2.03	2.7	0	3.38	4.05	0.68	1.35	2.03	0	0	0.68	4.05	1.35	2.03	0.68	1.35	1.35	0.68	0	0.68	0	0	1.35	0	2.03	2.03	0	0	0.68	0	0.68	0.68	0	0	0	0.68	0.68	0	2.7	0
Human_31	12.66	15.61	2.11	2.53	4.64	2.53	3.38	2.95	4.22	1.27	2.53	3.38	0.42	0.84	2.53	1.27	0.42	0	1.27	0.84	0.84	0.84	2.95	2.53	0	0.42	0.84	0	0	0.42	0.42	0.84	0	0	0	1.27	0	0	0	1.69	0.84	0	0	0.42	0.84	0.42	0	0	1.27
Human_32	7.95	5.68	7.2	4.17	2.65	2.27	3.79	2.65	5.3	0.38	4.92	0	2.27	2.65	6.44	2.27	1.89	0	2.27	0	1.52	1.14	1.89	2.65	0.38	1.14	1.14	0.76	0	0.38	0	0	0	1.89	1.89	2.27	0	0	0	1.14	0	0	0	0.38	0.76	0	0	0.38	0.38
Human_33	12.22	4.44	3.89	9.44	5	2.22	5.56	1.11	4.44	2.78	1.11	2.22	0.56	3.33	3.33	0	2.22	1.11	1.67	1.11	0.56	0	0.56	1.67	0	0	0	0.56	1.67	0	1.67	1.11	0	0.56	0.56	0.56	0.56	0.56	0	2.22	1.11	0	0	0.56	1.11	0	0	1.11	0
Human_34	11.59	10.14	6.16	2.54	3.62	3.26	2.17	3.62	4.71	0.36	4.35	1.45	2.54	1.09	1.45	1.81	0.36	0.36	3.62	0	0	1.45	1.45	1.45	0.36	0	1.45	0.36	1.09	0	0.36	1.81	0	1.45	1.45	0.36	0	0.36	0	0.36	1.81	0	0	0.72	0.72	0.72	0	0.36	0
Human_35	7.28	6.65	3.53	7.28	6.86	2.49	1.25	3.33	6.03	0.21	3.95	0.21	2.91	1.66	3.12	2.91	1.46	0.42	3.53	0.83	1.04	0.42	1.25	3.12	0.42	1.66	0.42	0	0.62	0.21	0.42	0	0.42	1.04	0.83	0.83	0	0	0	0.21	0.62	0.83	0.83	0.42	0	0.83	0	0	0.42
Human_36	12.66	15.61	2.11	2.53	4.64	2.53	3.38	2.95	4.22	1.27	2.53	3.38	0.42	0.84	2.53	1.27	0.42	0	1.27	0.84	0.84	0.84	2.95	2.53	0	0.42	0.84	0	0	0.42	0.42	0.84	0	0	0	1.27	0	0	0	1.69	0.84	0	0	0.42	0.84	0.42	0	0	1.27
Human_37	8.22	14.16	7.31	2.74	4.57	3.2	0	5.48	3.2	1.83	7.31	0	0	0	2.28	1.37	0.91	0	1.83	0	0	0	2.74	1.83	0	0.91	0	0	0.46	0	0.46	0	0	1.83	1.83	0	0	0	0	0	0.91	1.83	1.83	0.46	0.91	0	0	0	0.91
Human_38	10.78	7.78	8.38	8.38	4.79	4.19	3.59	7.19	4.19	0	1.2	0	2.4	0.6	1.8	0	0	0.6	1.2	0.6	0.6	1.8	5.99	1.2	1.2	2.4	0	0	1.2	0	0	0	0	0	0	1.8	0	0	0	0.6	0.6	1.2	1.2	0	0.6	0.6	0	1.2	0
Human_39	7.88	9.36	8.37	3.45	4.43	5.42	0	4.43	5.91	0.49	3.94	0	5.91	3.94	3.45	2.46	0.49	1.48	2.96	0.49	0	0	0.99	0.99	0.49	0.99	0.99	0.49	0.99	0	0	0	0	0	0	0.49	0.49	0	0	0.49	1.97	0.49	0.49	1.48	0	0.49	0	0	0.49
Human_4	10.9	10.9	5.69	5.21	2.84	2.84	2.84	7.11	4.27	0	3.79	0.95	4.27	1.9	3.32	0.95	1.9	0	1.9	0	0	0	0.95	1.9	0.47	1.42	1.42	0.47	0	0	0.47	2.37	0	0.47	0.47	0	0	0	0	0.95	0.95	0.95	0.95	0	0.47	1.42	0	0	0
Human_40	8.3	11.62	3.73	7.05	4.15	2.49	0	2.49	4.98	0.41	3.32	0	0.41	2.07	2.07	2.49	0.41	0.83	0.83	0	2.49	1.24	2.07	0.41	1.24	5.39	0.41	0	1.24	0	0	0	0	0.41	0.41	2.07	0	0	0	1.24	0	1.66	1.66	0.41	0.41	0	0	0	0.83
Human_41	12.9	10.6	5.53	6.45	4.61	3.23	1.84	3.23	4.15	1.38	4.61	0.46	2.3	0	1.84	2.3	2.3	0.92	0	0	0.92	1.84	0.92	0.46	0	0.92	0.46	0.46	0.92	0.46	1.84	0	0	1.38	1.38	0	0.92	0	0	0.46	0.92	0.46	0.46	0.92	0	0	0	0	0
Human_42	11.8	16.29	5.06	2.81	3.93	1.69	3.37	3.93	3.37	1.69	7.3	1.12	0	0.56	2.25	3.37	1.69	0.56	1.69	0.56	0.56	1.12	0	1.69	0	0.56	1.12	0.56	0	0	0	0	0	0	0	0	0.56	0	0	0.56	0.56	0.56	0.56	0.56	2.25	0	0	0.56	0.56
Human_43	10.82	8.23	5.19	3.46	6.06	4.33	3.46	2.6	2.6	0.87	4.33	0.87	1.73	0.43	2.16	0.87	0.87	0	0.43	0	1.73	0.43	2.6	4.76	0.43	0	1.3	0	0.87	0.43	0	0.87	0	0	0	0.87	0	0.43	0	0	0.43	0.87	0.87	0	0.87	0.87	0	0	0.87
Human_44	15.71	10.95	5.71	3.81	3.33	3.33	0	3.33	3.33	1.43	2.86	0	1.43	0.48	1.9	1.9	0.95	1.9	1.9	0.48	2.38	0.48	2.38	0	0	1.43	0.95	0.48	0.95	1.9	0	1.43	0	0.48	0.48	0	0	0	0.48	0.48	0.48	0.48	0.48	0	0.48	0	0.48	0.48	0
Human_45	7.25	5.34	2.67	3.44	4.2	4.2	3.44	3.44	7.25	0.38	7.25	1.53	1.15	3.05	3.44	4.96	0.76	1.53	1.53	0	1.15	0	1.15	0.76	0.38	0	0	0	1.53	0.76	0	1.15	0.38	0.76	0.76	0.38	0	0.76	0	0.38	0.38	0	0	0.38	0	0.38	0	0	0.38
Human_46	10.5	6.5	8.5	8	3.5	6	0	3.5	5.5	0.5	6	0	0.5	1.5	2	3	0.5	0.5	3	1	0.5	0.5	3.5	0.5	1	3	0.5	0.5	2.5	0	0	0	0	1	1	0.5	0	0.5	0	1	0	1	1	0.5	1	0	0	0.5	0
Human_47	8.44	7.14	6.49	5.84	3.9	4.55	0.65	5.19	4.55	1.3	3.25	0	0.65	1.3	1.95	1.95	0	1.3	0.65	0	1.3	0	1.3	0.65	0.65	1.3	0	2.6	2.6	0	0	0.65	0	2.6	2.6	0	0	1.3	0	0.65	0	0	0	1.3	0.65	1.95	0.65	0.65	0.65
Human_48	8.15	13.04	5.98	6.52	4.89	9.24	0	3.8	4.89	0.54	1.63	0	2.17	2.17	0.54	0.54	0.54	0.54	0	0	1.09	2.72	1.09	1.09	0	2.17	2.72	0	4.35	2.17	0	0	0	0	0	0	0	0	0.54	0.54	0.54	0	0	2.17	0	0.54	0	0.54	0
Human_49	9.96	6.9	3.45	4.98	3.83	5.36	0	2.68	2.3	1.53	4.21	0.38	0	3.07	2.3	3.45	2.3	0.38	0.38	0	0.77	2.3	2.3	3.07	0.38	2.3	0.38	0.38	3.45	0.38	0	0	0	2.3	2.3	0	0.38	0	0	1.53	0.77	0.38	0.38	0	0.77	0	0	0.77	0
Human_5	7.91	11.86	2.37	4.74	3.95	5.14	4.35	3.16	2.77	0.79	1.19	0	0.79	1.98	1.19	0.4	2.37	0.4	2.77	1.19	0.4	0.79	3.56	1.19	0.79	0.79	1.19	0.79	0.79	0	0.4	1.19	0	0	0	1.19	0.4	0	0	0.4	0.4	1.98	1.98	1.19	0.4	1.19	0	0.4	1.19
Human_50	8.8	8.8	6	7.6	4.8	5.6	0	7.6	4.8	0.8	3.2	0	3.2	1.2	0.8	2	1.2	1.2	2.4	0.4	0.8	1.2	0	2	0	0.4	0.4	1.6	1.6	1.2	0	0.8	0	2	2	0	0.4	0	0	0.4	0	1.2	1.2	0	0.8	1.2	0	0.4	0
Human_51	13.26	14.39	6.44	4.92	3.03	3.03	1.89	2.27	3.79	1.14	1.89	1.52	3.03	0	3.03	0.38	1.14	1.14	2.27	0	3.03	1.14	0.38	1.89	2.27	1.52	1.14	1.52	0.76	0	0	0	0	0	0	0	0	0	0	0.38	0	1.14	1.14	0.38	0	0.76	0	0.38	0.76
Human_52	7.17	15.14	5.18	3.59	1.99	5.98	0.4	3.98	5.58	0.8	3.98	0	1.2	0.8	3.59	1.99	0.4	0.4	1.99	0	0.8	0	0.8	1.2	0	1.2	0.4	1.2	2.79	0	0.4	0	0	0.8	0.8	0.4	0	0.4	0.4	1.59	0.8	1.59	1.59	0	0.8	0.8	0	0.4	0.4
Human_53	6.75	12.7	9.13	3.97	5.16	4.37	2.78	4.76	4.37	0.79	2.78	1.19	3.57	0	2.38	0.79	1.19	0	0.79	0	0.4	0.4	1.98	0	0	1.59	0.79	1.19	1.19	0	0	1.98	0	0	0	0.79	0	0	0	0.79	0.79	0.4	0.4	0.4	0	0	0.4	0.4	0
Human_54	4.66	1.69	8.05	3.81	6.36	2.54	5.93	4.24	6.36	0	3.81	2.12	2.97	0.85	2.97	2.54	0	0.85	0	0.42	0	0	2.12	2.54	0	0.85	0.85	1.27	0.85	0	0.42	2.54	0	1.27	1.27	0.85	0.42	0	0	1.27	1.27	0.85	0.85	0	0.42	0.42	0	0	0
Human_55	7.8	11.71	5.85	6.83	4.88	4.39	2.44	2.44	5.85	0.49	2.44	0.49	2.44	0.49	1.95	1.95	2.44	0	0.49	0	1.95	2.44	1.95	0.98	1.46	2.93	0	0	1.46	2.44	0	0.98	0	0	0	0.49	0	0	0	0.49	0	0	0	0.49	0.98	0.49	0	0	1.46
Human_56	5.58	4.65	3.26	5.12	3.72	5.58	1.86	4.19	5.12	0	3.26	3.72	0.47	1.86	0.93	1.86	0.93	0	2.33	0	0.93	0.47	1.4	2.33	0	3.72	1.4	1.4	0	0	0.93	0.47	0	0	0	2.33	0	0	0	0.93	0.93	1.4	1.4	0	0	0	0	0	0.47
Human_57	9.09	11.36	2.73	3.64	1.82	4.55	2.73	2.73	5.45	0.91	5.91	0	0.45	3.64	1.82	3.64	1.36	0	2.73	0.91	0.45	0	3.64	1.36	0.91	0.91	0.91	0	0.45	0	0.45	3.64	0	0.91	0.91	0	0	0.45	0	0.91	0.45	2.27	2.27	0	0.91	0.45	0	0.91	0
Human_58	11.17	7.98	6.91	6.91	3.19	2.66	3.19	6.38	3.19	0.53	4.79	0	2.13	1.6	4.26	1.6	1.6	1.6	1.6	1.6	1.06	0	0.53	0	0	0.53	0.53	0	0.53	0	0.53	5.32	0	1.06	1.06	0.53	0	0	0	0	0.53	0	0	1.06	0.53	0	0	0	0
Human_59	11.67	8	4.67	4.33	4.33	3	4	5	6.33	0.67	4.33	1.67	0.33	1.67	2.67	2.67	0.67	0	1.33	0.67	0.67	0.67	1.67	1.33	0	0.67	0	0	0.67	0.67	1.33	0.33	0	0.33	0.33	1.67	0	0.33	0	0.67	0	2	2	0	0	0.67	0	0	0
Human_6	10.55	8.73	8.36	7.27	4	8.73	0	2.18	1.45	0	4	0	0.73	0	0.73	2.55	0	0	2.55	0.36	0.36	0	0.73	1.45	0	2.55	0.36	0	4	0	0.36	0.73	0	0	0	0.73	0	0	0	0.73	0	1.82	1.82	0	0.73	0	0	0	0.36
Human_60	10.12	9.72	3.24	4.86	5.67	3.64	0.4	5.67	7.29	0.4	3.64	0	0	1.21	3.24	0.81	0	0.4	3.24	0	3.24	0	0.4	2.83	0.4	1.21	0	0.4	0.81	0	0	0	0	0	0	0	0	0	0	0.81	0	0	0	0.81	0	0	0	1.62	0.4
Human_61	8.82	12.13	5.88	3.68	3.31	2.94	2.94	4.78	2.94	0.74	1.84	0.37	2.94	2.21	1.1	1.1	0.37	0.37	2.21	0.37	1.47	1.1	2.21	0.74	0.74	1.47	0.74	0	0.74	0.37	0.37	0.37	0	0.74	0.74	0.37	0.74	0.37	0	0	0.74	0	0	0	0.74	0	0	0	0.37
Human_62	8.02	6.95	6.95	6.95	4.81	2.67	2.67	3.74	6.42	0	6.42	1.07	1.07	0.53	1.07	3.74	0.53	0	3.21	0	0.53	0	2.67	2.67	0	3.21	0.53	0	1.07	0	0	0	0	0	0	0	0	0	0	0.53	0	0	0	1.07	0.53	0.53	0	0.53	0
Human_63	6.57	10.33	4.23	3.76	6.57	5.63	0.47	4.23	6.1	0	3.29	1.41	1.88	0	4.23	1.41	1.41	0.47	4.69	0	0.47	0	1.88	0.47	0.47	0.94	0	0	2.82	0	0	0	0	0.47	0.47	2.35	0	0	0	0	0	0	0	0.47	0	0	0	0.47	0
Human_64	15.15	9.52	5.19	5.63	4.33	1.73	4.33	9.09	3.46	0	2.6	0	0.87	2.6	1.3	0.87	0.43	2.6	0.87	0.87	0.87	0.43	0.43	1.73	0	1.73	0	0	0	0	0.43	0	0	0.87	0.87	0	0	0	0	0	1.3	0	0	0.87	0.87	0.43	0	0	0
Human_65	17.22	11.92	7.28	0	4.64	2.65	3.97	5.3	2.65	0.66	3.97	1.32	0.66	0	0.66	0.66	1.32	0.66	0.66	0	0.66	0	0	0.66	0.66	0	0	1.99	0.66	0.66	0.66	1.32	0.66	0.66	0.66	0	0.66	0	0	0	0.66	1.32	1.32	0	1.99	0	0.66	0	0
Human_66	9.5	1	4	7	5.5	3.5	6	6.5	7	1	3.5	0.5	1.5	3	3	3	1.5	0.5	1	0.5	1	0.5	2.5	0	0	1.5	0.5	0.5	0	0	0	0	0	0.5	0.5	0	0	0	0	1	1	0	0	1.5	0.5	0	0	0	0
Human_67	10.74	10.37	8.89	5.56	3.33	5.19	0	6.67	4.07	2.96	4.44	0	0	1.85	0	2.22	0.74	0.37	0.74	0	1.11	0	2.22	1.11	0.37	2.96	0.37	0	1.11	0	1.48	0	0	0	0	2.59	0	0	0.37	0	0.37	0	0	0.37	0	0.74	0	0.37	1.11
Human_68	8.98	12.07	4.02	3.41	3.1	7.43	0	4.95	4.33	0	4.02	0	1.55	1.55	1.55	2.17	1.55	0.62	0.31	0	0	0.62	0.62	2.48	0.31	1.86	1.55	0.62	2.48	0.93	0.31	0	0	0.62	0.62	0	0	0	0.62	0.62	0.31	0.62	0.62	0.62	1.86	1.24	0	1.86	0
Human_69	10.4	6.93	2.97	2.97	3.96	5.45	0	4.46	6.44	0.99	3.47	0	0.5	1.98	0	2.48	0	0.99	5.45	0	0.99	0.99	2.48	0.5	1.98	3.96	0	0	2.48	0.5	0.5	0.5	0	0	0	0.5	0	0	0.5	1.98	0	3.96	3.96	0	0.5	0.5	0	0.5	0.99
Human_7	12.25	5.96	3.97	3.31	5.96	2.65	5.63	6.62	2.98	0.33	4.97	1.32	1.99	1.66	1.66	2.32	0.66	0	1.32	0	0	1.99	3.31	2.65	0.33	0.99	0.33	0.33	0.33	0.33	0.33	0.66	0.66	0	0	0.33	0	0	0	0	0.33	0.66	0.66	0	1.66	0.66	0	0	0.33
Human_70	9.52	7.14	3.17	4.37	3.17	1.98	0	4.37	3.17	1.59	5.16	0	1.19	2.38	3.57	3.17	1.59	0.4	3.57	0	1.59	0.4	0.79	0.79	1.19	1.19	0	0.79	1.19	0.79	0	1.59	0	1.19	1.19	0.79	0.79	0.4	0	0.4	0.79	1.19	1.19	0.79	0	0.4	0	0.4	0.4
Human_71	9.86	7.04	5.16	4.69	4.69	3.29	4.69	1.88	7.04	0.47	1.88	0	0.94	4.69	1.88	0.47	0	2.35	3.29	0	1.41	0.47	1.88	2.35	0.47	1.88	0	0.94	0.94	0	2.82	0.47	0	0.47	0.47	0.94	0	0.47	0	0	0.47	0	0	0	0.94	0.94	0	0	0.94
Human_72	10.53	10.53	5.7	7.46	2.63	3.95	2.63	2.19	2.19	0	2.19	0.44	0.88	1.32	3.51	0.44	0	0	1.32	0	2.19	0.88	0.44	1.32	0	2.63	1.75	0	1.32	0	0.44	0.88	0	0	0.44	3.07	0	0	0	0	0.44	3.07	3.07	1.32	0	1.32	0	0.88	0.44
Human_73	8.59	10.61	2.53	0.51	4.55	3.54	4.55	4.04	5.05	0.51	3.03	0.51	2.53	2.53	0.51	1.52	2.02	0	2.02	0	0.51	1.52	1.52	1.52	1.01	3.03	2.02	0	0	0	0	0.51	0	0.51	0.51	1.01	0	0	0	1.01	1.01	1.52	1.52	1.01	1.01	0	0	0.51	0.51
Human_74	9.47	11.24	7.69	4.73	4.14	4.14	0	5.33	4.73	0.59	2.96	0	0.59	2.37	2.37	1.78	0	0	1.18	0.59	1.78	1.78	2.96	0	0	2.96	0	0.59	1.78	0.59	0	0	0	0	0	0.59	0	0	0	0.59	0	2.37	2.37	0	1.18	0	0	0.59	0
Human_75	5.02	13.7	10.96	4.57	2.74	0.91	5.02	4.57	5.02	0	5.02	0	1.83	1.83	1.37	1.37	0	0	2.28	0.46	1.83	1.37	2.74	0	0.91	2.28	0.46	0	0	0	0	0.46	0	0	0	1.83	0	0	0	2.28	0	0.91	0.91	0.46	0	0	0	1.83	0
Human_76	10.42	10.42	5.21	8.33	3.12	3.12	0	3.12	3.12	0.52	5.73	0	0.52	1.04	2.6	4.17	2.6	0	3.12	0.52	1.04	1.04	2.08	4.69	0	2.08	0.52	0	0	0	0	1.56	0	0	0	2.08	0.52	0.52	0	0.52	1.04	0	0	0.52	0	0	0.52	0	0
Human_77	10.95	17.14	9.05	3.81	4.29	5.71	0	3.33	3.33	1.43	1.43	0	1.9	0	0.48	0.95	1.43	0.48	0.48	1.9	0.48	1.9	0.95	2.38	0	1.43	0	0	4.29	2.38	0.48	3.33	0	0.48	0.48	0	0	0	0	0	1.43	0	0	0	0	0.95	0	0	0
Human_78	7.46	9.55	4.78	4.78	7.16	0.3	4.18	2.99	4.78	0	6.27	1.79	0.3	1.19	2.99	1.79	0.3	0.9	1.49	0	0.6	0	0.3	3.88	0	0.9	0	0	0	0.9	0.3	0.9	0	0.3	0.3	2.09	0	0	0	0.6	0	0	0	0.9	0.3	0	0	0	0
Human_79	9.32	5.51	4.24	5.08	6.36	1.27	5.08	7.2	5.51	1.27	2.97	1.69	0	1.27	3.81	0.85	0.42	0	3.81	1.27	0.85	0.42	0.42	2.12	0.42	0	0	0	0.42	0	0.42	0	0	0	0	0.85	0	0.42	0	0.42	1.69	0	0	0.42	0	0	0	0	0
Human_8	4.04	6.57	3.03	4.04	3.54	9.09	0	5.56	6.57	0.51	2.02	0	0	2.02	0	0	2.02	0	1.52	0	1.01	2.53	2.02	1.52	0	1.52	1.01	0	5.05	1.01	0	0	0	1.52	1.52	0.51	0	0	0	1.52	1.01	2.02	1.52	0	1.52	0	0	0	1.01
Human_80	10.46	11.76	4.58	1.96	1.96	4.58	1.31	2.61	3.92	0.65	2.61	0.65	1.96	2.61	1.96	1.96	0	0.65	0.65	0	0	1.96	0.65	2.61	0	1.31	0	0	1.96	0.65	0	1.31	0	1.96	1.96	0	1.31	0	0	0	1.31	3.27	3.27	0	0	0.65	1.31	0.65	0
Human_81	3.86	7.25	9.18	4.35	5.31	3.38	2.42	0.97	6.28	1.45	4.83	3.38	0.48	1.93	1.93	3.86	0.97	1.45	0.48	0.48	0.48	0.48	2.42	2.9	0.48	0.97	1.93	0.48	0.48	1.45	0.48	0	0	0	0	0.48	0	0	0	0.48	2.42	0	0	1.93	0	0.48	0	0	0
Human_82	12.43	8.88	10.06	4.14	3.55	4.14	0	6.51	4.14	0	2.96	0	1.78	2.96	1.18	2.37	0	0.59	2.37	0	0	1.18	0	0.59	0	1.78	0.59	0.59	0.59	0	0.59	3.55	0	2.37	2.37	1.18	0	0	0	0.59	1.18	0.59	0.59	0	0.59	0	1.18	1.78	0.59
Human_83	10.44	6.59	3.3	8.24	3.85	3.3	0	5.49	3.85	1.65	4.4	0	2.2	1.65	4.95	3.3	1.65	1.65	1.1	0	1.1	0	1.1	0.55	2.2	1.1	1.1	0.55	0.55	0	0	0	0	1.65	1.65	0	0	0	0	1.1	0.55	0	0	1.65	1.65	0	0	0	0.55
Human_84	6.88	3.7	3.7	3.7	9.52	1.06	0	7.94	6.88	0	3.17	0	1.06	0.53	4.76	0	0.53	0	1.59	2.12	0.53	0	2.65	1.59	0.53	4.76	0.53	0	0	0	0	0	0	0	0	1.06	0	0	0	1.59	0.53	0	0	0	0	1.06	0.53	0	0
Human_85	8.14	12.67	2.71	1.36	4.98	1.81	4.98	5.88	9.05	0.9	4.52	3.62	0	3.17	3.62	1.81	0.45	0	0.45	0	0	0.9	0	0.9	0	0	0.9	0.45	0	0.45	0	0.45	0	0	0	1.36	0	0	0	2.71	0	0	0	0	0.45	0.45	0	0	0.9
Human_86	7.34	11.93	6.88	6.42	4.13	3.21	5.5	4.59	4.59	1.83	4.59	0.92	2.75	0.92	3.21	2.29	1.38	0.46	0.46	0	4.13	0.46	0.92	1.38	0	0	0.46	0	1.38	0	0	0.46	0	0	0	0	0	0	0	0	0	0	0	1.38	0.46	0	0	0	0.46
Human_87	13.86	8.43	4.22	3.01	2.41	2.41	3.01	7.83	4.22	0	2.41	0	4.22	1.2	1.81	0.6	0	0	0	0	0	1.81	3.01	1.2	0.6	0.6	0.6	0.6	1.2	0	0	0	0	0	0	0	0	0	0	0.6	0	1.81	1.81	0	0.6	0	0	0.6	0
Human_88	9.7	9.7	5.49	2.95	4.64	8.44	0	4.22	7.59	1.27	2.11	0	1.27	2.53	2.11	1.69	1.27	0.42	1.69	1.27	1.69	0	1.27	1.69	0.84	2.95	0.84	0	3.8	0	0	0	0	0.42	0.42	0.42	0	0.42	0	0.84	0	0.42	0.42	0	0	0.84	0	0.42	0
Human_89	14.52	8.06	6.45	4.84	6.99	4.3	0	1.61	8.06	0	3.76	0	1.61	2.15	2.15	2.69	2.69	0.54	0.54	1.61	1.61	0.54	0.54	1.08	0	0	0.54	0.54	2.69	0	0	0	0	0	0	0	0	0	0	1.08	1.08	0.54	0	0	0.54	1.08	0	0	0
Human_9	10.92	10.92	4.58	4.23	3.87	3.17	0	3.52	4.23	1.41	3.52	0	1.41	2.46	0.35	1.06	2.11	1.06	1.41	0	0.7	2.11	2.82	1.06	0.35	1.76	0.35	0.35	2.46	0.35	1.06	0.35	0.35	2.46	2.46	0.7	0	0	0	0.7	0.35	0.35	0.35	0.35	0	0.35	0.35	0.35	0.35
Human_90	11.17	8.12	5.08	5.58	5.08	4.06	0	5.08	4.06	0	1.52	0	1.02	1.02	4.06	1.02	0	0.51	0	0	2.54	0	2.54	3.55	1.52	3.05	0	0	1.52	0	0	0	0	1.02	1.02	1.52	0	0	0	1.02	0.51	0	0	0	1.52	1.02	0	0	0.51
Human_91	5.7	5.18	9.33	3.11	4.15	2.07	4.15	5.7	5.7	1.04	3.63	0	6.74	0	3.63	0.52	0.52	0	1.55	0	0	0	4.15	1.04	0.52	3.63	1.55	2.07	0.52	0	0	0	0	0	0	0	0	0	0	0	0	0.52	1.04	0.52	2.59	1.04	0	0	0.52
Human_92	9.89	3.85	6.59	3.3	4.4	6.59	0	5.49	6.04	0.55	2.75	0	2.75	1.1	1.65	1.1	1.65	2.75	1.65	0	1.65	0	1.1	2.2	0.55	1.65	1.1	1.1	3.3	0	0	1.1	0	0.55	0.55	0	0	0	0	1.1	0	1.65	1.65	0	1.1	0	0	0	1.1
Human_93	16.02	8.84	7.73	4.42	4.42	3.31	3.87	4.97	3.31	0	0.55	0.55	0.55	1.1	1.1	0.55	0.55	0	2.21	0	1.66	2.76	1.1	1.66	0	1.66	0	1.1	1.1	0	0.55	0	0.55	0	0	0.55	0	0	0	0	0	0	0	0	0.55	0	0.55	0	0
Human_94	12.78	13.33	5.56	6.67	3.33	5	0	5.56	3.89	0	3.89	0	1.67	2.78	1.11	2.22	2.22	0	3.89	1.11	1.67	0.56	0.56	0.56	1.11	2.78	1.11	0	0	0	0.56	0	0.56	0.56	0.56	0	0	0	0	0	0.56	0.56	0.56	0	0	0	0	0	0.56
Human_95	15.82	10.71	6.63	4.59	3.06	8.16	0	4.08	4.59	0	2.04	0	2.55	2.04	1.02	0.51	1.53	0	3.06	0	1.53	0.51	0.51	1.02	1.02	3.06	0.51	0	2.55	1.02	0.51	0.51	0.51	0.51	0.51	0	0	0	0	0	1.02	0.51	0.51	1.02	0.51	0	0	0	0.51
Human_96	13.37	9.88	6.4	0.58	1.74	5.81	0	4.07	3.49	1.16	3.49	0	0.58	1.74	1.16	0	0.58	0.58	1.16	0	2.91	1.74	0.58	2.33	0	0	0.58	2.33	2.33	0	0	0	0	3.49	3.49	0.58	0	0.58	0.58	0.58	0.58	0.58	0	0	0	1.16	0	1.74	0
Human_97	7.56	12.18	4.2	4.62	4.2	1.68	4.62	4.2	5.04	0	5.04	0.84	2.1	2.94	3.36	1.68	0.42	0	3.36	0	0.84	0.42	2.52	1.68	0	1.68	0	0.42	0.42	0.42	0	0.42	0	0	0	0.42	0	0	0	0.84	0	0.84	0.84	0	0.42	0	0	0.42	0.42
Human_98	10.2	10.2	4.59	3.57	4.59	2.55	0	7.14	6.63	0	4.59	0	0.51	2.04	4.08	3.06	1.02	0	0	0	1.02	0	3.06	2.04	1.02	2.04	0.51	0	1.02	0	0	0.51	0	1.02	1.02	0.51	0	0	0	3.06	0	1.02	1.02	2.04	1.02	0	0	0	0.51
Human_99	9.91	8.02	4.25	5.66	3.3	5.19	3.3	5.19	4.25	0	2.83	0	2.36	4.72	4.72	0	0.47	0.47	5.19	0.47	0.94	0	1.42	2.83	0	1.42	0.47	0	2.36	0	0	0	0	0	0	0.47	0	0.47	0	0	1.42	0	0	0	0.47	0.47	0	0.47	0
Llama3.1_1	17.61	7.34	9.01	9.64	6.92	7.13	5.03	3.14	1.68	0	1.47	3.14	4.82	2.1	0.21	0.84	1.05	2.31	0.21	3.56	0.21	0	0.63	0.42	0	0	0	0	1.26	0	0.21	0	0.42	0	0	0.42	0	0	0.84	1.26	0	0	0	0.42	0	0	0.84	0	0
Llama3.1_10	11.07	12.18	7.75	6.64	7.75	2.58	2.58	4.06	6.27	1.85	2.58	5.17	4.06	2.21	4.06	2.21	1.48	0	0.37	0.74	0.74	0	0	0	0	0	0	0.74	0	0	0.74	0	0	2.95	2.95	0	0.37	0.37	0	0	0	0	0	0	0	0	0	0	0
Llama3.1_11	16.31	9.83	9.35	6	6.24	4.08	1.44	2.88	1.44	3.6	1.2	4.8	0.24	1.2	1.2	1.2	0.24	8.15	0	4.32	0.24	0.24	0	0	0	0	0.24	1.92	0	0	0	0	0.48	1.44	1.44	0	0	0	0	0	0	0.24	0.24	0	0	0	0.24	0	1.2
Llama3.1_12	18.93	7.4	11.24	5.92	8.28	6.21	4.14	12.72	4.44	0	0	2.37	0.3	1.48	0	0	3.85	5.62	0	0	0	0	0	0	0	0	1.48	0	0.3	0	0	0	0	0	0	0	1.18	0	0	0	0	0	0	0	0	0	1.48	0	0
Llama3.1_13	17.8	10.23	5.68	12.5	7.95	0.76	6.82	3.41	4.55	0	3.03	1.52	1.52	3.79	0.38	3.03	0	0	1.89	1.14	1.14	0	0.38	0	0.38	1.52	1.52	0	0.38	0	0	0	0	0	0	0	0.76	0	0	1.14	0	0.38	0.38	0.76	0	0	1.52	0	0
Llama3.1_14	8.81	14.15	11.64	5.66	5.97	4.4	5.97	7.86	5.66	0	0.63	2.2	0.63	0	0	0.63	0	4.72	0	0	0.63	0	0	0	0	0	0	0	0	0	0	0	2.83	0.31	0.31	0	0	0	0	2.2	0	0	0	3.14	0	0	0	0	0.31
Llama3.1_15	17	9	12.5	1	7	1.5	3.5	7.5	4	0	0	2.5	1	2	0	0	0	1.5	0	0	0	1	0	0	0	0	0	0	0	0	0	0	0	0	0	0	0.5	0	1	0	0	0	0	0.5	0.5	0	1	0	0
Llama3.1_16	11.4	6.22	10.88	0	7.51	6.99	3.89	11.4	5.96	0	1.81	2.85	0	0	0	1.04	0.26	5.96	0	1.04	0	0.26	0	0	0	2.85	0	0	0	0	0	0	0	0	0	0	0	0	0.26	0	0	0	0	2.59	0	0	1.3	0	0
Llama3.1_17	15.93	8.81	8.14	9.49	6.44	0.34	4.75	3.39	3.73	0	5.76	1.36	2.03	0.34	0.68	3.73	0	1.69	0.34	0	1.69	2.71	0	1.36	0	0	0	0	0.34	0.68	0	7.46	0	0	0	0	0	0	0	1.36	0	0	0	1.36	0.68	0	0.68	0	0
Llama3.1_18	5.91	13.17	6.99	9.41	6.18	2.69	4.84	4.84	3.76	3.49	4.57	2.42	4.57	2.15	0	4.57	1.08	0	0	2.69	0	1.61	1.61	0	2.15	1.34	0.81	0	0	0	1.88	0	0.27	0	0	0	0	0	0	1.08	0.27	0	0	0	0.27	0	0	0	0.27
Llama3.1_19	13.28	15.5	8.86	6.64	8.49	5.54	8.12	4.06	7.01	1.48	1.85	0.37	0	1.85	1.11	1.85	0	4.43	0.37	0.74	0	0	0	1.11	0	0	0	1.48	1.11	0	0	0	0	0	0	0	0.37	0	0	0	0	0	0	0.74	0	0	0	0	0.37
Llama3.1_2	9.54	5.45	14.44	3.27	8.17	8.17	7.9	8.99	2.18	0	1.91	1.09	1.09	0.27	0.27	0.82	0	7.36	0.27	0.27	0	0	0.82	0.82	0	0	0	0	0.82	0	0	0	0	0.27	0.27	0	0	0	1.09	0.82	0	0	0	0.54	0	0	1.09	0	0
Llama3.1_20	13.99	16.78	6.64	4.9	8.39	5.59	7.34	3.85	4.2	2.45	2.8	1.05	0	0.35	0	2.8	0	1.05	0.35	0.7	0.35	0	0	0	0	0	0	3.5	0	0	0	0	0	0	0	0	0.35	0	0	0	0	0	0	1.05	0	0	0	0	0
Llama3.1_21	20.33	9.33	12.33	0	7.67	3.33	7.67	5	7.33	0.67	7.33	0	0	0	0	7.33	0	4.33	0	0	4	0.67	0	0	0	0	0	0	0	0	0	0	0.33	0	0	0	0	0	0.33	0	0	0	0	0	0	0	0.33	0	0
Llama3.1_22	12.41	8.27	10.53	4.51	6.39	4.89	4.51	10.53	3.76	0.38	0	1.88	6.39	0.75	0.38	0	2.63	8.27	0	0	0	1.13	0	0	0	0	3.38	0	0	0	0	0	0	0	0	2.26	0	0	0	1.13	0	0	0	0	0	0	1.5	0	0
Llama3.1_23	15.52	8.4	3.05	4.58	5.85	0.25	2.29	5.09	3.82	0	2.04	3.56	0.76	0	4.58	0	0	1.78	1.78	0.25	0	0.25	0	0	2.29	0	0	0	0	0	0	5.6	0	0	0	0	1.02	0	0	0	0	0	0	0.25	0	0	0.76	0	0
Llama3.1_24	30.17	9.05	9.48	0	6.47	0.86	3.45	3.02	6.03	0	0.43	3.02	0	0	0.86	0.43	0.43	9.91	0	12.5	0	0.86	0	0	0	0	0	0	0	0	0	0	0	0	0	0	0.86	0	0.43	0	0	0	0	0	0	0	0.43	0	0
Llama3.1_25	12.41	8.27	10.53	4.51	6.39	4.89	4.51	10.53	3.76	0.38	0	1.88	6.39	0.75	0.38	0	2.63	8.27	0	0	0	1.13	0	0	0	0	3.38	0	0	0	0	0	0	0	0	2.26	0	0	0	1.13	0	0	0	0	0	0	1.5	0	0
Llama3.1_26	23.96	9.9	9.9	4.17	7.81	1.04	4.69	1.56	3.12	0	1.56	3.12	0.52	0	0	0	4.17	4.17	0	8.85	0.52	1.56	0	0	0	0	0	1.56	0	0	0.52	0	0	0.52	0.52	0	0	0	0.52	0	0	0	0	0	0	0	0.52	0	0
Llama3.1_27	15.83	6.12	7.55	13.67	6.12	0.36	4.32	6.12	2.88	0.36	2.52	1.8	3.24	1.08	2.52	2.52	1.08	2.88	0.36	0.36	0.36	0	0.72	0	0.72	1.08	0	0	0.36	0	0	0	0	3.24	3.24	0	0.36	0	0	0	0	0	0	0.72	0	0	0	0	0
Llama3.1_28	16.84	11	7.22	4.81	7.22	0	4.81	8.93	7.22	0	2.06	2.41	10.31	0.34	0	2.06	0.34	0.34	0	4.47	0	3.09	0	0	0	0	0	0	0	0	0	0	0	0.34	0.34	0	0.34	3.44	0.34	0	0	0	0	0	0	0	0.34	0	0
Llama3.1_29	26.07	10.36	10	1.79	5.71	4.29	5.36	1.43	5	0	3.21	0.36	2.14	0	1.07	2.86	0.71	1.43	0	0.71	5.36	0	0.71	0	0	0	0	0	1.07	0	0	0	0	0	0	0	7.5	0	0	0	0	0	0	0.36	0	0	0	0	0
Llama3.1_3	17.07	9.76	8.54	8.54	10.16	2.85	8.13	2.85	4.07	1.63	1.22	2.44	0.41	2.85	1.22	1.22	0.81	2.44	0	0	1.22	0	0.41	0.41	0	0	0.41	0	0	0	0	0	0	1.22	1.22	0.41	0	0	0	0	0	0	0	0.41	0	0	0	0	0
Llama3.1_30	14.65	14.29	6.23	9.89	6.23	2.56	6.23	3.3	4.4	0.37	1.83	1.47	0.37	5.13	2.2	1.83	1.1	1.47	3.66	6.96	0.73	0.37	0	0	0	0	0	0.37	0.37	0	0	0	0	0	0	0	0.37	0	0.37	1.47	0.37	0	0	0.37	0	0	0	0	0
Llama3.1_31	8.58	15.18	6.27	14.85	7.59	0.99	2.31	6.27	1.32	1.98	4.29	5.28	6.93	0.33	1.32	0.99	0	0	0.33	0	3.3	0.33	0	0	0.99	0	0.66	0.99	0	0	0	0	0	0	0	0	0	0	0	0	0	0	0	0	0.66	0	0.66	0	0.66
Llama3.1_32	11.55	13.55	5.18	9.96	7.97	2.39	5.18	4.38	4.78	1.59	1.59	2.79	2.79	1.59	1.2	1.2	0	0.4	0.4	1.2	0	0.8	0	0	0	1.59	0	1.2	0	0	0	2.79	0	0	0	0	0.8	0.4	1.59	0	0.4	0	0	0	0	0	1.59	0.4	0
Llama3.1_33	18.26	7.58	7.58	8.43	6.18	1.12	4.21	5.34	3.09	0.56	5.34	1.97	0.56	2.81	0	5.34	2.53	4.78	0.56	0	0	0.84	0.56	0	0	2.53	0	0	0	0	0	0	1.97	0.84	0.84	0	0	0	0.28	0	0	0	0	1.97	0	0	0.28	0	0
Llama3.1_34	22.22	10.13	16.67	7.19	8.5	1.31	5.88	3.59	2.94	2.61	0.33	2.61	4.25	0.33	0	0	0.65	3.59	0	1.31	0	0	0	0	0.33	0	0	0.33	0	0	0	0	0	0	0	0	0	0	1.96	0	0	0	0	0	0.33	0	1.96	0	0
Llama3.1_35	13.36	10.69	6.49	8.02	7.63	0.76	5.73	4.96	3.05	1.15	4.2	2.67	0	3.82	0.76	0.38	0.38	0.38	1.91	0	0.38	1.15	0	0	0.38	0	1.91	0.76	0	0	2.67	0	1.15	0	0	0	0	0	1.15	0.76	0	0	0	1.15	0.76	0	1.15	0	0.38
Llama3.1_36	12.23	9.35	10.07	5.4	6.83	2.52	6.83	3.6	5.4	0.72	3.24	0.36	0.72	2.16	2.52	3.6	2.88	1.8	0.72	1.08	0	0	0	0	0	0	0.72	0.72	0	0.72	0	0	0	0	0	1.44	0	0.36	0.36	0.36	0	0	0	0	0	0	0.36	0	0
Llama3.1_37	23.11	7.79	9.49	3.16	5.11	3.89	3.16	2.19	3.89	2.92	2.68	1.95	1.22	0	1.46	2.68	0	5.6	1.22	0	0.49	0.49	2.19	1.22	0.97	0	0	0.97	2.19	0	0.49	0.97	0	1.95	1.95	0	0.49	0	0.24	0	0	0	0	0.49	0	0	0.24	0	0
Llama3.1_38	23.08	10.82	16.83	5.05	6.01	4.57	4.33	0	1.44	0	0.96	1.68	7.21	0.48	0	0.72	0.96	8.89	0.24	0	1.2	0	0	0	0	0.48	0	0	0.24	0	0	0	0	0.72	0.72	0	0.24	0	0	0	0	0	0	0.24	0	0	0.48	0	0
Llama3.1_39	18.15	7.78	10.37	4.81	8.15	5.19	6.67	0.74	5.19	1.85	1.48	1.48	6.3	1.48	2.96	1.48	2.22	0.74	0.37	1.48	0	0	0.37	0	0.37	0	0	0	0	1.48	0.37	0	1.85	0.37	0.37	0	0	0	0	0	0	0.37	0.37	1.11	0.37	0	0.37	0.37	0
Llama3.1_4	15.89	10.76	13.45	6.11	7.58	1.96	2.93	6.85	1.96	0.49	0.24	3.18	2.44	0	0.24	0.24	1.96	5.87	0	1.96	0	0.98	1.22	0	0.73	0	0.24	0	0	0	0	0	0	0	0	0	0.24	0	0.73	0	0	0	0	0.98	0.24	0	0.98	0	0
Llama3.1_40	27.54	10.59	5.51	1.69	8.05	0.85	5.93	5.51	6.36	0	5.08	2.12	1.27	0	0.85	2.54	0.85	2.54	0	0.42	0.85	0	0	0	0	0	3.39	0	0	0	0	0.85	0	0	0	0	2.12	0	0	0	0	0	0	0.85	0	0	1.69	0	0
Llama3.1_41	21.64	9.33	7.46	12.31	5.22	2.61	2.99	7.46	3.36	4.1	1.12	2.24	5.97	0	1.12	0	0	1.49	0	0.37	0	0	0	0	0	1.12	2.24	0	0	0	0	0.75	0	0.37	0.37	0	0.75	0	0	0	0	0	0	0.37	0	0	0.75	0	0
Llama3.1_42	20.73	12.2	11.28	2.74	8.23	3.35	4.57	4.27	5.79	1.22	2.74	1.83	0.61	0	1.22	0.91	1.22	0.91	0	0.91	0	0	0	0	0	0	0.61	1.52	0	0	0	0	0	0.91	0.91	0	1.83	0	0.3	0	0	0	0	0.61	0	0	0.3	0	0
Llama3.1_43	17.13	8.99	4.21	7.02	7.02	1.97	2.81	2.53	4.78	0	3.37	4.49	1.4	4.78	1.97	3.37	2.53	2.25	0.28	0.84	0.56	0	0.84	0	0	1.97	0.56	0.84	1.12	0	0	0	0	0.56	0.56	0	1.12	0	0	0.28	0	0.56	0.56	2.25	0	0	0	0	0
Llama3.1_44	18.09	11.18	7.89	6.91	5.92	1.32	4.93	2.3	3.95	0.66	1.97	1.97	0	0.33	0.99	1.97	1.32	0.33	2.3	0	0	1.32	0	0	0.99	0.66	0	0.66	1.32	0	0	0	0	0.66	0.66	0	2.96	0	0	0.99	2.3	0	0	2.3	0	0	0	0	0.33
Llama3.1_45	17.91	11.94	9.33	6.34	6.34	1.87	3.36	4.48	4.1	0	0.75	3.36	1.87	0.37	0	0.75	0.75	1.12	1.49	6.72	1.12	0.37	0	0	0	0	0	0	0	0	7.09	0	0.37	0	0	0	0.37	0	0	0.37	0	0	0	0	0	0	0.75	0.37	0.75
Llama3.1_46	25.28	13.75	9.67	4.83	7.06	2.97	5.2	4.09	2.6	0	1.49	1.86	2.97	0.37	0.37	1.49	0	3.35	0	0	4.09	0	0	0	0.37	0	0	0	0	0	0	0	0	0	0	0	0	0	0	0	0	0	0	0.37	0	0	1.49	0	0
Llama3.1_47	13.5	11.29	6.61	10.19	7.99	0.28	5.79	2.48	5.23	1.1	3.31	2.2	4.68	3.03	2.48	3.03	0.55	2.75	0.55	0.83	0.83	0.83	0	0	0.55	0.55	0	0.83	0	0	0	0	0	0	0	0	0.28	0	0	0	0	0	0	3.86	0	0	0.28	0	0
Llama3.1_48	24.31	11.81	7.99	6.25	5.56	2.43	4.17	3.12	2.78	0.35	4.17	2.08	3.82	0	0.69	3.12	0	1.39	0	2.43	3.12	0.69	0.35	0.35	0.69	0.35	0	1.04	0	0	0	0	0	0	0	0	1.39	0.35	0.35	0.69	0.35	0	0	0.69	0	0	0.35	0	0
Llama3.1_49	9.67	9.67	10.88	2.72	6.95	2.42	4.83	0	7.55	2.11	3.93	2.11	1.51	0	0.6	3.93	3.32	2.42	1.81	8.16	0.3	0	0.91	0	0	0	0.6	0	0.6	0	0	3.93	0	0.6	0	0	0.91	0	0	0	0	0	0	4.53	0	0	0.6	0	0
Llama3.1_5	10.65	9.89	10.27	4.56	9.51	1.52	3.8	3.8	3.42	0	1.9	1.9	1.9	1.14	0.76	1.9	2.66	1.9	0.38	3.8	0.76	0	2.66	0	1.52	1.14	0	0	0.38	0	0	0	0.38	6.08	6.08	0	0.76	0	0	0	0	0	0	0	0.38	0	1.14	0	0.38
Llama3.1_50	15.36	10.36	10.36	9.29	6.43	3.93	4.29	1.43	3.21	0.36	0.71	2.14	2.5	1.79	1.07	0.71	2.14	4.29	0	3.21	0	1.43	0	0	2.14	0	0	0.36	0.71	0	0	0	0	1.07	1.07	1.43	0.71	0	0	0	0	0	0	1.43	0	0	0.71	0	0
Llama3.1_6	18.73	10.25	13.78	7.77	6.36	3.18	6.01	1.77	2.83	1.41	2.47	0.35	10.95	2.47	2.47	2.47	0	1.06	0	0	0	1.06	0	0	0	0	0	0	0	0	0.35	0	0	0	0	0	0	0	0.71	0	0	0	0	0	0.35	0	0.35	0	0.35
Llama3.1_7	17.86	11.36	13.64	12.01	3.57	2.6	3.9	2.92	3.57	0	0.65	0.65	10.06	0	0.32	0	0.32	3.25	0	0.32	0	0.65	0	0.32	0.97	0	0	0	0	0	0	0	0.32	0	0	0	0.32	0	0	0.97	0	0	0	0.97	0.97	0	0	0	0.32
Llama3.1_8	6.76	12.61	11.71	3.15	8.11	2.7	7.66	6.31	9.46	2.7	2.7	0.45	0.45	0.9	0	0.45	1.35	2.7	0.45	2.25	0.9	1.35	0.45	0	0	1.8	2.25	0	0	0	0.9	0	0	0.9	0.9	0	0.9	0	0	0	0	0	0	4.05	0	0	0	0	0
Llama3.1_9	20.7	11.23	8.42	6.67	8.42	1.4	7.72	2.11	8.07	1.75	0.35	0.7	1.4	0.35	2.46	0.35	1.05	3.51	0.35	4.21	0.35	0.35	0	0	0	0	0	0	0	0	0	0	0.35	0.35	0.35	0	0.7	0	0.35	0	0	0	0	0	0.35	0	1.05	0	0
Microsoft Copilot_1	12.99	9.67	4.83	7.55	6.95	5.14	5.74	1.81	3.93	3.02	3.32	2.42	1.81	2.11	0.91	2.11	0.6	1.21	0.3	1.21	0.3	2.72	0.91	0.91	1.51	0.3	0.6	0.3	0.6	0	0	0	0.3	0	0	0.3	0	1.51	0.91	1.21	0.91	0.3	0.3	0	0.3	0	0.3	1.21	0.6
Microsoft Copilot_10	9.42	10.87	4.35	5.43	5.07	4.35	3.26	2.9	1.81	2.17	2.54	2.17	1.81	1.45	1.81	1.81	2.54	0.72	1.09	0	1.81	1.81	1.09	1.09	1.09	0	1.09	0.36	0.72	0	0	0	2.17	0.72	0.72	1.45	1.45	0.36	1.09	0.36	0	0	0	0	0	0	0.36	0.36	0.36
Microsoft Copilot_11	11.92	8.46	7.69	6.15	6.92	5.38	3.46	3.46	2.69	3.85	2.69	3.46	1.92	0.38	0.77	0.77	1.15	1.92	1.54	0.38	0.38	0.77	1.15	1.15	0.38	0.38	0.38	0	0.38	0	0.38	0.77	0.77	1.15	1.15	0.38	0.77	1.54	0.38	0	0	0.77	0.77	0	0.77	0	0	0.77	0
Microsoft Copilot_12	14.54	11.35	4.26	7.09	7.09	2.48	4.96	3.19	3.55	2.84	1.42	2.48	1.06	1.42	1.06	0.71	0.71	0.71	0	0.35	1.06	1.77	1.06	1.42	0.71	1.42	1.77	0.35	0	0.35	0	0	0.35	0	0	0	1.77	0.71	0.71	0	0.35	0.35	0.35	0	0.35	0.35	0.71	0.71	0.71
Microsoft Copilot_13	10.87	11.23	6.88	7.25	6.16	3.99	4.71	3.99	1.81	3.26	1.09	1.81	2.54	1.09	1.09	0.72	1.45	0.72	0	0	0.72	2.9	1.09	1.81	0.72	0.36	1.09	0	0.36	0	0.36	0	0.36	0	0	0.72	0.72	1.09	0.36	0.36	0	0	0	0	0.72	0.72	0.36	0	0.36
Microsoft Copilot_14	12.4	10.8	9.2	9.2	6.4	4.8	4.4	2.8	3.2	1.6	1.6	2	2	2.4	1.2	0.8	0.8	1.6	1.2	0	0.4	1.6	1.2	1.6	0	0.4	0.4	0	1.6	0	0.4	0	0.4	0.4	0.4	0	0.8	0.4	1.2	0	0	0.4	0.4	0	0.4	0	0.4	0.4	0
Microsoft Copilot_15	11.11	11.9	5.16	7.14	5.95	3.97	3.57	3.97	2.78	2.38	1.19	2.38	2.38	1.19	1.59	0.79	1.59	0.79	0.79	0.4	2.38	1.59	1.59	0.79	0.79	0.79	1.19	0	0.4	0	0	0	0.4	0.4	0.4	0.4	0.4	1.19	1.59	0	0.4	0.4	0.4	0.4	0.4	0	0.4	0.79	0.4
Microsoft Copilot_16	13.2	10.23	5.28	7.59	6.6	4.62	4.62	3.96	1.65	2.97	2.31	2.31	2.97	1.98	1.32	0.99	1.98	0.33	1.65	0.99	0.66	1.32	0.66	0.33	0.33	0.33	0.99	0.33	0.33	0	0.33	0.33	0.66	0.66	0.66	0.33	0.33	0.33	0.99	0.33	0	0.66	0.66	0	0	0	0.33	0	0
Microsoft Copilot_17	18.1	8.89	7.3	6.35	6.98	4.76	4.44	2.54	1.27	1.9	0.63	2.86	2.54	0.63	1.9	0.32	0	2.54	0.95	1.27	1.27	1.27	0.32	0.32	0.95	0.32	0	0	0	0.95	0	2.86	0.63	0.63	0.63	0.32	0.32	0.63	0.63	0.32	0	0.63	0.63	0	0	0.32	0.32	0	0.95
Microsoft Copilot_18	10.81	10.81	9.01	9.91	7.66	4.95	4.5	4.05	2.7	1.35	1.8	2.7	4.05	0.9	1.35	0	0.9	0	0	1.35	0.45	2.7	0.45	2.25	0	0	1.35	0	0.45	0	0.9	0	0	0	0	0	1.35	0.9	0.45	0	0.45	0	0	0	0.9	0.9	0.45	0	0.45
Microsoft Copilot_19	15.02	10.24	5.8	6.83	7.51	5.8	4.78	1.71	3.41	2.05	2.39	3.07	1.71	1.02	1.37	1.37	0.68	1.37	0	1.02	1.02	1.02	0.34	1.02	1.02	0.34	1.02	0.34	0.68	0.34	1.37	0	0.68	0	0	0.34	0	0.68	0.68	0.34	0.34	0	0	0.34	0.68	0.34	0.34	0.34	0
Microsoft Copilot_2	13.56	10.73	5.36	6.31	6.31	3.79	5.36	2.84	2.84	2.52	3.47	1.89	1.58	0.95	0.95	2.84	2.21	1.58	0.32	1.89	0.32	1.58	0.63	1.89	1.89	0.63	0.32	0.95	0	0.32	0	0	0	0	0	0.32	0	0.63	0.63	0.95	0	0	0	0	0	0	0	0.95	0.63
Microsoft Copilot_20	12.84	10.47	7.09	6.76	7.09	6.08	4.05	3.38	3.38	2.36	2.36	3.38	3.04	0.68	1.69	1.01	0.68	1.35	1.01	0.34	0.68	0	0.34	0.34	0.68	0.34	1.01	1.35	0.34	0.34	0.34	0	1.35	0	0	0.34	0	0.68	0.68	0.34	0	0	0	0.34	0.68	0	0.34	0	0
Microsoft Copilot_21	12.31	10.07	6.72	8.96	7.09	4.85	4.1	2.61	3.36	1.87	1.12	2.99	2.99	1.49	1.49	0.75	1.12	0.75	0	0.37	1.49	1.87	1.49	0.75	1.12	0.75	1.12	0.37	0.75	0	0.75	0	0.75	0	0	0.37	1.12	0.75	1.12	0	0	0.37	0.37	0.37	0.37	0.37	0.37	0	0
Microsoft Copilot_22	15.36	10.78	6.86	6.86	6.54	3.27	3.27	2.61	4.25	0.33	2.61	3.27	2.29	0.65	1.96	0.33	0.65	1.63	0.65	0	0.98	1.63	1.96	0.65	0.98	0.33	0.33	0	1.31	0	0	0.98	0.98	0	0	0.33	1.63	0.33	0.98	0	0	0	0	0	0	0	0	1.96	0.33
Microsoft Copilot_23	11.22	8.84	6.12	6.8	6.46	2.04	4.42	3.4	3.74	2.38	2.72	2.04	1.7	0.68	1.02	1.36	0.68	1.7	1.7	0.68	0.68	0.68	0.34	0.68	1.02	0.68	0	0.34	0	0.34	0	2.72	0	0	0	0.34	0.68	1.02	0.34	0	0	0.34	0	0	0	0	0.34	0.68	0
Microsoft Copilot_24	12.94	9.02	7.45	7.45	7.45	3.92	3.92	3.92	1.57	1.96	1.96	3.92	5.1	0.78	1.18	1.57	1.18	0.78	1.18	1.57	1.57	0.39	0.39	0	0.78	0.39	0.39	0	0	0.39	0	0	0.39	0	0	0.39	1.57	0.78	1.18	0.39	0	0.78	0.78	0.39	0.39	0	0.39	0	0
Microsoft Copilot_25	12.45	10.19	7.17	4.91	7.17	5.28	3.77	2.64	4.53	1.89	3.4	3.77	2.26	0.38	1.13	0.75	1.89	0.75	0.38	0.38	1.51	1.51	0.38	0	0	0	0.38	0	0	0	0	0	0.75	0	0	0.38	0.75	0.75	1.13	0.38	0.38	0	0	0	0.75	1.13	0.38	0.38	0
Microsoft Copilot_26	12.31	8.46	7.69	5.38	6.92	5.77	4.23	5	4.62	1.15	1.15	3.08	3.46	0.77	0.38	1.15	1.54	1.15	0.77	0.77	1.15	1.15	0.77	0.77	0.77	0	0	0.38	0.77	0.77	0	0	0.38	0.77	0.77	0.38	0	0	0.77	0.38	0.38	0.77	0.77	0	0.38	0.77	0.38	0.38	0
Microsoft Copilot_27	14.4	9.88	9.47	7.41	6.58	7.41	3.29	3.29	3.7	1.23	1.23	3.29	3.29	0.82	0.41	1.23	1.23	1.65	0.82	1.23	0.41	0.41	0.82	0.41	0.41	0	1.23	0.41	0.82	0.82	0	0.41	0.41	0	0	1.23	1.23	0.41	0.41	0	0	0	0	0	0	0	0	0.41	0.41
Microsoft Copilot_28	13.6	9.56	7.35	5.15	6.62	6.25	3.31	4.04	2.94	1.1	0.74	3.31	2.94	0.37	0.37	0.74	0.37	1.1	1.1	0	1.47	0.74	0.37	0	0.74	0.74	0	0	1.1	0.74	0.37	0	0.37	1.1	1.1	0.74	1.1	0.37	0.37	0	1.47	0.74	0.74	0	0.37	0.74	0.37	0	0.37
Microsoft Copilot_29	11.28	9.4	6.39	4.89	6.77	5.64	4.14	4.14	3.38	1.5	2.26	2.63	3.01	0.38	1.13	0.75	1.13	1.13	0.75	0.75	0.38	0.75	0.38	1.5	1.5	0	0.38	0.38	1.13	0	0.75	0	0	0	0	0.38	1.5	0	0.38	0	0	0.75	0.75	0.75	1.5	1.13	0	0	0.38
Microsoft Copilot_3	9.8	9.46	6.08	7.09	6.76	5.74	3.72	3.38	2.7	3.04	2.7	3.38	1.69	1.35	2.03	1.35	2.7	1.35	1.69	0.68	0.34	1.01	0.68	2.03	1.01	1.01	0.34	0.34	0.34	0.68	0	0.34	0.68	0.68	0.68	0.34	0	0.34	1.35	0.34	0	0	0	0	0	0	0	0	0.68
Microsoft Copilot_30	11.95	8.81	8.49	4.4	6.92	5.35	4.72	4.4	4.4	3.14	2.52	2.52	2.83	0.94	0.94	2.52	2.52	1.26	0.31	0	0.94	0.94	1.26	0.31	0.31	0.31	0.94	0	0.63	0.31	0.31	0	0.63	0	0	1.57	0.94	0	0.63	0.31	0	0.63	0.63	0.31	0.31	0.31	0.31	0.94	0.31
Microsoft Copilot_31	10.22	12.38	5.57	8.05	7.74	2.79	4.64	3.41	2.48	1.86	2.17	3.1	1.55	0.62	1.55	2.17	1.24	1.24	0.62	0.93	1.55	0.93	0	1.55	2.17	0.93	1.24	1.55	0.93	0	0	0	0.31	0	0	0	0	0.31	0.31	0	0	0	0	0	0.62	0.31	0.31	0.93	0.93
Microsoft Copilot_32	11.36	11.36	4.17	6.06	7.2	4.92	5.3	1.89	2.27	3.41	1.14	1.89	1.52	0.38	0.76	0.76	1.52	0.38	0	0.38	0.76	1.89	1.52	1.14	1.14	0	0.76	0	1.52	0.76	0.76	1.14	0.76	0	0	0.76	1.52	0.38	0.38	0	0	0.76	0.76	0	0.76	0.38	0.38	1.14	0.76
Microsoft Copilot_33	9.09	11.29	4.96	6.06	4.96	4.96	4.13	3.03	3.31	1.93	3.58	1.93	3.03	2.2	0.83	3.03	1.38	0.55	1.65	0.55	0.83	1.65	0.83	1.1	1.1	0.83	0	0	0	0	0	0	0.83	0.55	0.55	0.28	1.1	0.28	1.65	1.1	0.28	0.55	0.55	0.28	0.28	1.1	0.28	1.65	0.28
Microsoft Copilot_34	13.87	10.95	5.84	7.66	6.93	4.74	3.28	3.28	2.92	4.74	1.46	3.65	1.82	1.09	1.09	0.36	1.46	1.46	1.09	0	1.46	0.36	0.73	1.46	1.09	0	1.09	0.36	1.09	0.36	0	0.36	0.73	0.36	0.36	0.36	0	1.09	0.73	0	0	0.36	0.36	0	0.73	0.36	0.36	0.73	0.73
Microsoft Copilot_35	11.07	12.6	6.49	9.92	6.11	4.96	3.82	4.2	3.05	2.29	1.53	2.67	3.44	0.76	0.76	0.38	1.53	1.15	0.38	0.38	1.15	0.76	0	1.91	0.76	0	1.53	0	0.38	0	0	0	1.15	0	0	0.38	0.76	0.76	1.53	0.38	0	0	0	0	0.38	0	0.38	0.38	0.76
Microsoft Copilot_36	10.6	9.68	5.99	7.83	7.37	5.07	5.53	3.23	1.38	2.76	3.23	1.84	1.84	0	0.92	1.84	1.84	0.46	1.38	0.46	2.76	0.46	0.46	1.84	0.92	0	0.92	0	0.92	0.46	0.46	0	0.46	0.46	0.46	0.92	0	0	0.46	0	0	0.92	0.92	0.46	0	0	0.46	0.92	0.46
Microsoft Copilot_37	15.03	8.04	5.59	5.24	6.99	5.24	4.55	3.85	2.8	2.45	1.75	3.15	0.7	1.4	1.4	1.4	1.05	2.1	1.4	1.4	0.35	2.1	0.7	1.75	1.75	0	0.7	0.35	0	0.35	0.35	0.7	0.7	0.35	0.35	0.35	0.35	0.35	0.7	0.7	0.35	0.35	0.35	0	0.7	0	0.35	0	0.35
Microsoft Copilot_38	9.7	10.45	3.73	8.58	6.34	6.72	2.61	4.85	2.61	0.75	1.12	3.73	1.87	1.87	0.75	0.75	1.12	1.49	1.12	0.75	1.49	0.75	0.37	0.75	1.12	0.75	1.12	0.37	1.12	0.37	0	0.37	0	0	0	0.75	0.75	0.37	0.75	0	0.37	0	0	0	0.37	1.12	0.37	0.37	0.37
Microsoft Copilot_39	14.06	10.22	5.75	7.67	6.07	3.83	3.83	4.15	4.15	0.96	0.96	2.56	3.51	0.96	1.6	0.32	0.64	1.92	0.64	2.24	0.96	2.24	0.64	1.28	1.92	0	0	0	0	0.32	0.32	0	0.32	0.96	0.96	0	0	0	0.64	0.32	0	0.64	0.64	0	0.64	0	0.32	0.64	0.64
Microsoft Copilot_4	8.52	8.52	5.25	8.52	6.89	4.26	4.59	5.9	4.26	3.28	3.61	3.61	1.97	1.31	0.66	2.62	2.3	1.31	0.98	0.33	1.64	0.33	0.33	0	1.64	0.33	0.33	0	0.33	0	0.33	0	0	0	0	0.66	0	0.33	0.66	1.31	0.33	0.66	0	0	0.66	0.66	0.33	0	0.33
Microsoft Copilot_40	9.17	10.42	7.08	9.58	6.67	7.08	4.58	5.42	3.75	1.67	1.25	2.08	4.17	0.42	0.83	1.25	0.42	1.67	0.42	0.42	1.25	0	0.42	2.08	0.42	0.42	1.67	0.42	0.83	0	0	0	1.67	0	0	0	0	0.42	0	0	0	0	0	0	0	0.42	0.42	0	0.42
Microsoft Copilot_41	13.42	10.4	6.71	7.38	6.04	4.36	4.03	3.69	1.68	1.68	1.68	2.01	1.68	1.01	0.34	1.01	0.67	1.01	0.67	2.01	1.01	1.68	0	1.68	1.34	0	1.01	0.34	1.01	1.01	0	1.68	0.34	1.01	1.01	0.34	0.67	0.34	0.67	0	0	0.67	0.67	0.34	0.34	0	0.34	0.67	0.67
Microsoft Copilot_42	14.49	7.25	2.9	4.83	6.28	3.38	5.31	5.8	2.9	3.86	2.42	2.42	1.45	1.45	0	1.93	0.97	0.48	2.9	2.42	0	2.42	0.97	0.97	0.48	0.48	0	0	0	0	0	0.48	0	0.48	0.48	0.48	1.45	1.45	0.48	1.45	0.48	0.48	0.48	0.48	0	0	0.48	0.48	0.48
Microsoft Copilot_43	14.23	10.11	7.87	4.87	6.74	5.62	4.49	3	2.62	1.5	2.25	2.62	2.25	1.12	0.75	0.75	0.75	1.87	0	0.37	1.12	0.75	0.37	0.75	0.75	0.37	0.75	0	0.37	1.12	0	0	0.37	0.37	0.37	0	0.75	1.12	0.37	0	0	0.75	0.75	0.75	0	0.37	0.75	0	0.37
Microsoft Copilot_44	10.12	10.12	4.86	6.48	6.07	5.26	5.67	3.24	2.83	1.62	2.02	1.21	0.4	2.43	1.62	0.81	0.81	1.21	1.21	0.4	0.81	1.21	0.81	0.81	0.81	0.81	0.81	0	0.81	0.4	0.81	0	0.4	0.4	0.4	0.81	1.21	0.4	1.21	0.81	0.4	0	0	0	1.21	0.81	0.4	0.4	0.4
Microsoft Copilot_45	8.94	9.6	3.97	6.62	6.95	4.64	4.97	2.32	3.31	1.66	2.32	2.98	0.99	1.99	1.66	1.99	2.65	0.99	0.33	0.66	0.33	3.31	1.32	1.99	0.66	0.66	0.99	0.33	0.33	0.99	0.99	0	0.33	0	0	1.66	0.99	0.33	0.99	0.99	0	0	0	0	0	0.66	0.33	0.33	0.66
Microsoft Copilot_46	10.6	10.6	5.53	4.61	5.53	4.15	3.23	4.15	2.76	4.61	2.76	2.76	0.46	0.46	1.84	0	1.84	1.38	2.3	1.38	0.46	1.38	1.84	0.92	0.46	0	0.92	0.46	0.46	0.46	0	0	0.46	0	0	0.92	0	0.92	0	0.46	0.46	0.46	0.46	0	0.92	0.92	0	0	0.92
Microsoft Copilot_47	11.36	9.16	6.23	9.52	6.23	6.59	4.03	3.3	2.2	1.47	1.83	2.56	2.93	2.93	2.2	1.47	0.37	1.83	0	1.1	0	1.47	1.1	1.1	1.1	0.37	0.73	0.37	0.73	0	0.73	0	0	0.73	0.73	0.73	0.73	0.73	0.73	0.37	0	0	0	0.37	0	0	0	0	0.37
Microsoft Copilot_48	9.59	10.7	4.8	6.27	7.75	4.8	4.43	4.06	3.32	3.32	1.85	4.06	1.11	1.11	1.11	0.37	1.11	1.48	0.74	1.85	0.74	2.21	0.74	0.37	0.74	0.37	0.74	0.37	0.74	0.37	1.11	0	0.37	0	0	0.74	0.74	0.37	0.74	0.37	0.74	0.37	0.37	0.37	0.37	1.11	0	0	0
Microsoft Copilot_49	9.55	9.55	5	7.27	7.27	7.27	3.64	3.18	3.18	1.36	1.36	3.64	1.82	1.82	0.91	0.45	0.45	1.36	1.82	0.91	1.36	0	0.45	0.91	0.91	2.27	0.91	0	0.45	0.91	0	0.45	0.91	0.45	0	0.45	0.45	0	0.91	0	0.45	0.45	0	0	0.91	0	0	0.45	0.45
Microsoft Copilot_5	11.08	9.54	5.85	5.54	6.77	3.08	3.69	1.85	2.77	1.85	2.46	3.38	2.46	1.23	0.92	1.85	2.15	1.23	0.92	1.23	2.15	1.23	0.92	0.62	0.92	0.62	0.92	0.92	0.92	0.31	0.31	0	0	1.23	1.23	0.92	0	0.31	0.92	0.31	0	1.23	1.23	0	0.31	0.31	0	0.62	0.31
Microsoft Copilot_50	12.65	8.7	5.53	8.3	7.11	4.74	3.56	1.98	2.37	2.77	2.37	3.95	1.58	2.37	1.19	2.37	1.19	1.58	0.79	2.37	0.79	1.58	0.79	1.58	1.19	0.4	0.4	0.79	0.4	0.79	1.19	0	0	0.4	0.4	0.4	0	0.79	1.19	0.4	0	0	0	0.79	0	0.79	0	0.79	0.4
Microsoft Copilot_6	16.34	11.76	5.88	3.92	5.88	4.58	3.27	2.29	3.59	4.25	0.98	3.27	0.65	0.98	0.65	0.33	0.98	0.98	0.33	0.33	1.63	1.96	1.63	1.63	0	0	0.33	0	1.31	0.98	0.33	0.65	0.65	0	0	0.33	0.33	0.98	0.65	0.65	0	0.33	0.33	0	0.65	0	0.33	0.65	0.33
Microsoft Copilot_7	9.77	10.06	6.32	6.32	5.75	4.89	3.74	2.59	2.59	2.59	3.16	2.3	0.86	2.01	0.57	1.72	3.45	0.86	0.86	0.29	0	1.72	0.86	1.44	0.86	0.29	1.44	0.57	0.29	1.15	0	0	0.29	0	0	2.59	0.29	1.15	0.57	0.29	0.57	0.29	0.29	0.29	0.29	0.29	0.29	0.57	0
Microsoft Copilot_8	13.62	11.11	6.81	8.96	6.81	3.58	2.87	2.87	2.51	2.15	0.72	3.94	3.58	1.79	0.36	0	1.79	1.43	0	1.08	0.72	0.72	0.36	0.36	0.72	0	1.08	0.36	1.08	1.43	0	0	1.08	0	0	0.72	0.36	0.36	0.36	0	0	0	0	0	0	0.36	0	1.43	0.36
Microsoft Copilot_9	9.61	7.83	6.05	8.19	6.41	4.98	4.63	2.85	3.56	1.78	2.49	2.49	1.07	2.14	0.71	1.07	1.07	1.42	0.71	1.07	0.71	1.07	0.36	0.36	0.71	1.07	2.14	0	0.71	0.71	0	0	0.71	0.36	0.36	1.42	1.07	0.71	1.07	0.71	0	0.36	0.36	0.36	0.36	1.07	0.36	0.36	0
Perplexity_1	14.98	8.32	4.49	9.65	7.99	2.83	2.16	3.99	2.16	3.33	0.67	5.99	1.5	4.16	1.5	0.5	2.16	3.16	1.33	0.67	1	1	0	0.83	1.5	0.17	1.16	0.83	0.17	3.33	0.5	0	0.17	0.67	0.67	0.17	1	0	0.17	0	0.33	0	0	0	0	0	0	0.5	0
Perplexity_10	17.13	7.03	4.28	5.5	7.34	3.06	4.59	1.83	2.45	3.36	0.92	2.14	1.83	2.14	1.22	0.61	0	0	1.53	2.75	1.53	2.45	0.31	1.22	1.53	0	0	1.53	0	0.31	2.14	0	0	1.53	1.53	0	0.61	1.53	0.61	0	0.61	0.61	0.61	0.92	0	0.31	0.31	0.61	0
Perplexity_11	11.96	10.87	7.07	7.07	5.98	4.08	3.8	3.53	2.72	3.8	1.09	4.08	2.17	0.82	1.36	0.82	1.36	0.54	1.63	0.54	1.09	0.27	0.27	1.36	0.54	0.54	0.27	0.54	0	0	0.54	1.36	0.54	1.09	1.09	0	0	0.54	0.27	0.54	0.27	0.54	0.54	0.54	0.27	0	0.27	0	0.54
Perplexity_12	12	9.23	4.62	8.92	7.08	4.62	4	2.46	4	3.08	2.15	3.08	2.15	3.38	2.15	1.85	1.85	1.85	0.31	1.85	1.23	0.31	0.31	0.92	1.54	0	0.62	0.92	0	0	0.31	0	0	0.31	0.31	0.92	2.46	0.92	0.31	0	0.31	0.62	0.62	0.31	0	0.31	0	0	0.31
Perplexity_13	15.47	8.3	6.42	9.06	5.28	4.91	5.28	3.77	1.51	1.51	0.75	2.64	1.89	0.75	1.51	0.38	1.13	1.51	1.51	2.26	0.38	1.13	0.38	0.38	1.13	0	0.75	0.75	0.38	0	0.38	0	1.13	0	0	0.38	1.89	1.13	0.75	0.75	0	0	0	0.38	0.75	0	0.38	0.38	0
Perplexity_14	17.17	10.54	7.83	8.13	6.33	3.31	3.01	3.61	3.01	2.71	0.3	3.31	2.11	2.11	0.6	0.3	1.51	3.01	1.2	1.81	1.2	1.51	0	0.6	0.6	0	0.6	0.6	0	0	0.6	0	0.9	0.6	0.6	0	1.51	0.6	0.3	0	0.6	0.3	0.3	0.3	0	0	0	0.3	0.3
Perplexity_15	8.61	10.83	7.5	6.39	5.28	5	3.33	4.17	3.06	3.06	2.5	3.06	1.11	2.78	0.83	2.5	1.94	1.67	1.11	4.44	0.83	0.56	0.83	0.56	0.28	0.28	1.11	0.28	0	0.83	0.28	0	0.56	0.28	0.28	1.11	0.28	0.83	0.56	0.56	0.28	0.56	0.56	0	0	0	0.28	0	0.28
Perplexity_16	14.32	9.63	3.46	8.4	3.95	3.95	5.68	0.99	1.48	4.94	1.73	1.48	1.23	1.73	1.48	1.48	1.98	1.48	0.49	2.47	0.49	3.46	0.49	0.25	2.22	0.49	0.49	0.25	0.49	0	0.25	0.25	1.23	0.49	0.49	0	0	1.48	0	1.48	0	0.74	0.74	0	0	0	0.49	0	0.25
Perplexity_17	15.26	8.88	2.73	8.66	4.1	4.56	3.87	1.82	0.91	2.51	1.59	2.51	0.46	2.28	0.46	1.14	1.37	1.37	0.46	1.37	0.46	2.96	0.68	0	1.59	0.46	0.68	0.46	0.68	0	0.68	2.28	1.14	0.91	0.91	1.59	0.23	1.14	0.46	0.68	0.23	0.46	0.46	0.23	0	0.46	0.46	0	0
Perplexity_18	12.77	8.16	5.32	9.93	6.38	5.32	3.55	3.9	1.42	4.61	0.71	3.55	3.19	2.48	1.06	0.71	2.13	0.35	0.71	2.84	0.71	2.84	0	1.42	1.42	0	0	0.35	0	1.06	0	0	1.06	0.71	0.71	0	1.06	1.06	0.71	0.71	0.35	0	0	0	0	0.35	0.35	0	0
Perplexity_19	7.46	9.95	8.96	9.45	6.97	6.97	4.48	6.47	1.99	4.48	1.49	2.99	5.47	2.49	1	1	1.49	1	0.5	1.49	0.5	0.5	0.5	0	0.5	0	1	1	0.5	0	0	0	0.5	0	0	0	1	0.5	1	0	0	0	0	0	0	0	0.5	0	0
Perplexity_2	15.55	6.97	3.22	9.12	7.51	3.22	2.41	3.49	2.68	1.61	1.34	6.7	0.27	3.75	1.07	0.8	1.61	3.22	0.54	1.88	1.34	1.07	0	0.54	2.41	0	0	1.07	0	3.49	0.54	0.54	0	1.07	1.07	0	1.61	0	0.27	0	0	0.27	0.27	0	0.27	0	0.27	0	0
Perplexity_20	14.14	11.11	10.44	7.41	7.41	4.38	3.7	2.69	2.36	3.03	0.34	3.7	3.03	0.34	0.67	0	2.02	2.69	0.67	3.03	1.35	0.34	0.34	0.34	1.35	0.34	0.34	0.67	0	0	0.67	0.34	1.01	0	0	0	0	0.67	0.67	0	0	0.67	0	0	0.34	0	0.34	0.67	0
Perplexity_21	12.9	10.32	5.81	8.06	6.13	3.87	5.48	2.9	4.84	0.97	2.9	1.29	1.94	2.58	1.94	2.26	0.97	1.61	1.94	0.65	0.65	0	0.32	1.29	1.29	0	0.65	0.97	0.65	0	0.65	0	0	0.32	0.32	0	0.32	0.32	0.32	0	0.32	0.97	0.97	0.97	0.32	0.32	0.65	0	0
Perplexity_22	13.82	12.35	4.41	7.65	7.65	5	3.53	2.35	4.12	5	0.29	4.12	2.94	1.76	2.35	0.29	0.29	0.88	0.88	0.88	1.18	1.47	0	1.18	0.88	0	0.29	0.29	0.29	1.47	0	0	0.88	0.29	0.29	0	1.47	0.88	0.29	0	0.29	0.29	0.29	0	0	0.29	0	0.29	0.29
Perplexity_23	13.69	9.29	3.42	6.85	4.65	2.93	5.38	2.2	3.42	3.42	2.93	2.93	1.47	2.2	2.44	2.93	0.73	1.71	1.22	0.73	0.73	1.96	0.24	1.22	1.22	0.24	0.73	0.49	0.24	0.24	0.24	0.73	0.24	0	0	0	0.49	0.98	0.49	1.96	0.24	0.49	0.24	0.24	0.24	0	0.24	0	0
Perplexity_24	13.81	10.77	7.18	6.63	4.42	3.87	3.04	3.04	3.59	3.31	1.1	3.59	2.21	1.38	0.55	1.1	1.66	1.38	0.83	2.76	1.1	1.38	0.28	2.21	0.83	0.83	0.55	0.83	0.28	0.55	0.28	0.55	0.28	0.83	0.83	0.28	0.55	0.55	0.28	0.28	0	0	0	0	0	0	0.28	0.55	0
Perplexity_25	13.19	11.46	9.38	6.25	7.64	3.82	3.12	5.56	5.56	2.08	0.35	4.51	2.43	0.35	2.08	0.35	1.04	2.08	0.69	3.12	0	0	0.35	0.35	0.69	0	0.35	0.69	0	0.69	0.69	0.69	0	0.35	0.35	0	0.69	0.35	0.35	0	0.35	0	0	0	0	0	0	0.35	0.35
Perplexity_26	13.76	11.8	7.58	5.34	5.9	5.06	2.53	2.81	4.21	4.21	1.12	4.49	1.97	1.12	0.56	0.56	0.56	1.69	0.84	2.25	2.25	1.4	0	1.4	1.12	0.28	0.84	0.56	0.28	1.4	1.12	0	0	0.56	0.56	0	0.28	0.56	0.28	1.12	0.56	0.28	0.28	0	0.56	0	0	0	0.56
Perplexity_27	10.86	8.95	7.03	10.22	6.71	3.83	3.83	3.83	1.28	3.19	0.96	2.88	3.51	2.88	1.28	0.64	1.92	2.24	1.6	0.96	0.64	0	0.32	0.64	0.32	0.96	0.64	1.6	0.32	0.64	0	0.64	0.64	1.6	1.6	0	0.96	0.96	0.32	0	0.32	0	0	0	0	0	0	0	0
Perplexity_28	10.69	9.12	4.4	10.06	4.72	8.81	0.31	3.46	1.57	4.72	1.26	0	2.2	3.77	1.57	0.31	1.89	0.63	1.57	3.14	0.94	1.89	0	0.31	0.94	0	0.63	0.94	4.72	1.89	1.26	0	0.63	0.63	0.63	0.31	0.31	0.31	0.31	0.63	0.31	0	0	0	0	0.31	0	0	0
Perplexity_29	12.77	10.64	4.96	8.51	5.67	5.67	4.61	2.84	3.55	2.48	2.84	3.55	1.77	1.77	1.42	2.13	1.06	1.42	0.35	3.55	0.71	0.71	0	1.06	1.42	0	0.35	1.06	0.35	0.35	0	0	0	0.35	0.35	0.35	0	0.71	0	0.71	0	0	0	0	0	0	0	0	0
Perplexity_3	10.62	8.12	6.56	9.69	5.62	3.44	2.19	1.56	2.5	3.12	2.81	5.62	3.75	3.12	2.5	2.19	0.94	0.62	0.31	2.5	1.25	1.25	0.31	0	0	0	0	0.62	0	1.25	0.31	0	0.31	0.31	0.31	1.25	0.31	0.94	1.25	0.94	0.31	1.25	1.25	0	0	0.62	1.25	0.31	0
Perplexity_30	13.09	9.48	8.58	8.35	4.97	3.16	3.16	4.29	1.81	2.03	2.26	2.71	3.39	0.9	1.13	1.58	2.48	2.03	2.26	0.9	0.68	0.23	0.45	0.45	1.13	0.68	0.23	0	0.45	0	0.23	1.13	0	1.58	1.58	0.45	0.23	0.9	0.23	0	0.68	0.45	0.45	0.23	0	0	0.23	0	0.23
Perplexity_31	16.36	13.08	6.54	6.07	5.37	3.74	4.67	2.8	3.27	1.87	2.1	2.34	3.27	0.7	2.1	1.87	1.4	0.23	1.4	0.7	1.17	0	0.23	1.4	0.93	0.23	0.23	1.4	0	0.23	1.4	0	0	0.7	0.7	0	0	1.64	0.23	0.23	0	0	0	0	1.4	0	0.23	0.7	0.23
Perplexity_32	15.49	14.44	7.75	6.69	4.93	1.76	3.87	2.11	2.46	1.76	0.35	2.82	1.76	0.7	1.06	0.35	2.11	1.06	1.41	1.41	0.35	1.06	0	0.35	1.41	0	0.35	2.11	0	0.7	0	0.7	0	1.06	1.06	0	0	1.76	0.35	0	0.35	0.35	0.35	0	0.7	0	0.35	0.7	0
Perplexity_33	10.57	9.54	5.67	10.05	7.22	3.61	3.87	3.87	2.32	6.19	3.61	2.32	3.87	3.87	0.77	2.06	3.35	0	0.77	0.52	0	0.77	0.26	0.52	0.77	1.55	1.55	1.03	0	0	0	0	0.77	0	0	0.52	0.26	0.26	0.26	0	0	0.26	0.26	0	0.26	0.26	0	0.26	0.26
Perplexity_34	15.36	12.85	6.9	7.84	5.96	5.64	2.82	2.82	2.19	7.21	0.63	4.08	1.88	0.31	1.25	0.31	0.94	1.88	0.94	0.31	1.25	0.31	0	0.94	1.57	0	0.31	1.57	0.31	0	0	0.31	0.63	0.31	0.31	0	0.31	0.31	0	0	0	0	0	0	0	0	0.31	0.63	1.25
Perplexity_35	14.29	10.34	7.88	9.85	6.16	4.68	2.96	2.96	3.69	2.71	1.23	4.19	3.45	1.23	0.74	0.49	0.49	1.72	1.23	2.96	0.25	0.99	0.74	0.74	0.74	0.25	0.74	0	0.49	0	1.48	0	0.25	0.25	0.25	0	0.25	0.74	0.74	0	0.25	0.49	0.49	0.25	0	0	0.49	0.25	0
Perplexity_36	11.28	11.53	9.77	6.02	5.26	5.76	4.01	4.01	3.76	2.01	1.75	2.26	3.51	0.25	0.75	0.75	2.51	1.5	1.75	1	1	0.5	0	0.25	0.25	0	0.5	0.5	0.25	0.25	0.25	0.5	0.5	1	1	0.75	0.25	0.25	0.75	0.5	0.25	1	1	0.75	0.25	0.25	0.25	0	0
Perplexity_37	17.16	9.76	3.25	6.21	4.73	4.44	4.14	0.89	2.66	2.37	1.78	2.96	0.59	1.48	1.48	1.78	0.89	1.18	0.89	1.48	1.48	2.07	0.59	0.3	1.78	0	0	0.59	0.3	0.3	0	2.07	0.59	1.18	1.18	0	1.48	1.48	0.89	1.18	0.59	1.18	1.18	0	0.3	0	0.59	0.3	0.3
Perplexity_38	16.36	10.65	7.79	8.31	6.75	4.68	3.9	2.08	2.86	3.64	1.04	3.64	2.86	0.26	0.52	0.26	1.56	1.56	1.04	2.6	1.56	0	0.26	1.04	1.82	0	0.26	1.04	0.26	0.26	0.26	0	0	0.26	0.26	0	0.26	0.78	0	0	0.52	0.26	0.26	0.26	0	0	0	0.26	0.52
Perplexity_39	10.66	10.66	7.11	7.11	5.45	7.82	0	2.61	3.32	3.79	3.08	0	2.84	1.18	3.79	1.9	1.66	1.42	1.18	1.18	0.71	1.9	0.71	1.18	1.18	0.24	0.47	0.47	3.55	0.24	0	0.24	0.24	0	0	0.47	0	0.95	0.47	0.47	0.24	0.24	0.24	0.24	0.24	0	0.24	0	0
Perplexity_4	19.42	7.83	10.72	6.38	8.99	6.67	4.93	2.32	1.74	4.35	0.29	3.77	1.45	0.29	0.87	0.29	0.58	3.19	0.29	3.48	0.29	1.45	0	0	0.29	0	0	0.87	0	0	0.87	0	0.29	0.29	0.29	0	1.16	0.29	0.29	0	0.58	0	0	0	0	0	0.58	0	0
Perplexity_40	14.96	9.97	7.2	7.76	5.54	4.99	2.22	2.77	5.26	0.83	1.11	3.6	3.05	2.49	0.83	0.83	1.94	2.77	0.83	2.77	0.28	0.55	0	0.28	1.39	0.28	1.11	0.83	0.28	0	0	0.83	0.83	0	0	0.28	0.55	0.55	0	0.28	0.28	1.11	1.11	0	0	0	0	0	0
Perplexity_41	12.13	9.51	4.92	8.2	5.9	4.26	4.26	3.93	4.26	1.97	1.64	2.62	4.26	2.62	2.3	0.98	2.95	1.97	0.98	0.33	0.33	0.98	0.33	1.64	0.66	0	1.64	0.33	0.33	0	0	0.33	0.98	0.33	0.33	0.33	0.33	0.33	0.98	0.98	0	0	0	0	0	0	0	0	0
Perplexity_42	13.81	8.71	3.3	7.51	6.31	5.41	5.41	2.7	1.8	3.9	1.8	2.7	0.3	1.2	2.1	1.5	1.2	2.1	0.6	1.2	0.6	2.4	1.2	0.9	1.8	0.3	1.2	0.6	0	0	0.9	0	0.6	0.9	0.9	0	0.6	1.8	1.5	1.5	0	0.3	0.3	0	0	0	1.5	0.3	0
Perplexity_43	11.59	11.59	6.29	6.95	6.29	6.62	4.97	3.97	4.3	1.66	2.32	3.31	2.98	1.66	1.32	1.99	0.66	0.99	0.66	0.99	1.32	0.66	0	0.33	0.66	0.33	0.66	0.99	0	0	0.33	0	0.99	0.33	0.33	0	0	0.66	0.33	0.33	0.33	0	0	0	0.33	0.33	0.33	0	0
Perplexity_44	14.71	12.18	4.14	6.44	3.68	4.14	2.3	0.92	2.53	2.53	1.84	2.99	1.15	1.15	1.15	1.84	2.53	0.69	0.92	1.61	0	3.22	0	0.23	1.38	0.46	0	0.92	0	0.46	0.69	0	1.38	2.07	2.07	0	1.15	0.46	0.46	0.92	0.92	0	0	0	0.23	0	0.23	0.23	0
Perplexity_45	11.84	9.03	7.79	7.48	4.98	1.25	4.36	4.36	3.12	1.25	1.87	2.8	2.8	1.56	0.31	1.25	3.43	0.93	1.56	2.8	1.87	0.62	0	0.62	1.25	0	0.31	0.62	0	0.31	1.25	0	0	0	0	0.31	0.93	0	1.56	0.31	0.62	0.31	0.31	0.62	0	0	0.93	0.62	0
Perplexity_46	13.41	10.06	3.91	8.94	6.98	3.07	3.35	2.23	1.68	3.91	0.84	3.91	1.68	1.68	0.28	0.28	2.51	1.12	0.28	2.23	0.28	3.07	0.56	0.28	1.96	1.12	1.12	0.56	0.56	0.84	1.12	0	0.28	0.56	0.84	0	1.4	1.68	1.12	0	0	0.56	0.56	0	0	0.28	0.84	0.28	0
Perplexity_47	11.96	9.97	3.32	10.3	4.65	4.32	1.99	1.99	2.99	2.99	1	4.65	1.33	3.65	1.99	1	2.99	1.66	0.66	3.65	1	1	0	0.33	0.33	1	1	0.66	0	0.66	0.33	0	0	0	0	1	0	1.99	0.33	0.66	0	0	0	0	0	0	0	0	0.33
Perplexity_48	16.24	10.57	1.8	8.25	5.93	2.84	2.58	4.38	3.35	3.61	0.77	3.87	1.29	2.06	2.32	0.77	1.29	0.77	1.55	2.06	1.03	1.29	0.52	0.77	1.29	1.55	1.29	0.77	0.26	0.26	0.52	0.52	0	0.26	0.26	1.03	0	1.29	0	0.52	0	0.77	0.77	0.26	0	0.52	0	0.26	0.26
Perplexity_49	10.12	8.43	3.86	9.4	3.37	5.06	3.61	2.41	2.17	3.37	3.61	2.65	1.93	3.37	2.65	3.37	3.13	0.72	0.96	0	0.24	3.61	0.24	0.24	1.45	0.48	1.93	0.24	0	0	0	1.69	0.24	0.24	0.24	1.93	0	0.24	0.24	1.2	0.96	0.24	0.24	0.24	0.24	0.24	0	0.24	0
Perplexity_5	8.82	9.32	6.3	7.56	6.05	5.29	3.27	3.02	2.27	4.79	1.51	2.77	4.53	3.78	0.76	1.01	1.51	0.76	1.76	1.01	1.01	1.01	0.76	1.26	1.01	0	0.76	1.01	0.5	0	0	0	0.5	1.26	1.26	0	0.76	0.5	0.25	0	0.25	1.26	1.26	0.25	0.25	0	0	0.25	0
Perplexity_50	11.33	10.03	5.83	8.09	7.44	6.8	3.88	0.97	3.24	4.85	0.97	3.88	3.88	0.65	1.29	0.65	1.29	1.29	0.32	0.65	0.65	4.21	0.32	0.97	2.59	0	0	1.62	0.65	0.32	0.32	0.32	0.65	0.97	0.97	0	0.32	0.97	0.97	0	0	0	0	0	0.32	0	0.65	0	0
Perplexity_6	11.74	11.39	3.2	9.96	6.05	3.2	2.49	4.27	2.49	3.2	1.42	4.98	3.2	3.2	2.14	1.07	1.07	1.78	0	0.36	2.14	0.36	0	2.14	1.78	0	0.36	0.36	0	1.07	0.36	0	0	0	0	0	0.71	2.14	0	0.36	1.07	0	0	1.07	0	0	0	0	0.71
Perplexity_7	12.04	12.77	4.01	8.03	6.57	4.38	2.92	4.74	2.92	5.11	0.73	3.65	2.92	2.55	3.65	0.73	2.92	1.82	0.36	0	1.09	0	0	0.36	1.46	0	1.46	2.19	0	0	0	0.73	0.36	0	0	0	0.36	0.73	0.36	0	0.73	0	0	1.46	0	0	0	1.09	0
Perplexity_8	11.73	11.2	6.4	9.07	4.53	5.33	4.27	4.8	2.4	2.4	0.8	2.67	3.2	2.93	1.07	0.8	1.07	1.33	0.53	1.6	0.8	1.07	0.53	0.53	0.8	0.27	1.87	1.07	0	0.27	0.27	0.27	0	0.27	0.27	0.27	0.53	0.27	0.53	0.8	0.27	0.53	0.53	0	0	0.53	0.27	0	0
Perplexity_9	14.29	7.14	4.24	8.71	6.47	4.46	2.23	1.12	3.12	1.34	1.12	5.58	2.46	3.12	0.89	0.89	1.12	1.56	2.23	1.79	0.89	2.46	0.22	0.45	1.79	0	0	1.12	0	1.56	0.67	0.45	0	1.34	1.34	0	1.12	0.67	1.56	0.67	0.22	0.45	0.45	0.22	0.22	0.22	1.34	0.22	0
[truncated: 269 more columns]
