# Supplementary material for: Stylometry can reveal artificial intelligence authorship, but humans struggle: A comparison of human and seven large language models in Japanese
Source: PLoS One. 2025 Oct 27;20(10):e0335369. doi: 10.1371/journal.pone.0335369 (PMC12558491; doi:10.1371/journal.pone.0335369)
Supplement: S2 Data — (CSV) [file pone.0335369.s002.csv]

class	-i-êÊ_®-©§	¼-êÊ_-i-êÊ	-AÌ»_¼-TÏÚ±	¼-TÏÚ±_®-©§	¼-TÏÚ±_-i-êÊ	®_L-å_	-i-êÊ_¼-TÏÚ±	L-Ç__¼-êÊ	¼-êÊ_-AÌ»	-AÌ»_¼-êÊ	¼-êÊ_¼-êÊ	¼-êÊ_¼-TÏÚ±	®-©§_®	¼-TÏÚ±_¼-êÊ	¼-`e®ê²_®	¼-TÏÚ±_¼-Úö-êÊ	¼-êÊ_¼-Úö-êÊ	¼-Úö-êÊ_-i-êÊ	®-©§_®-Úö	-i-êÊ_¼-`e®ê²	¼-TÏÚ±_-AÌ»	®_¼-êÊ	¼-TÏÚ±_¼-TÏÚ±	-W_L-Ç_	L-Ç__¼-TÏÚ±	-Ú±_®-ñ©§	®-©§_-Ú±	®_¼-TÏÚ±	®-©§_¼-ñ©§-êÊ	¼-ñ©§-êÊ_-i-êÊ	¼-êÊ_¼-Úö-`e®ê²	®_®	-À§_¼-êÊ	¼-Úö-êÊ_-AÌ»	¼-TÏÚ±_-À§	®-ñ©§_®	¼-êÊ_-i-Aê	¼-Úö-`e®ê²_®	¼-êÊ_-À§	-i-êÊ_-W	-i-êÊ_¼-êÊ	®-©§_L-Ç_	®-©§_¼-ñ©§-Â\	¼-`e®ê²_¼-Úö-êÊ	-i-êÊ_-AÌ»	®-Úö_®	-À§_¼-TÏÚ±	¼-TÏÚ±_-i-Aê	¼-ñ©§-Â\_-AÌ»
Claude3.5_1	4.18	2.59	3.78	1.79	3.59	3.39	1	2.79	1.99	2.79	1.59	1.79	3.78	0.6	1.79	1	1.39	1.2	1	0.4	1.59	1.59	0.2	0.8	1	1.39	2.79	1.39	0.6	0.8	0.8	0.4	0.8	0.6	1	1.2	0.8	1	0.4	0.4	0.2	0.2	0.2	0.4	1.39	0.4	0.4	1.39	0.2
Claude3.5_10	2.98	2.98	2.06	2.29	3.21	3.67	2.29	2.06	3.44	2.29	0.46	2.52	3.21	2.52	2.29	0.92	1.61	0.92	1.38	1.38	0.46	2.75	0.92	0.46	0.69	0.69	0.46	1.15	0	0.23	2.06	0.23	1.15	0	0.46	1.15	0.92	1.15	0.92	0.46	0.23	0	0.23	0.46	0.46	0.46	0.46	1.15	0.46
Claude3.5_11	3.36	2.99	4.66	2.05	4.1	3.17	1.31	1.87	4.29	3.36	2.24	1.87	2.61	2.8	1.31	0.93	1.87	0.75	0.75	1.49	0.93	0.93	0.93	1.31	0.93	1.12	1.49	1.12	0.37	0.37	0.93	0	0.19	1.12	0.93	1.49	0.75	0.75	0.37	0.93	0.19	0	0	0	0.56	0.37	0.56	0.56	0.37
Claude3.5_12	3.14	2.69	4.48	2.02	3.14	3.14	2.47	2.24	2.91	1.79	2.47	2.69	3.14	2.47	2.02	2.69	1.12	2.02	0.67	0.9	1.35	1.12	0.22	1.57	1.35	1.12	1.12	1.35	0.9	0.67	0	0.45	0.67	1.35	0.9	0.9	0.67	0.22	0.22	0.45	0.45	0	0	0.45	1.35	0	0.22	1.35	0.45
Claude3.5_13	3.81	2.91	5.83	2.24	5.16	2.91	2.47	2.47	2.91	2.47	1.35	2.47	3.36	3.59	1.12	1.57	1.35	0.45	0.22	0.9	2.02	0.9	2.69	1.35	1.35	0.45	1.12	1.57	0.45	0.22	1.12	0	0.22	1.35	1.12	0.67	1.12	0.9	0	0.67	0.22	0.22	0.22	0.45	0.9	0.22	0.9	0.67	0.45
Claude3.5_14	3.44	2.58	4.3	1.94	3.23	4.09	1.94	2.58	1.72	2.37	1.72	2.37	3.23	1.08	1.51	2.37	1.72	0.86	0.43	0.86	2.15	1.08	1.29	0.86	1.08	0.86	0.65	0.65	1.29	1.29	0.65	0.43	0.65	1.29	0.65	1.51	0.86	0.65	0.43	0	0.22	0	0	0.22	0.86	0	0.65	1.08	0.43
Claude3.5_15	4.69	3.07	4.51	2.17	4.15	2.89	1.99	2.17	3.07	1.26	0.9	1.44	1.44	2.35	2.53	1.44	1.08	0.9	0.9	1.08	1.44	1.62	2.53	0.54	1.81	0.9	0.9	1.08	0.72	0.54	0.72	0.54	1.26	0.72	1.08	1.26	0.54	0.54	0.72	0.18	0.54	0.36	0.18	0.54	0.54	0.36	0.36	0.54	0.72
Claude3.5_16	2.88	3.99	2.88	2.88	3.1	3.55	2.44	3.55	2.66	2.44	1.55	2.66	2.22	2.44	1.55	0.44	1.77	0.89	1.55	1.33	1.33	1.33	0.67	0.67	1.55	1.55	1.55	0.89	0.67	0.44	0.22	0.44	0.89	1.11	0.22	2.44	2	0.44	0.67	0.67	0.44	0.89	0	0.44	0.22	0.44	0	1.11	0.44
Claude3.5_17	2.59	3.19	3.78	2.19	3.59	4.38	2.19	2.59	2.99	2.99	2.59	2.59	3.78	1	2.79	1.59	1.39	0.4	0.6	1.39	1.2	1.79	0.8	0.8	0.6	1.39	1.2	1.59	0.2	0.4	0.6	0.4	0.2	1	1	1.2	1.2	0.4	0.4	0	0	0	0	0.2	1.2	0.2	0.4	0.8	0.4
Claude3.5_18	3.05	4.95	4.19	3.24	2.67	3.05	2.48	3.43	2.48	1.9	2.29	0.76	3.05	2.1	1.71	1.33	2.48	1.9	1.33	1.71	0.76	1.71	0.57	1.14	1.52	1.14	1.14	0.95	0.19	0.19	1.14	0.95	0.95	0.38	0.95	0.95	1.71	1.33	0.38	0.38	0.19	0.38	0.19	1.14	2.48	0.38	0	0.19	0.57
Claude3.5_19	3.29	4.2	5.67	2.19	3.47	4.02	2.93	2.01	2.56	1.65	1.65	2.56	3.47	2.93	2.01	3.11	0.73	1.83	0.55	1.1	1.46	1.46	1.1	1.1	1.83	0.55	0.91	1.28	0.73	0.55	0.73	0.55	0.91	0.73	1.28	0.55	0.37	0.73	0.37	0.91	0	0.37	0.18	0.37	1.1	0.18	0.73	0.73	0.37
Claude3.5_2	3.89	3.04	4.05	2.2	2.7	3.72	1.69	3.04	3.38	1.86	1.86	1.86	3.04	1.86	2.2	0.34	1.35	1.35	0.34	1.52	1.86	1.86	0.51	0.84	0.68	1.52	1.86	1.35	0.34	0.34	1.52	0.51	0.34	0.17	0.68	1.01	0.34	1.69	0.68	0.17	0.17	0.34	0.17	0.51	0.68	0.17	0.17	1.18	0.51
Claude3.5_20	3.29	4.2	5.67	2.19	3.47	4.02	2.93	2.01	2.56	1.65	1.65	2.56	3.47	2.93	2.01	3.11	0.73	1.83	0.55	1.1	1.46	1.46	1.1	1.1	1.83	0.55	0.91	1.28	0.73	0.55	0.73	0.55	0.91	0.73	1.28	0.55	0.37	0.73	0.37	0.91	0	0.37	0.18	0.37	1.1	0.18	0.73	0.73	0.37
Claude3.5_21	2.88	3.6	2.88	3.36	2.4	3.36	2.16	1.68	3.36	4.56	3.6	1.68	2.88	1.2	2.16	2.88	0.72	1.68	0.72	1.2	0.72	1.68	0.72	0.96	1.68	0.48	0.24	0.72	0.24	0.72	0.96	1.2	0.72	1.2	1.2	0.48	0.96	0.72	0.48	0.24	0.48	1.2	0	0.96	0.96	0.24	0.72	0.24	0.72
Claude3.5_22	6	4.44	2.44	2	3.33	3.33	1.33	2	3.56	2.44	1.78	1.56	3.78	2.22	2.89	1.11	0.22	2	1.33	1.33	0.89	1.11	0.89	1.56	1.33	0.67	0.67	2	0.89	0.89	0.89	0.22	0.67	0.44	0.67	0.67	1.11	0.67	0.67	0.89	0.67	0	0	1.78	0.44	0.44	0.67	0.44	0
Claude3.5_23	2.23	3.9	1.67	2.51	2.51	3.34	2.23	2.79	1.67	3.34	3.06	3.9	1.39	1.11	3.06	1.95	2.23	1.67	1.39	1.95	0.84	1.39	0.56	0.84	0.56	0.56	0.28	0.56	0.56	0.84	1.39	1.11	0.56	1.11	0.84	1.11	0.84	0.56	0.28	0.84	0	0	0.84	0.28	0.84	0.84	0	1.11	0.28
Claude3.5_24	3.11	3.63	4.15	2.85	2.85	3.63	2.07	4.15	3.37	2.59	3.11	1.3	2.59	0.52	2.59	1.3	1.3	0.78	0.52	1.55	0.78	1.81	0.26	1.04	0.26	0.78	0.78	2.07	0.78	1.04	2.33	1.04	1.04	1.04	1.3	0.78	0	2.07	0.52	0.52	0.26	0.52	0	0.52	1.04	0.26	0.78	0.26	0.52
Claude3.5_25	4.31	3.35	2.87	2.15	3.11	3.59	2.63	1.91	4.31	2.63	1.91	0.96	1.67	1.67	4.07	1.2	0.72	1.91	1.67	1.2	0.96	2.87	0.48	0.96	0.72	0.48	0.24	1.44	0.72	0.96	2.39	0.96	0.48	0.48	0.72	0.48	1.2	1.44	0.96	0.48	0.24	0.48	0.24	1.2	0.48	1.2	0.72	0.48	0.24
Claude3.5_26	2.7	4.85	2.7	2.16	2.43	3.23	1.08	4.04	1.08	4.04	1.89	2.43	2.43	1.35	1.62	0.27	1.89	0.81	1.08	1.89	2.96	1.62	0	0.54	1.62	0.81	0.27	2.16	0.81	0.81	3.5	0.54	1.89	0.81	1.89	0.81	1.08	2.43	0.27	0	0	0.27	0	1.35	1.08	0.27	0.27	0.54	0.27
Claude3.5_27	3.07	4.86	1.79	2.56	1.79	3.58	1.53	3.07	3.07	3.84	3.07	2.3	1.79	2.05	3.07	0.77	0.77	1.28	1.28	1.28	1.28	2.3	0.51	0.26	0.26	0.51	0.77	1.53	0.26	0.51	2.81	1.79	0.26	0.26	0.77	0.26	1.79	2.3	1.28	0.26	0.77	0.51	0.26	0.26	0.77	0.77	1.02	0.51	0.26
Claude3.5_28	2.17	5.28	1.86	2.8	1.55	3.42	1.86	2.8	0.62	3.42	3.11	1.86	1.86	0.31	3.42	0	3.11	0.93	1.24	1.24	3.42	3.11	0	0.31	0.93	0.93	0.31	2.17	0.31	0	3.42	1.24	0.62	1.24	2.17	0.62	0.62	3.11	0	0.62	0	0.31	0	0.93	0.31	0.31	0.93	0.31	0.31
Claude3.5_29	2.3	3.28	1.97	1.97	2.3	3.93	1.64	3.28	2.62	3.93	1.97	3.28	2.95	1.64	3.28	1.31	2.62	0.66	0.66	1.31	1.31	2.62	0	0.66	0.33	0.66	0.33	3.28	0	0.33	3.28	0.98	0.98	1.97	0.98	0.33	0.33	3.61	0.33	0.66	0	0.33	0	0.66	0.98	0.33	0.66	0	0.33
Claude3.5_3	2.12	4.03	4.03	2.75	3.18	1.69	2.33	1.06	3.81	3.18	2.54	3.39	3.18	5.3	1.69	1.27	0.42	0.21	0.42	1.69	0.64	2.12	2.33	0.42	0	0.85	0.64	1.91	0.42	0	1.69	0	0.85	0.85	0.85	0.64	1.06	2.12	0.64	0	0.21	0	0.42	0	1.06	0	0.42	0.64	1.06
Claude3.5_30	1.76	3.53	2.02	2.02	3.27	4.28	1.76	3.27	1.76	3.27	2.77	3.02	1.51	1.26	4.03	0.5	2.52	1.26	1.01	1.26	2.27	2.27	0.5	1.51	1.01	0.25	0.25	2.52	0.76	0.5	2.52	1.01	1.26	0.25	1.26	0.5	0.25	1.76	0.5	1.01	0	0.25	0.25	0.76	1.51	0.76	0.5	0	0.5
Claude3.5_31	3.78	3.24	4.86	1.89	2.16	3.51	0.81	5.68	1.62	2.43	3.24	3.51	1.62	1.35	1.89	1.08	4.05	1.89	1.62	0.54	2.7	0.81	4.05	0.27	0.54	0.27	0	1.62	0.54	0.27	0.27	0.81	0.81	1.35	0.54	0.27	0.81	0.81	0	0.27	0.81	0.27	0.27	0	0.81	1.08	0	0.27	0.27
Claude3.5_32	1.99	3.12	4.26	2.56	1.99	3.69	1.42	2.84	3.41	2.56	3.98	2.27	1.7	1.42	2.56	1.14	1.7	1.7	0.85	1.42	1.42	1.7	1.99	1.14	1.14	0.57	0.28	0.85	0.28	0.28	0.57	0.85	1.14	0.57	2.27	0.85	0	0.85	0.57	0	0	0.57	0	0.85	1.7	0.57	0.28	1.14	0
Claude3.5_33	2.48	4.22	3.47	1.49	1.99	3.97	1.24	2.48	2.23	2.73	1.24	3.47	1.74	1.74	2.98	0.25	1.49	1.24	1.49	1.74	1.74	1.99	0.25	0.25	0.5	0.74	0.5	0.74	0.5	0.74	1.49	1.24	1.74	1.24	1.74	0.74	0.74	1.24	0.25	0.25	0.25	0	0	0.74	0.99	0.99	0.25	0.5	0.5
Claude3.5_34	4.57	4.57	2.86	1.71	3.71	4	2	3.43	2.29	3.43	0.29	2.57	2	1.43	2.29	2	4	2	1.43	1.14	1.71	0.86	1.14	1.14	0.29	0.29	0.57	1.14	0.57	0.57	1.14	0.57	1.43	0.86	0.57	0	0.57	1.14	0.57	0.57	0.29	0.29	0.86	0	0.86	0.86	0.86	0.29	1.14
Claude3.5_35	2.87	3.92	2.87	2.61	1.83	4.18	1.57	2.87	3.13	3.39	2.09	1.83	2.09	1.57	2.61	2.09	1.83	2.09	1.04	1.31	0.78	1.04	1.57	0.78	1.31	0.52	1.31	1.04	0.52	0.52	0.78	1.31	0.78	1.04	0.78	0.78	0.52	0.52	1.04	0.52	0.52	0.78	0	0.78	0.26	0.26	1.31	0.26	0.52
Claude3.5_36	3.13	4.18	1.83	3.39	2.09	4.18	2.09	2.61	2.87	2.87	1.04	2.87	2.61	2.09	3.13	1.04	0.78	2.09	1.57	2.09	1.31	1.57	0	1.31	1.04	0.52	0.78	1.83	0.26	0.78	1.31	1.57	1.04	0.78	1.04	0.78	0.26	1.57	0.78	1.31	0.52	0.26	0.26	1.57	0.26	0.78	0.52	0.26	0
Claude3.5_37	2.51	3.63	3.63	3.07	2.23	3.35	2.51	1.96	3.07	3.91	2.51	2.51	1.12	1.12	2.23	3.63	0.28	1.68	0.56	1.4	2.23	1.68	0.84	0.56	0.56	0.56	1.12	1.4	0.28	0.28	2.51	0	1.4	1.12	1.12	0.84	1.12	1.96	0.84	0.28	0	0	1.12	0.28	0.56	0.56	0.56	0.28	0.28
Claude3.5_38	3.79	4.03	3.32	2.61	4.03	3.79	1.66	3.08	3.55	2.37	1.9	1.66	2.37	0.95	2.61	0.71	1.18	0.95	1.18	1.66	1.42	1.18	1.9	0.24	1.42	0.24	0.24	3.08	0.47	0.71	1.66	1.18	0.71	0	0.47	0.24	0.24	2.61	0.47	0.71	0.71	0.47	0.24	0.24	0.71	0.71	0.24	0.24	0.47
Claude3.5_39	2.36	2.88	3.14	1.57	4.19	1.57	1.57	2.36	3.66	3.14	1.05	2.36	0	1.83	4.45	1.57	0.26	0.52	1.57	2.36	1.05	2.36	0.52	0.79	0.79	0.26	0	2.62	0.79	0.26	2.09	3.14	0.52	1.31	0.79	0.26	0.79	1.83	0.79	0.52	0	0.26	0.26	0.52	0.52	0	0	0.79	0.52
Claude3.5_4	2.68	2.33	5.9	2.5	4.47	3.58	1.97	3.04	2.5	2.15	2.5	4.29	3.04	1.07	0.89	2.33	0.89	0.72	0.36	1.07	3.04	1.25	2.15	1.43	1.25	0.36	0.72	1.07	0.36	0.36	1.25	0.18	0.72	0.54	1.61	0.36	1.07	1.43	0.36	0.18	0.36	0.54	0.18	0.18	1.43	0.18	0.36	2.15	0.36
Claude3.5_40	3.98	3.18	2.92	2.12	3.98	3.71	1.33	2.12	2.65	2.65	1.59	2.65	1.86	2.12	3.45	2.39	1.59	1.86	0.8	1.33	1.33	1.86	0.8	1.59	1.06	1.06	1.06	1.59	0.53	0.27	1.33	1.06	0.8	1.06	0.53	0.27	0.53	0.8	0.53	0.8	0	0.27	0.53	0.27	0.8	0.53	0.8	0.27	0.27
Claude3.5_41	3.02	5.81	3.49	2.79	2.56	3.95	2.33	3.02	2.56	3.95	3.49	2.09	1.86	0.7	3.49	3.02	1.4	1.4	0.47	1.63	1.16	1.86	1.16	1.63	2.09	0.47	0.93	1.16	0.47	0.47	1.4	0.7	0.7	2.09	1.16	0.47	0.47	1.16	0.7	1.16	0.93	1.4	0	0	0.7	0.47	0.23	0.23	0
Claude3.5_42	2.95	2.65	2.65	1.18	3.54	4.13	1.47	2.95	3.24	3.24	3.83	2.95	2.65	2.36	2.36	1.18	2.06	0.59	0.88	1.18	1.77	1.18	0.88	0.59	0.29	0.29	0.29	2.06	0.29	0.59	0.59	0.88	0.29	1.18	1.47	0.88	1.47	0.88	0	0	0	0.29	0.29	0.29	0.88	0.88	0.59	0.29	0.29
Claude3.5_43	3.27	3.06	3.67	2.86	1.84	3.27	1.22	2.45	3.27	2.86	2.24	2.45	2.86	0.61	1.84	1.63	2.04	1.43	0.61	0.61	0.82	2.04	0.82	1.02	0.82	0.2	0.41	0.61	0.41	0.2	1.43	1.02	1.84	1.02	1.43	0.41	0.2	0.61	0.61	0.2	0.41	0.41	0.2	0.82	0.61	0.41	0	0.82	0.2
Claude3.5_44	2.75	3.67	1.61	2.06	3.67	3.67	1.83	2.06	1.83	2.52	1.61	3.9	1.15	1.15	4.36	0.46	0.69	0.92	0.92	2.06	1.83	2.75	0.23	1.15	0.69	0.92	0.92	2.06	0	0	2.98	0.92	0.46	0.23	0.92	1.15	0.69	2.06	0.46	0.92	0.23	0.46	0.46	0.92	0.23	0.46	0.23	1.15	0.23
Claude3.5_45	3.26	1.5	2.51	1.5	3.76	4.01	1.25	2.26	2.01	2.01	1.25	3.26	2.26	1.75	3.01	1.75	1.25	1.5	1.25	1.5	1.5	1.25	1	1	0	0.5	0.5	1.5	0.75	0.5	1.25	1	0.5	1	1.5	0.75	0.75	1.25	0	0.25	0	0.5	0	1.5	0.25	1	1	0.5	0.5
Claude3.5_46	3.42	3.42	4.47	2.37	2.37	4.21	1.84	1.84	3.95	2.11	3.16	1.32	2.11	0.79	3.42	1.84	1.05	1.58	1.32	0.53	1.05	2.37	0.79	0.79	0.53	1.05	0.79	1.58	0.79	0.26	1.58	0.53	0.79	0.53	1.05	1.32	0	1.32	0.53	0	0.26	0.79	0.26	1.32	1.05	0.53	0.26	0.26	0.26
Claude3.5_47	2.77	3.53	3.27	1.76	2.77	3.53	1.51	3.78	3.78	4.28	3.27	3.27	1.76	1.01	2.77	2.27	1.26	1.26	1.26	1.51	1.26	2.02	0.5	0.5	0.5	0.5	0.5	1.76	0	0.5	2.02	1.26	0.5	1.26	0.76	0.5	1.01	1.51	0.5	0	0	0.5	0	0	0.76	1.01	0.25	1.01	0
Claude3.5_48	3.28	2.58	3.98	1.87	4.45	3.51	1.87	2.34	5.39	3.04	3.75	3.28	3.04	0.47	3.04	0.47	0.94	0.7	0.47	1.41	1.87	2.58	0.47	0.94	0.47	0.47	0.94	1.64	0.23	0.23	1.41	0.7	1.64	0.23	0.94	0.94	0.94	1.17	0.47	0.23	0	0.23	0.23	0.47	0.23	0.23	0	0.94	0.23
Claude3.5_49	2.95	2.95	2.3	2.62	3.28	4.26	1.97	1.64	2.3	3.28	1.31	2.3	2.62	1.97	2.3	0.66	1.31	0.98	0.98	2.62	2.62	1.97	0.66	0.33	0.98	0.33	0.33	1.31	0.66	0.33	1.97	1.64	0.98	0.98	0.98	0.33	0.98	1.97	0.98	0	0	0	0.33	1.64	0.66	0.66	0.66	0.66	0.33
Claude3.5_5	1.55	3.61	3.27	2.93	1.38	3.96	1.55	2.75	3.1	3.1	1.55	2.93	3.44	3.61	1.2	0.86	1.2	1.03	0.86	1.2	1.72	1.72	0.69	0.86	0.86	0.86	0.86	1.55	0.34	0.34	1.55	0.86	0.69	0.69	0.86	0.69	1.72	2.07	0.86	0.86	0.34	0.34	0.34	0.17	0.86	0.52	0	0.17	0.34
Claude3.5_50	3.01	2.19	3.01	1.64	3.01	3.55	0.82	3.83	1.64	2.19	0.55	2.19	3.01	0.55	2.19	1.37	1.91	1.64	1.37	1.37	1.37	1.37	1.09	0.82	0.55	0.82	1.09	1.64	0.27	0.55	0.82	1.37	1.09	1.64	1.37	0.55	1.37	1.09	0.55	0.82	0.27	0	0.27	1.91	0.55	0.82	0.82	0.82	0.55
Claude3.5_6	1.97	1.09	4.38	3.5	3.72	3.94	1.97	2.41	4.81	2.19	3.72	2.41	2.84	1.53	2.63	0.66	1.97	1.09	0.44	0.66	1.09	1.09	1.53	0.88	0.66	0.22	0.44	1.53	0.66	0.66	0.66	1.53	1.53	0.88	1.75	0.44	0.66	0.88	0.66	0.66	0	0.22	0.22	0.88	0.22	0.22	1.09	0.22	0.44
Claude3.5_7	2.82	3.76	3.53	3.29	1.88	4	1.88	2.59	4.47	4.24	1.65	3.29	2.35	2.35	2.12	1.65	2.12	0.94	0.94	1.65	1.65	0.94	0.94	0.94	0.47	0.71	0.47	0.71	0.24	0.24	0.71	0.47	0.71	2.12	0.94	0.71	0.47	0.47	0.47	0.47	0.24	0.71	0.24	0.71	0.24	0.71	1.65	0.71	0.24
Claude3.5_8	2.28	4.56	4.3	3.29	2.78	4.05	1.77	3.8	5.06	3.54	1.52	3.29	2.78	2.03	2.78	0.51	0.76	0.76	1.01	1.27	1.27	1.52	0	1.52	0.51	0	0.25	1.01	0	0	1.77	1.52	0.25	0.51	0.76	0	1.27	1.01	0	0.51	0.51	0.76	0.25	0.51	0.25	0.76	0.25	1.27	0.25
Claude3.5_9	4.06	3.05	3.05	2.79	2.54	3.81	1.52	3.3	2.79	3.05	3.3	3.3	3.05	0.76	3.81	1.27	1.52	1.27	0.76	1.02	2.28	1.78	0.76	0.76	0.25	0.51	0.76	1.27	0.25	0.51	0.25	0.76	1.02	0.25	1.27	0.51	1.02	0.51	1.02	0.25	0.25	0.25	0.76	0	0	0.25	1.02	0.76	0.51
ChatGPT(GPT-4o)_1	3.73	3.3	3.01	3.3	3.44	2.58	3.01	2.15	1.29	1.43	3.16	1	2.3	1	1.43	3.01	2.01	2.15	2.01	1.43	0.43	1.43	0.14	1	1.29	1.58	0.72	1.15	0.86	0.86	1	1	1	1.15	0.86	1.15	0.72	1.15	0.43	0.86	0.43	0.57	0.86	1	0.72	0.57	0.29	0	0.72
ChatGPT(GPT-4o)_10	3.6	3.6	1.72	3.09	2.57	2.92	2.4	2.92	1.72	1.89	1.54	1.72	2.74	1.54	2.4	1.03	3.09	1.37	0.86	1.72	0.34	1.89	1.37	1.37	0.86	0.51	0.34	1.03	1.37	1.03	2.06	0.34	1.03	1.37	1.03	0.34	0.51	1.03	0.51	0.34	0.17	0.69	0	0.34	0.69	0	0.69	0.51	0.34
ChatGPT(GPT-4o)_11	3.85	3.85	2.95	2.27	3.63	3.63	2.04	1.81	2.72	2.72	2.72	1.36	2.49	2.27	1.59	0.91	1.81	0.91	1.13	1.59	0.23	1.13	0.23	0.91	0.91	0.23	0.45	0.68	0.45	0.91	1.81	1.59	0.68	0.91	0.45	0.23	0.68	0.91	0.68	0.45	0.91	0.91	0.45	0.91	0.23	0.91	0.68	0.45	0.23
ChatGPT(GPT-4o)_12	5.3	3.59	2.5	3.28	3.59	3.12	2.65	2.03	1.09	0.78	2.34	1.56	2.5	1.56	1.4	1.4	1.56	2.34	1.87	0.94	1.25	0.94	1.4	0.47	0.94	0.47	0.31	1.72	1.25	1.09	1.25	0.94	1.87	0	0.94	0.16	0.31	0.78	2.03	0.47	0.94	0.94	0.62	0.31	0.31	0.94	0.62	0.47	0.47
ChatGPT(GPT-4o)_13	3.89	2.83	3.89	3	3.18	2.65	2.47	1.94	3	1.94	1.59	2.12	1.94	3	1.24	2.83	2.12	1.77	1.24	0.88	0.53	1.41	0.88	1.06	0.88	0.53	0.18	0.88	0.35	0.53	1.06	0.71	0.35	1.94	0.18	0.53	0.53	1.24	0.53	0.71	0.35	0.88	0	0.71	0.53	0.53	0.35	0.88	0.53
ChatGPT(GPT-4o)_14	4.2	4.2	3.32	2.62	4.55	2.8	2.45	3.15	1.75	1.05	4.37	1.57	2.62	0.7	1.57	2.45	0.7	1.4	0.7	1.57	1.22	1.4	0.17	0.7	0.7	1.05	1.05	0.7	0.87	1.05	0.7	0.7	1.05	1.57	0.7	0.52	0.7	0.52	1.05	0.35	0.52	0.52	0.35	1.57	0.7	0.17	1.22	0.35	0.35
ChatGPT(GPT-4o)_15	4.37	4.2	4.02	4.02	3.67	3.32	3.32	1.75	1.4	0.87	1.92	0.87	3.15	2.27	1.4	2.1	1.22	1.92	0.87	1.4	1.57	0.52	1.92	0.7	2.1	0.17	0.17	1.05	1.22	0.87	0.7	0.87	1.05	0.35	0.7	0.17	0.17	0.35	1.22	0	0.35	0.7	0.52	0.52	0.7	0.52	0.52	0	0.7
ChatGPT(GPT-4o)_16	3.94	4.56	2.7	4.36	3.53	2.9	2.7	2.28	2.28	2.7	0.83	1.87	2.7	2.28	0.83	1.04	1.04	1.04	1.66	0.83	1.66	1.66	1.04	1.04	2.49	0.62	0.62	1.04	0.83	0.83	1.66	1.45	1.24	0.83	1.04	0	0.41	1.66	1.04	0.83	1.04	1.24	0.41	0.21	0.62	1.04	0.41	0.83	0.62
ChatGPT(GPT-4o)_17	4.91	4.26	3.76	2.62	4.26	2.62	2.45	2.29	2.13	2.13	1.47	2.78	3.11	1.47	1.8	2.62	0.82	1.96	1.15	1.31	1.8	1.31	0.16	0.98	1.15	0.98	0.82	0.98	0.65	0.33	0.65	0.49	1.15	1.64	0.65	0.33	0.82	0.49	0.98	0.98	0.65	0.49	0	1.15	0.16	0.49	0.82	0.33	0.65
ChatGPT(GPT-4o)_18	3.43	3.81	2.29	3.43	3.62	3.43	2.29	3.24	1.71	1.14	2.1	1.14	2.67	0.95	1.33	1.14	2.29	1.9	0.95	1.52	0.19	0.38	0	0.57	0.57	1.33	1.33	1.33	0.76	0.76	1.14	0.95	1.52	0.38	0.76	0.76	0.76	0.95	0.76	0.76	0.57	0.57	0.19	1.71	0.95	0	0.38	0.57	0.38
ChatGPT(GPT-4o)_19	2.82	3.2	3.01	4.32	3.2	3.38	3.38	1.32	2.63	2.07	0.94	2.26	2.07	1.5	1.88	3.01	0.19	2.82	1.69	1.5	0.75	0.94	1.13	0.56	2.26	1.5	1.13	1.13	0.56	0.94	0.56	1.13	1.13	0.94	1.32	0.94	0.19	0.19	0.75	0.56	1.32	0.19	0.56	0.56	0.56	0.38	0.75	0.38	1.13
ChatGPT(GPT-4o)_2	3.57	3.99	3	3.85	3	3.28	3	3.71	3.14	1.85	1.85	2.28	2.57	1.71	2.43	0.57	2.43	2.28	1	1.57	1	1.85	0.14	0.86	0.43	1.57	1	0.86	0.71	0.57	1.28	1	0.43	0	0.57	0.86	0.57	1.14	0.71	1	0.71	0.43	0.43	0.29	0.57	0.29	0.29	0.71	0.29
ChatGPT(GPT-4o)_20	3.48	4.59	3.8	3.64	3.96	3.48	2.85	2.37	1.58	1.42	1.42	2.53	2.37	1.42	1.74	2.85	0.79	1.58	1.42	1.42	1.9	1.27	0.79	0.47	0.79	1.11	0.63	0.32	0.79	0.95	0.95	1.11	0.79	0.63	1.58	0.79	1.11	0.79	1.11	1.27	0.63	0.79	0.16	0	1.58	0.47	1.11	0.63	0.47
ChatGPT(GPT-4o)_21	4.13	4.62	3.3	4.29	3.47	3.14	2.97	1.32	2.31	1.32	2.81	1.82	2.31	2.31	1.65	2.64	0.66	1.82	1.82	1.32	0.99	0.99	1.16	0.83	2.15	0.99	1.16	0.66	1.16	0.99	0.66	1.16	0.5	0.99	1.16	0.33	0.5	0.33	0.33	0.66	1.49	0.33	0.5	0.5	0.33	0.66	0.83	0.33	0.33
ChatGPT(GPT-4o)_22	4.1	3.42	4.1	2.39	3.59	3.25	1.88	2.56	2.56	3.25	2.05	1.54	3.08	2.22	0.85	2.74	1.03	1.54	1.71	0.85	1.88	1.03	0.85	0.68	1.03	1.54	1.03	1.71	0.68	0.34	1.03	0.85	1.2	1.37	1.2	1.03	1.03	0.85	1.2	0.51	0.68	0.34	0.34	0.85	1.03	0.85	1.03	0.17	0.51
ChatGPT(GPT-4o)_23	2.84	2.84	3.85	4.18	3.01	2.84	3.68	3.68	2.51	1.67	3.18	2.51	2.68	0.67	1	3.01	1.84	2.84	1.84	0.67	1.84	1.34	1.17	0.67	1.17	1	0.67	1.34	0.5	0.67	1.17	0.67	0.84	0.5	1	0.84	0.5	1	0.17	0.84	0.17	0.67	0	0.84	1.17	0.5	0.5	0.5	0.17
ChatGPT(GPT-4o)_24	4.03	4.8	4.22	3.65	4.41	3.26	4.22	3.07	3.26	2.3	2.69	1.15	2.3	0.96	1.92	0.96	1.15	0.96	0.58	0.77	1.15	1.92	0.38	0.19	0.77	0.77	0.58	0.77	1.54	1.15	2.11	1.15	0.96	0	1.54	0.58	0.38	1.54	0.58	0.58	0.77	0.96	0.77	0.19	0.96	0.19	1.73	0.38	0.96
ChatGPT(GPT-4o)_25	4.63	4.45	3.38	3.56	3.56	2.67	2.85	2.85	2.31	1.42	3.2	1.25	2.67	2.14	1.07	2.85	0.36	1.78	2.31	0.71	0.89	0.71	0.36	0.89	0.36	0.89	0.71	1.25	1.07	0.53	0.53	1.42	0.71	0.53	0.18	0.71	0.89	0.53	0.89	0.18	1.07	0.53	0.18	0.71	0.18	0.36	0.89	0.18	0.89
ChatGPT(GPT-4o)_26	3.96	5.18	1.83	2.74	3.35	2.59	1.67	2.59	1.52	1.83	1.37	2.13	2.13	0.91	1.52	0.15	2.59	0.91	1.67	1.83	1.22	1.37	0.3	0.3	1.07	0.91	0.61	0.61	0.91	1.07	2.74	1.67	1.07	0.76	0.76	0.61	0.61	1.22	0.3	0.46	1.52	0.46	0.15	1.37	0.15	0.61	0.46	0.76	0.3
ChatGPT(GPT-4o)_27	2.44	4.14	2.44	4.89	2.44	3.01	3.38	2.26	2.26	1.5	1.69	2.07	1.69	1.88	1.88	2.26	1.5	2.26	1.69	1.88	0.19	0.94	1.88	0.56	1.32	1.32	1.13	1.32	1.32	0.94	1.13	1.13	1.5	0.75	0.75	0.56	0.38	0.94	1.88	0.56	0.94	0.56	0.19	0.75	0.75	0.75	1.5	0.94	0.56
ChatGPT(GPT-4o)_28	4.03	5.25	0.88	3.33	3.5	2.98	3.15	2.45	1.23	2.8	1.58	1.58	1.93	0.53	1.4	0.18	2.1	1.75	1.4	1.05	0.88	1.05	0.18	0.53	0.88	1.75	0.88	1.23	0.7	0.18	2.45	1.58	1.05	0	0.18	0.88	0.53	1.05	0.53	0.88	2.1	0.53	0.88	1.23	0.18	0.18	0	0.35	0.88
ChatGPT(GPT-4o)_29	4.65	3.59	3.59	3.59	4.44	3.38	2.75	2.11	2.33	1.06	2.11	0.85	3.17	0.63	2.75	0.63	2.33	1.69	0.85	1.27	1.27	1.9	0.85	1.06	1.27	0.85	0.85	1.69	0	0.63	1.48	1.48	0.85	0.42	0.63	0	0.63	0.85	1.06	0.85	0.85	1.06	1.06	0	0.21	0.42	0.42	0.42	0.85
ChatGPT(GPT-4o)_3	4.52	5.19	1.17	3.52	2.85	3.18	3.02	3.18	1.51	1.84	1.34	2.01	3.18	1.34	1.51	0.67	0.84	1.34	1.84	1.17	1.01	2.35	0.17	0.84	0.5	1.34	0.84	1.34	1.17	1.01	1.68	0.5	1.01	0.17	0.5	0.67	0.5	1.51	1.51	0.84	1.17	0.17	0.84	0.5	0	0.84	0.5	0.34	0.5
ChatGPT(GPT-4o)_30	5.06	2.92	4.09	3.11	4.67	3.7	3.31	2.92	3.11	1.56	1.36	2.33	2.72	1.56	2.14	0.97	2.14	2.14	0.97	1.17	1.17	1.95	0.97	0.58	0.97	0.58	0.39	0.97	1.17	1.17	1.56	1.17	0.97	0.19	0.58	0.19	0.39	1.36	0.78	0.39	0.39	0.97	0.58	0.97	1.56	0.58	0.78	0.78	0.19
ChatGPT(GPT-4o)_31	3.92	3.92	4.24	3.26	2.28	1.47	2.45	2.94	2.61	2.12	1.79	3.1	1.79	2.61	0.82	1.14	3.92	1.96	0.82	0.82	1.47	0.98	1.31	1.14	0.65	0.33	0.65	0.65	0	0.16	0.16	0.82	1.96	1.47	1.31	0.33	0.65	0	0.82	1.14	0.65	0.33	0.49	0	0.16	0.16	0.65	0.16	0.65
ChatGPT(GPT-4o)_32	4.26	4.68	2.77	3.4	3.62	3.19	1.91	2.77	2.34	3.4	2.77	2.55	1.91	0.64	1.49	0.85	1.49	0.43	1.7	0.64	1.7	1.28	0.85	0.85	0.85	1.91	1.91	0.85	0.43	0.64	0.43	0.43	1.28	0.64	0.85	1.06	1.49	0.43	1.06	0.43	1.7	0.43	0.64	0.43	0	0.64	0.43	0.64	0.85
ChatGPT(GPT-4o)_33	3.43	4.38	1.71	3.43	2.67	2.86	3.24	1.52	1.33	2.1	0.57	2.29	3.05	2.29	1.33	0.57	1.33	1.14	2.48	0.95	0.95	1.71	0.38	0.38	0.95	1.33	0.38	1.14	0.38	0.38	0.76	1.52	1.33	0.76	0.57	0.57	0.38	0.95	1.71	1.14	0.19	0.57	0.57	0.57	0.19	0.95	0.76	0.19	0.38
ChatGPT(GPT-4o)_34	3.74	2.85	3.91	3.02	3.56	3.38	3.02	2.67	2.14	2.31	0.89	2.31	2.31	1.6	1.78	1.42	4.98	2.14	1.42	1.6	1.6	1.78	0.53	0.53	1.07	0.53	0.18	1.07	0.71	0.36	1.25	0.89	1.96	0.71	0.89	0.36	0.53	1.25	0.89	0.53	1.07	0.53	0.71	0.18	0.18	0.53	0.71	0.53	0.89
ChatGPT(GPT-4o)_35	3.46	5.26	2.56	3.46	2.41	3.01	2.56	2.26	2.86	2.11	1.95	1.35	2.26	2.11	0.9	1.95	0.9	1.65	1.35	1.95	0.75	1.35	1.2	1.35	2.26	1.8	1.5	0.45	0.6	0.6	0.6	0.6	0.9	0.45	0.3	1.35	0.75	0.45	0.3	0.45	0.9	0.6	0.6	0.75	0	0.3	0	0.45	0.45
ChatGPT(GPT-4o)_36	4.75	4.97	2.38	3.67	2.38	3.46	2.59	2.16	2.59	2.38	0.86	1.51	2.81	2.38	1.08	0.43	1.08	1.3	1.94	0.65	0.43	0.65	0.65	0.86	1.3	1.3	1.08	1.08	0.86	1.08	1.73	0.65	0.86	0.43	0.86	0.43	0.43	0.86	1.08	0.65	1.08	0.86	0.43	0.86	0.43	0.86	0.65	1.3	0.86
ChatGPT(GPT-4o)_37	3.26	4.71	4.53	3.99	3.62	3.62	3.62	1.99	3.26	1.63	1.63	2.17	2.9	3.62	1.45	2.9	1.27	2.72	1.45	1.09	0.54	1.45	0.36	1.09	1.09	1.09	1.09	1.09	0.18	0.91	0.91	0.54	1.09	0.72	0.54	0.72	0.36	0.36	0.54	1.27	1.27	0.91	1.45	0.54	0.72	0.54	0.36	0.54	1.09
ChatGPT(GPT-4o)_38	3.7	5.55	3.36	4.2	3.87	3.87	3.53	1.85	3.03	2.69	1.85	1.34	2.52	1.18	1.85	0.5	0.5	0.84	1.34	2.02	1.01	1.51	1.51	0.84	1.01	1.34	1.34	0.84	1.01	0.84	1.34	1.18	1.68	0	0.84	1.01	0.34	1.01	0.84	1.18	0.84	0.67	0.67	0.17	0.5	0.34	0	0.34	0.84
ChatGPT(GPT-4o)_39	4.15	6.06	3.19	2.71	2.23	3.19	3.03	1.59	1.28	2.23	0.64	2.07	2.55	0.32	2.71	2.07	0.64	1.12	1.44	2.23	1.12	2.23	0.64	0.8	0.48	0.8	0.64	0.64	1.12	1.28	1.12	1.12	0.8	1.28	0.48	0.48	0.16	1.12	0.64	0.96	0.96	0.32	0.32	0.32	0.48	0.64	0.48	1.12	0.48
ChatGPT(GPT-4o)_4	4.27	4.08	2.14	2.52	3.3	3.5	1.94	2.72	2.33	1.75	1.55	2.33	1.94	0.97	1.75	0.58	1.17	1.17	1.75	1.94	0.78	1.94	0.97	0.58	0.58	1.36	0.78	0.39	0.78	0.39	1.36	0.39	1.94	0.39	0.39	0.58	0.39	0.78	1.75	0.58	0.97	0.78	0.78	0.58	0.39	0.58	0	1.17	0.78
ChatGPT(GPT-4o)_40	3.6	3.18	3.18	3.18	3.18	2.75	3.39	1.48	2.12	2.33	1.27	2.54	2.33	3.18	2.12	3.18	2.12	1.69	1.27	0.64	1.27	0.85	1.27	0.64	1.91	1.06	0.64	1.69	0.64	0.64	0.21	0.85	1.06	2.12	1.27	0.64	0.42	0.21	0.64	0.64	0.42	0.64	0.42	0.64	0.64	0.42	0.64	0.42	0.21
ChatGPT(GPT-4o)_41	4.01	4.01	2.92	3.28	3.65	2.92	3.83	1.82	0.73	2.74	1.82	1.09	2.92	2.37	1.82	2.01	1.46	1.64	0.55	1.28	0.55	0.55	2.19	0.36	0.73	0.18	0.18	1.09	0.73	1.28	0.55	1.64	0.36	0.91	0.55	0.18	1.28	0.36	1.28	0.55	0.73	0.73	0.73	0.18	0.55	0.36	1.46	0.36	0.91
ChatGPT(GPT-4o)_42	3.3	2.89	3.51	3.09	3.92	2.89	2.68	2.68	1.24	1.86	1.86	1.86	2.47	2.68	1.86	1.44	1.44	1.03	0.82	1.44	2.27	1.24	0.82	1.24	0.82	0.62	0.82	2.06	0.82	1.03	1.86	0.82	1.24	1.24	1.24	0	1.86	1.65	1.65	0.82	0.41	0.82	0.21	0.41	0.41	0.41	1.24	0.62	0.41
ChatGPT(GPT-4o)_43	4.75	3.52	3.7	2.99	4.05	3.17	2.64	1.94	1.41	1.41	1.41	2.64	2.99	0.53	2.29	2.29	1.41	2.11	1.06	1.58	2.46	2.64	0	0.35	1.23	1.41	1.06	1.06	0.53	0.7	1.58	1.76	0.88	0.53	0.53	0.88	0.53	0.7	0.53	0.53	1.06	0.53	0.18	0.53	0.7	0.53	0	0.18	0.35
ChatGPT(GPT-4o)_44	5.09	3.72	1.57	3.52	2.74	3.13	3.13	1.96	1.17	2.35	2.15	1.57	3.13	1.37	1.17	1.57	2.74	3.72	1.17	1.37	0.98	1.57	0.59	0.78	0.39	0.98	1.17	1.37	0.39	0.39	1.37	0.98	0.98	0.2	0.78	0.98	0.59	1.17	0.98	0.59	0.78	0.59	0.78	2.15	0.59	0.59	1.17	1.17	0.59
ChatGPT(GPT-4o)_45	1.8	3.42	2.52	2.88	2.52	3.78	1.98	2.52	0.72	1.98	1.8	1.44	3.24	0.9	0.9	3.06	0.54	0.9	1.8	0.9	1.44	0.72	1.62	0.9	1.26	1.8	0.9	0.36	0	0.18	0.72	1.98	0.72	1.44	0.18	0.54	0.9	0.54	0.72	0.72	0.36	0.36	0	1.26	0.9	0.54	0.54	0.36	0.18
ChatGPT(GPT-4o)_46	3.37	4.36	1.78	3.76	2.57	3.17	2.97	1.58	1.58	2.38	1.98	2.18	3.37	0.99	0.99	1.39	0.2	1.19	1.19	0.4	1.19	2.18	0.79	0.59	1.19	1.58	1.39	0.59	0.99	0.99	1.19	1.58	0.79	0.4	0.79	0.99	1.39	1.19	1.19	0.4	0.79	0.4	0	0.4	0.2	0	0.99	0.59	0.2
ChatGPT(GPT-4o)_47	4.12	3.75	3.18	3.37	4.12	3.18	3.18	2.43	2.06	2.62	2.06	2.06	3.37	0.75	1.31	1.69	1.69	1.69	1.12	1.69	1.5	1.69	1.31	1.12	1.12	1.31	1.12	0.19	0	0.56	1.5	0.75	1.31	0.75	1.12	0.94	0.56	0.56	0.94	0.75	0.75	0.56	0.75	0.56	0.19	0.19	0.19	0.19	0.37
ChatGPT(GPT-4o)_48	4.67	4.27	2.64	2.85	3.66	3.05	2.44	1.02	1.22	1.63	0.81	1.83	2.03	0.61	1.22	1.83	0.41	1.63	2.03	0.81	1.63	0.81	0.81	1.22	1.83	0.81	1.02	1.42	1.22	0.81	1.22	0.41	1.22	0.41	1.22	0.81	0.41	0.81	0.41	1.02	0.41	0.61	0.41	1.22	0.81	1.02	0.41	0.81	0.81
ChatGPT(GPT-4o)_49	3.95	4.51	3.2	2.07	3.01	3.2	2.26	3.95	1.88	2.44	3.2	2.63	3.01	0.94	1.32	0.75	0.94	0.94	1.32	1.32	1.5	0.75	0.38	1.5	0.56	0.94	0.75	1.32	1.13	1.13	1.13	1.32	1.13	0.94	0.19	0.75	0.75	0.94	1.32	1.32	0.38	0.38	0	0.75	0.56	0.38	0.38	0.94	0.56
ChatGPT(GPT-4o)_5	3.23	6.81	1.61	3.76	1.97	3.05	2.87	2.33	1.25	1.61	2.15	1.43	2.87	1.61	1.43	0.72	1.25	1.43	1.43	1.61	0.36	1.25	0	0.9	0	1.97	1.43	0.72	1.43	1.08	1.43	0.9	2.33	0.18	0.72	0.72	0.54	1.08	2.15	1.08	1.25	0.18	0.36	0.36	0.72	0.36	0.9	0.18	0.36
ChatGPT(GPT-4o)_50	3.84	4.76	3.07	2.61	2.76	3.07	2.76	2.3	1.84	3.07	0.77	1.54	1.38	0.92	0.77	1.84	0.77	1.84	2.15	0.46	1.84	0.77	0.92	0.77	1.08	1.54	0.77	0.92	0.46	0.61	1.08	0.77	2	0.92	1.54	1.08	0.46	0.77	1.23	1.23	0.92	0.61	1.08	1.69	1.08	1.08	0.61	0.61	0.61
ChatGPT(GPT-4o)_6	4.36	5.92	3.48	3.48	3.31	3.14	2.26	2.96	2.79	1.74	2.79	2.09	2.44	2.26	1.05	1.74	0.7	1.22	1.57	1.05	0.7	0.7	0.35	0.35	0.87	1.39	1.05	0.7	0.52	0.52	0.87	0.52	1.57	0.35	0.52	0.87	0.35	0.52	1.74	0.52	1.05	0.7	0	0.7	0.35	0.7	0.87	0.35	0.35
ChatGPT(GPT-4o)_7	3.95	4.46	3.09	2.92	2.74	3.09	2.06	3.09	1.89	1.54	1.72	1.37	2.4	1.03	1.2	1.89	2.74	3.09	1.2	2.06	1.72	0.69	1.2	0.51	0.86	1.54	1.54	0.34	0.34	0.34	0.86	1.03	0.51	0.86	0.17	0.69	0.34	0.34	0.34	0.17	0.86	0.69	0.17	1.03	1.03	0.51	0.34	0.69	0
ChatGPT(GPT-4o)_8	3.72	3.41	3.1	3.57	3.41	3.41	2.48	3.57	3.88	2.17	2.33	3.57	2.79	3.26	2.17	1.09	0.31	1.4	1.4	1.09	0.78	0.93	1.09	1.24	1.4	0.78	0.93	0.62	0.62	0.78	0.78	1.86	0.62	0	0.78	0.16	0.78	0.16	0.78	0.93	0.78	0.47	0.47	0.47	0.47	0.78	0.93	0.47	0.62
ChatGPT(GPT-4o)_9	4.02	5.48	3.11	4.39	2.93	2.74	4.02	3.29	2.38	1.83	0.91	1.1	2.56	1.46	2.01	2.01	1.83	2.56	1.46	0.73	0.91	0.91	1.1	0.91	0.91	0.91	0.37	1.28	0.37	0.55	0.55	0.91	1.1	0.37	0.55	0.55	1.1	0.18	0.73	0.55	1.28	0.73	1.1	0.37	0.37	0.55	0.37	0.37	0.91
ChatGPT(o1)_1	3.25	3.08	2.39	2.56	2.91	2.56	2.05	3.08	1.88	1.2	2.39	2.22	1.88	2.39	1.71	1.54	1.37	1.37	1.2	0.85	0.34	2.22	0.51	1.03	0.68	0.34	0.51	1.71	1.03	0.34	1.37	0.51	2.05	0.34	0.85	0.68	0.85	1.88	1.88	0.68	0.51	1.37	0.34	1.2	0.68	0.68	0.51	0.68	0.51
ChatGPT(o1)_10	2.49	3.16	1.99	2.82	1.99	2.33	2.49	1.66	1.16	1.16	2.49	1.99	1.33	2.33	1.33	2.66	2.49	1.5	1.16	0.5	0.66	1.5	1.99	0.5	1.16	1	0.5	0.83	0.66	1	1.5	0.33	0.33	0.5	0.5	1.16	0.66	1	0.5	0.66	0.17	0.83	0.17	0.83	1.33	0.17	0.33	0.17	0.33
ChatGPT(o1)_11	3.25	3.94	2.09	2.78	1.86	3.02	1.86	2.09	1.39	3.25	2.55	2.55	2.32	1.16	1.62	2.32	2.32	1.39	0.7	0.7	1.39	1.62	1.16	0.7	1.39	1.16	0.93	0	1.16	1.16	1.39	0.23	1.62	0.7	0.93	0.7	0.23	0.46	0.7	0.93	0.23	0.93	0.23	0.7	1.16	0.23	1.16	0	0.7
ChatGPT(o1)_12	3.78	2.52	2.77	1.51	3.02	2.52	1.01	1.76	2.52	1.26	2.77	2.52	2.27	2.77	1.01	2.02	1.26	1.01	1.26	1.01	0.25	1.26	0.76	0.76	1.76	0.76	1.01	0.76	1.01	0.76	0.76	1.01	1.51	0	2.02	0.5	0.5	0.25	1.01	0.25	0.25	0.25	0	0.25	1.26	0.76	1.76	0.25	0
ChatGPT(o1)_13	2.96	2.78	2.22	2.59	2.04	0.74	1.48	2.04	1.85	1.48	0.93	3.52	0.56	4.26	1.85	2.04	2.59	0.74	1.48	1.48	1.3	1.11	0.74	0.93	1.11	1.11	0.56	0.93	0.93	0.93	0.93	1.48	0.56	1.11	0.93	0	0.74	0.37	0.56	0.19	0.56	0.19	0.19	0.93	0.74	0	0.56	0.56	0.19
ChatGPT(o1)_14	4.41	3.65	2.5	2.11	4.8	2.88	1.54	2.11	1.34	1.92	3.45	4.22	1.92	0.19	1.92	1.92	0.77	1.34	1.54	1.54	0.77	1.54	0.77	1.73	1.34	0.58	0.58	0.77	0.96	0.77	0.38	0.77	1.92	0.58	1.73	0.58	0.96	0.19	0.58	0.19	0.96	1.15	0.19	0.96	0.96	0.96	0.38	0.96	0.38
ChatGPT(o1)_15	3.45	2.91	1.64	3.45	4.36	2.91	1.82	1.27	1.64	1.27	1.09	1.64	2	1.45	1.82	1.45	1.45	1.09	2	2.36	0.91	0.91	1.64	0	1.45	0.36	0.36	1.09	1.27	0.91	0.91	0.55	1.09	0.55	0.91	0.36	0.36	0.91	1.09	0.55	0.55	0.36	0.18	0.73	0.36	1.09	1.27	0.73	0.18
ChatGPT(o1)_16	3.68	3.68	2.8	2.98	2.63	2.8	2.28	1.4	1.05	1.23	1.75	1.93	2.28	2.1	2.45	1.4	1.75	1.75	2.1	0.53	1.05	1.05	0.88	0.35	1.23	0.53	0.7	1.05	0.53	0.53	0.35	0.35	1.58	0.53	1.05	0.53	0.18	0.53	1.4	0.53	0.7	1.05	0.35	1.23	0.88	1.05	0.53	0.35	0.35
ChatGPT(o1)_17	2.54	3.22	2.54	2.71	3.22	2.37	1.69	3.22	2.2	2.03	2.88	2.71	1.36	1.69	1.19	2.88	1.69	0.85	1.69	1.53	1.02	1.02	1.36	0.85	1.69	0.51	0.68	0.68	0	0.17	1.02	0.51	0.51	1.02	0.85	0.17	0	0.85	0.68	0.85	0.51	0.34	0.68	0.51	0.34	1.02	1.19	0.17	0.34
ChatGPT(o1)_18	3.23	3.74	2.38	3.06	2.72	3.06	2.21	3.57	1.19	1.53	2.55	2.89	2.38	1.36	2.21	1.19	2.21	2.38	1.02	0.85	0.51	0.51	0.85	0.85	0.34	0.17	0.68	1.36	0.51	0.34	1.7	0.85	2.04	0	1.53	0.17	1.19	0.51	0.51	0.51	0.34	0.68	0	1.19	2.21	0.51	0.51	1.36	0
ChatGPT(o1)_19	3.4	3.96	2.26	2.83	3.4	3.21	2.83	1.89	0.75	1.13	1.32	3.4	1.32	1.7	3.4	2.64	0.75	1.51	1.7	2.26	0	2.64	1.51	0.38	2.26	0.94	0.75	0.57	1.32	0.94	0.38	0.94	0.75	0.75	1.7	0.57	0.57	0.38	0.57	0.57	0.38	0.75	0.38	0	0.57	1.32	1.32	0.38	0.75
ChatGPT(o1)_2	4.14	4.52	1.69	2.26	2.82	2.07	2.45	3.39	1.51	0.56	3.2	1.51	1.88	2.45	0.75	1.51	2.64	2.26	1.51	0.94	0.38	1.69	0.56	0.94	1.13	0.19	0.38	0.38	1.13	0.38	1.32	0.94	1.13	0	0.56	0.19	0.56	0.94	1.32	1.32	0.94	0.94	0.38	0.75	0.94	0.19	1.13	0	0
ChatGPT(o1)_20	3.57	3.21	2.5	2.14	3.21	2.85	2.32	2.14	0.71	1.6	0.71	3.57	2.14	1.6	1.6	1.96	0.89	1.25	0.71	0.89	1.43	1.43	1.25	0.36	2.5	0.53	0.53	0.89	1.78	1.07	1.43	1.43	1.43	0.36	0.89	0.53	0.53	0.71	0.53	0.71	0.53	0.89	0.53	0	0.71	0.36	0.18	0.89	0.36
ChatGPT(o1)_21	2.99	2.77	1.92	2.99	3.84	2.35	2.35	2.77	2.56	2.77	2.99	3.41	1.71	2.13	0.85	1.71	1.49	1.49	1.07	0.64	0.43	0.85	0.43	1.28	1.28	0.43	0.64	1.07	0.43	0.43	1.71	1.07	1.07	0.43	0.85	0.85	0.64	0.64	0.43	0.64	0.85	0.85	0.64	1.28	0.85	0.43	0.21	0.21	0.43
ChatGPT(o1)_22	5.65	4.24	2.12	2.12	2.59	2.12	0.71	2.12	2.59	0.71	2.82	1.41	2.12	1.88	1.88	1.65	0.94	0.71	2.12	1.41	0.24	1.18	0.94	1.41	1.18	1.18	0.94	1.65	0.24	0.71	1.65	0.71	1.41	0.71	0.47	0.24	0.47	0.71	1.18	0.47	0.71	1.18	0.24	0.71	0	0.94	0.47	0.24	0
ChatGPT(o1)_23	2.61	2.47	1.74	2.03	2.32	2.03	1.74	2.32	1.45	2.61	3.92	2.32	2.03	1.16	1.6	2.76	2.32	1.45	0.44	0.73	0.87	1.74	1.6	0.73	1.45	0.87	0.73	0.73	0.73	0.29	1.16	0.44	0.44	0.58	0.73	0.87	0.73	0.44	0.29	1.02	0.44	0.29	0.44	0	0.73	0.29	0.44	0.87	0.15
ChatGPT(o1)_24	2.73	2.92	2.14	2.92	3.31	2.53	2.14	4.09	1.75	1.56	2.53	4.09	1.95	1.36	1.75	1.17	2.34	1.75	1.17	1.36	0.97	2.14	1.56	0.78	0.19	1.17	0.78	0.58	0.78	0.39	1.95	0.58	1.56	0.58	2.14	0.78	0.19	1.17	0.19	0.97	0.19	0.97	0	0.19	0.58	0.39	0.78	0.19	0
ChatGPT(o1)_25	3.97	3.79	3.25	3.07	2.35	2.35	1.62	3.25	1.62	0.54	1.44	1.26	1.62	2.53	1.62	2.89	0.54	0.54	2.35	0.72	0.72	0.54	0.72	0.9	1.44	0.36	0.36	1.81	1.08	0.72	1.62	0.18	1.62	1.26	0.36	0.54	0.72	0.72	1.99	0.54	0.36	0.54	0.54	0.54	0.72	0.72	1.26	0.18	0.36
ChatGPT(o1)_26	3.46	3.24	2.81	1.08	2.59	2.59	2.16	3.02	2.16	1.08	0.86	2.16	1.73	1.3	0.86	1.08	3.46	2.38	1.51	0.65	1.3	1.08	1.73	0.43	0.43	0.86	0.22	0.86	0.22	0.65	2.81	1.08	1.73	0.22	1.3	0.86	0	1.08	0.65	0.65	0.65	0	0.22	1.73	1.08	0.43	0	0.43	0.22
ChatGPT(o1)_27	4.27	4.27	1.75	1.75	2.72	0.97	0.97	2.91	1.36	1.55	1.75	3.11	0.58	3.11	1.94	0.58	1.75	0.78	1.36	1.17	1.17	1.75	1.17	0.78	1.17	1.17	0.97	0.78	0.78	0.58	1.36	1.17	1.55	0	0.39	0.39	0.58	0.97	1.55	0.78	0.78	0.39	0.19	0.39	0.97	0.19	0.58	0.19	0.19
ChatGPT(o1)_28	4.28	6.3	2.77	2.77	1.76	2.52	1.51	3.02	1.51	2.27	3.27	2.52	2.27	1.51	2.02	0.76	2.02	0.76	1.01	1.26	0.76	1.76	0.5	1.01	0.5	0.25	0.25	0.25	1.01	0.5	0.76	1.26	1.51	0.5	1.51	0.25	1.01	0.25	0.76	0.25	0.25	0.76	0.76	1.01	1.76	0.5	0.76	0.5	0.25
ChatGPT(o1)_29	3.41	1.63	2.6	3.41	3.58	2.44	2.28	2.93	1.95	0.81	1.46	2.11	2.11	0.81	0.98	2.28	1.46	1.46	1.3	1.14	0.81	1.46	1.95	0.33	0.81	0.65	0.65	1.3	1.14	0.65	2.11	0.81	1.14	0.33	1.14	0.49	0.49	1.46	0.65	0.16	0.49	0.81	0.33	1.3	0.81	0.65	1.14	0.49	0.33
ChatGPT(o1)_3	2.82	4.64	2.22	3.23	2.22	2.42	1.61	3.02	1.41	1.81	3.23	2.22	2.02	1.61	1.01	2.22	1.01	1.01	1.81	0.6	0.2	0.81	0.2	0.6	1.21	0.6	0.4	1.01	0.6	0.4	1.41	1.21	1.21	0.6	0.6	0.6	0.6	1.01	1.21	0.81	1.01	0.4	0.81	0.2	0.81	0.6	0.6	0	0.2
ChatGPT(o1)_30	2.38	4.17	2.38	1.79	1.34	2.68	1.34	2.53	1.34	1.19	1.49	2.09	1.34	2.83	2.38	1.64	1.34	0.89	0.75	1.49	0.45	1.79	1.49	1.04	1.19	0.75	0.89	1.34	0.89	0.45	1.64	1.34	1.49	0.3	0.6	0.89	0.45	1.04	0.89	0.6	0.6	0.3	0.15	0.6	0.75	0.6	0.45	0.3	0.45
ChatGPT(o1)_31	4.72	6.79	2.45	2.45	2.45	2.45	1.89	4.72	2.08	3.02	2.64	1.89	2.83	1.51	0.94	1.51	3.02	0.75	0.75	0.75	0.94	0.94	1.51	1.13	1.7	0.38	0.38	0.75	1.13	0.75	0.57	0.38	1.32	0.57	0.94	0.19	0.94	0.19	0.75	0.57	1.13	0.94	0.38	0	1.32	0.57	0.19	0.19	0
ChatGPT(o1)_32	3.46	4.84	1.15	3.23	3.23	3	3	3.23	1.15	2.3	3	3	2.3	0.92	1.38	0.23	0.92	1.15	0.92	0.69	1.15	1.61	0.92	0.69	1.15	0.92	1.15	0.23	0.46	0.46	0.46	1.38	0.46	0	0.92	0.92	0.92	0.23	0.46	0.92	0.23	1.15	0	0.92	0.92	0.69	0.23	0.23	0.23
ChatGPT(o1)_33	2.63	3.44	1.62	2.23	2.23	2.43	1.21	3.85	1.21	1.62	2.02	3.24	1.62	2.83	1.42	1.82	2.02	1.42	1.42	1.21	1.01	1.21	0.4	1.21	1.01	0.81	0.2	1.42	0.81	0.61	1.82	1.21	2.02	0.81	0.4	0.61	1.01	1.21	1.42	0.4	0.61	1.01	0.61	0.4	0.61	0.81	0.81	0.2	0
ChatGPT(o1)_34	3.8	4.22	2.32	2.74	2.53	2.53	2.74	2.95	1.27	1.69	1.9	2.32	1.69	2.53	1.69	2.74	2.95	1.48	0.63	1.69	1.27	0.42	1.27	0.84	1.69	0.42	0.84	0.84	0.84	1.05	0.21	0.63	1.9	0.42	0.42	0.63	0.21	0.42	0.84	0.42	0.63	1.27	0.63	0.21	0.21	0.63	0.84	0.42	0.42
ChatGPT(o1)_35	4.31	3.98	2.49	2.49	1.99	2.99	1.99	2.32	2.16	1.82	2.82	2.65	2.99	2.82	1.33	2.65	0.83	1.66	0.5	0.5	0.83	1.99	0.83	1.16	1.99	0.83	1.33	0.33	0.66	0.33	0.83	0.33	0.5	0.5	0.83	0.83	0.83	0.33	0.66	0.33	0.66	0.5	0	0.66	0	0.33	0.66	0.66	0.5
ChatGPT(o1)_36	5.34	4.14	1.38	3.1	3.1	3.1	2.41	2.93	1.38	1.21	1.21	2.07	1.9	2.41	1.03	0.52	0.52	1.21	1.55	0.86	0.34	1.03	0.52	1.03	1.38	0.86	1.03	0.52	1.38	1.21	0.69	0.52	0.34	0.34	0.34	0.69	0.17	0.69	1.03	0.69	1.03	1.03	0.52	1.9	0.17	0.86	0.52	0.34	0
ChatGPT(o1)_37	3.57	2.07	2.44	2.26	2.44	1.88	2.44	2.63	1.88	1.5	1.32	4.32	1.69	2.63	1.13	2.82	2.07	2.26	2.07	0.38	0.38	1.88	1.5	1.32	2.07	0.75	0.56	0.56	0	0.38	1.32	0.38	1.32	0.56	1.32	0.75	0	0.94	0.75	0.19	0.56	0.38	0.75	0.19	0.94	1.32	0.56	0.56	0.56
ChatGPT(o1)_38	2.97	5.02	2.42	2.04	2.6	2.79	1.49	4.28	1.86	0.93	2.79	1.86	1.49	2.04	2.79	0.93	0.56	0.56	1.12	1.3	0.74	1.49	0.37	0.74	0.74	0.37	0.19	1.86	0.37	0.56	2.6	1.12	1.12	0	0.93	0.19	0.37	1.49	0.56	0.37	0.93	1.3	0.37	0.19	1.3	0.74	0.74	0.19	0.19
ChatGPT(o1)_39	3.04	3.98	1.9	2.47	2.28	2.85	1.9	2.85	2.09	1.71	1.52	2.28	1.71	1.9	2.09	1.9	0.95	1.14	0.76	1.14	0.95	1.52	0.57	1.14	0.57	0.19	0.38	1.33	0.38	0.38	1.9	0.57	0.95	0.57	1.14	0.57	0.57	1.14	0.76	0.38	0.76	0.57	0.38	0.76	0.19	0.38	0.57	0.57	0.19
ChatGPT(o1)_4	3.24	4.09	2.21	2.21	3.24	2.9	2.39	3.24	1.19	1.36	2.73	2.21	3.07	1.7	1.53	2.56	0.85	0.85	0.51	0.68	0	2.39	2.04	0.51	0.51	0.17	0.17	0.68	0.68	0.17	2.21	1.02	1.53	0.34	1.02	0.17	0.51	1.7	1.19	0.51	0.34	0.34	0.34	0.85	1.02	0.17	1.36	0.51	0.51
ChatGPT(o1)_40	3.3	3.59	1.72	2.3	1.29	2.44	1.72	2.3	1.72	1.15	1.43	2.58	1.43	3.3	2.58	2.15	1.29	1.58	1	1	0.86	1.87	0.57	1.29	2.44	0.72	0.72	1	0.57	0.57	0.72	1.15	1.72	0.86	0.72	0.29	1.58	0.57	1	0.72	0.43	1	0.29	1.15	0	0.57	0.29	0.72	0.29
ChatGPT(o1)_41	4.46	4.46	1.98	2.98	3.8	2.81	2.15	1.65	1.49	2.15	0.66	1.16	2.31	1.98	1.82	1.82	1.49	1.32	1.16	1.82	1.49	0.66	0.66	0.83	2.31	0.5	0.83	1.16	0.83	0.83	0	0.5	0.99	0.17	0.99	0.66	0.33	0	1.16	0.83	0.66	0.99	0.33	0.17	0.66	0.83	1.32	0	0
ChatGPT(o1)_42	3.85	3.68	2.98	2.1	1.93	2.28	1.93	2.63	2.1	2.28	1.05	2.63	2.8	3.68	1.93	1.75	1.4	1.23	0.53	0.53	1.23	2.1	0.53	1.4	1.4	0.7	1.05	1.58	0.35	0.35	1.05	0.7	1.05	0.7	1.05	1.05	1.23	1.05	1.23	0.18	0.53	0.88	0.35	0.18	0.88	0.35	1.23	0.88	0.7
ChatGPT(o1)_43	4.18	3.61	4.18	2.85	2.85	2.28	2.28	3.42	2.47	1.33	2.28	1.9	2.47	2.47	1.33	0.38	2.66	0.76	0.95	0.57	1.14	0.95	1.14	0.95	0.38	0.57	0.76	2.09	0.76	0.57	2.09	0.19	0.76	1.14	1.71	0.57	0	1.14	0.19	0.76	0.57	0.57	0.38	0.38	0	0.38	0.95	0.95	0.57
ChatGPT(o1)_44	5.17	5.17	2.1	1.94	2.1	1.94	1.29	2.58	1.29	2.75	2.42	1.94	2.58	1.45	1.29	0.65	2.91	2.42	1.62	0.48	0.48	1.94	0.48	1.13	0.48	0.97	1.29	0.32	0.65	0.48	0.32	0.81	0.81	0.48	0.97	0.65	0.48	0.16	0.97	0.48	1.29	0.32	0.65	1.13	0.97	0.32	0.81	0.48	0.65
ChatGPT(o1)_45	4.04	5.13	1.87	2.64	2.64	2.49	2.33	1.56	1.4	2.02	1.09	1.09	1.56	1.24	0.78	1.56	1.87	0.78	1.71	1.24	0.62	0.62	1.56	0.47	0.78	1.4	0.93	0.78	0.93	0.62	0.62	0.62	1.24	0.78	0.78	0.93	0.31	0.47	1.09	0.93	1.09	0.93	0.31	0.47	0.62	0.62	0.31	0	0.31
ChatGPT(o1)_46	4.2	4.55	2.63	3.85	2.63	2.45	2.28	2.1	1.23	1.58	1.93	1.58	2.1	1.93	1.4	0.88	1.23	1.05	2.1	1.4	1.23	0.7	0.53	0.7	1.58	1.75	1.58	0.7	0.53	0.53	0.7	0.53	1.75	0.53	1.58	1.23	0.88	0.35	1.05	0.7	0.35	0.18	0.7	0.53	0.35	0.35	1.58	0.7	0.53
ChatGPT(o1)_47	3.86	2.64	3.46	2.24	5.49	2.64	2.85	2.03	1.83	1.63	2.24	1.63	1.42	1.42	1.22	1.42	2.44	1.63	1.42	1.42	1.22	0.41	1.63	1.22	1.42	0.81	0.41	1.02	0.41	0.41	0.61	0.2	1.02	0.81	1.22	1.02	0.41	0.41	0.81	1.22	1.02	1.42	0.61	0	0.41	0.81	1.02	0.41	0.61
ChatGPT(o1)_48	4.83	4.25	3.09	3.28	4.05	2.12	1.93	2.12	1.54	1.93	1.16	3.47	2.9	1.16	1.35	1.16	1.16	1.16	0.77	0.58	1.54	1.35	1.35	0.77	0.97	0.97	1.54	0.58	0.39	0.39	0.19	0.39	0.97	0.58	1.35	0.58	0	0.19	0.19	0.77	0.58	0.39	0.19	0.77	0.97	0.39	0.77	0.77	0.39
ChatGPT(o1)_49	4.88	4.88	2.73	2.15	3.12	2.54	1.56	3.71	2.93	3.12	3.12	2.54	2.15	1.56	1.17	1.56	0.98	1.17	1.95	1.95	1.17	0.98	0.2	1.17	0.59	0.2	1.17	1.17	0.59	0.39	0.78	0.98	2.15	0.78	1.17	0.2	0.39	0.78	1.56	0.59	0.78	0.59	0.59	0.78	0.39	0.78	0.59	0.39	0.39
ChatGPT(o1)_5	4.18	5.32	1.33	2.85	2.47	2.47	2.28	1.9	0.76	1.52	1.71	1.9	2.47	1.71	1.52	1.9	1.14	1.71	1.9	1.71	0.19	1.71	0	0.38	0.95	0.57	0.57	1.71	0.76	0.38	1.9	0.76	1.9	0.19	0.76	0.38	0.19	1.52	1.14	0.57	0.57	0.95	0.38	0.57	0.95	0.95	0.38	0	0.19
ChatGPT(o1)_50	3.89	4.98	2.18	2.64	2.02	2.18	1.71	3.11	1.4	1.87	1.87	0.78	1.87	0.47	0.93	1.24	1.56	0.93	0.47	0.31	0.47	1.87	0.16	0.93	0.62	1.56	2.33	0.47	0.78	0.16	1.24	1.09	2.18	0.78	1.09	0.78	0.31	0.78	1.4	0.47	0.47	0.78	0.16	1.09	0.93	0.31	0.31	0	0.16
ChatGPT(o1)_6	3.48	4.76	2.93	2.56	2.56	2.2	1.65	2.56	2.01	2.2	1.47	3.11	1.1	2.01	2.01	1.65	1.1	0.92	1.28	0.92	0.73	1.47	1.28	0.92	1.83	0.55	0.92	0.92	0.37	0.37	1.28	0.18	2.01	0.55	1.1	0.18	0.18	0.55	1.28	0.73	0.73	0.73	0.55	0.37	1.1	0.92	0.73	0.18	0.37
ChatGPT(o1)_7	4	3.38	2.31	3.54	3.08	2.77	2.62	3.08	2	1.38	2.62	2.92	1.85	2.15	1.85	1.38	2.62	2	1.69	0.77	1.54	0.77	0.77	0.92	0.92	0.31	0.31	0.92	0.62	0.46	0.62	0.62	1.38	0.46	0.62	0.15	0.46	0.46	1.23	0.46	0.77	0.77	0.92	0.77	0.62	1.08	1.08	0.62	0
ChatGPT(o1)_8	2.95	3.31	2.39	3.31	2.58	2.95	2.95	2.39	2.03	1.66	1.1	2.58	1.66	2.21	2.21	1.66	0.92	1.84	2.21	1.84	0.74	1.29	1.29	0.74	1.1	0.74	0.55	0.55	1.29	1.29	0.74	1.29	1.1	0.18	0.74	0.55	0.37	0.55	1.1	0.55	0.37	0.37	0	1.1	0.74	0.55	0.55	0.18	0
ChatGPT(o1)_9	4.06	3.87	2.21	2.21	2.21	2.58	2.03	2.77	2.03	2.03	1.48	3.32	1.85	2.4	2.03	1.48	1.48	1.85	2.03	0.92	0.92	2.03	0.92	1.11	1.66	0.92	0.74	0.92	0.55	0.55	0.74	0.55	0.55	0.18	0.92	0.92	0.55	1.11	0.74	0.55	1.29	0.74	0.55	0.37	0.55	0.92	0.37	0.92	0.37
Gemini_1	2.75	3.24	3.56	4.69	2.59	3.24	3.72	1.78	2.27	1.78	2.27	1.62	2.27	2.59	2.27	3.88	0.65	2.1	0.97	0.97	0.81	0.81	1.78	0.97	2.43	0.49	0.81	1.94	1.29	0.81	0.32	0.97	0.81	1.46	0.65	0.32	1.13	0.32	0.32	0	0.16	0.97	0.16	0.32	0.49	0.81	0.32	0.65	0
Gemini_10	3.44	2.68	3.44	2.87	3.44	4.02	1.91	2.68	2.29	1.15	2.87	3.44	1.72	2.49	2.29	0.96	2.49	1.15	1.91	1.53	0.96	2.1	2.87	1.15	0.57	0.76	0.57	1.34	0.19	0.38	0.57	0.38	0.57	0.57	0.76	0.76	0.19	0.76	0	0.38	0.19	1.15	0.57	0.19	0.96	1.53	0.19	0.76	0.57
Gemini_11	3.21	4.5	4.71	3	3.21	2.78	2.78	3.43	3.64	3.43	2.36	4.5	2.57	1.93	1.28	1.28	0.21	0.64	0.21	0.86	2.14	1.07	2.36	0.64	0.64	0.43	0.86	0.64	0.43	0.43	0.86	1.71	1.07	0	1.71	0.21	1.28	0.43	0.43	0.21	1.93	0.43	1.07	0	0.43	0	0	0.21	0.21
Gemini_12	3.64	2.81	3.15	2.98	4.47	3.48	1.49	3.15	1.16	1.66	1.49	2.98	2.15	1.16	1.49	1.49	1.16	0.83	1.49	1.49	1.16	0.5	2.65	0.33	0.33	0.83	0.66	1.32	0.99	0.83	0.66	1.16	1.66	0.83	1.49	0.5	0.83	0.33	0.83	0	0.5	0.66	0	0.66	0.99	0.83	0.66	0.99	0.17
Gemini_13	5.29	2.99	6.9	2.76	5.29	3.22	3.22	1.38	2.99	2.76	1.38	1.15	2.76	4.37	0.92	5.06	2.3	2.3	0.92	0.69	0.23	0.23	2.76	1.15	2.07	0.23	0.23	1.15	0.69	0.23	0.69	1.15	0	4.6	0.46	0.23	0	0.46	0	0.23	0.92	2.07	0.46	1.38	0.23	0.46	0.23	0.23	0.69
Gemini_14	4.05	2.92	5.83	3.57	3.89	3.4	2.92	2.76	2.27	1.46	4.05	2.76	1.13	3.08	1.3	1.78	0.65	1.3	2.27	0.81	1.78	1.13	1.62	1.3	0.65	1.78	1.13	1.13	0.16	0.32	1.13	0.32	0.16	0.16	0.32	1.3	0.65	0.65	0.49	0.97	0.32	0.81	1.46	0.16	0.97	1.62	0.16	0.32	1.46
Gemini_15	4.33	4.33	3.94	3.15	4.33	3.54	2.76	2.56	1.57	1.57	1.97	1.97	1.97	1.77	0.59	0.98	0.59	1.18	1.97	0.79	0.59	0.98	2.95	1.57	1.57	0.79	0.39	0	0.98	0.79	0.79	0.98	0.98	0.98	0.79	0.39	0.79	0.59	0.59	0.79	0.79	0.79	0.39	0.98	1.38	0.79	0	0.59	0.2
Gemini_16	4.7	3.65	3.13	3.13	5.04	2.96	2.09	1.91	2.09	2.43	1.04	2.78	1.39	1.04	1.57	0.35	1.22	0.87	2.09	0.87	1.91	1.04	1.74	1.57	0.7	1.39	1.04	1.74	1.22	0.87	1.04	1.04	0.52	0.17	0.52	0.87	0.87	1.04	0.7	0.87	0.52	0.87	0.52	0.7	0.87	1.22	0.7	0.17	0.52
Gemini_17	3.54	2.89	4.98	1.93	2.73	2.57	1.61	2.73	4.82	2.57	4.34	2.89	1.13	3.22	1.13	1.77	1.61	0.96	0.8	0.32	1.45	0.32	3.38	2.09	1.77	0.8	0.64	0.64	0.48	0.64	0.48	0.48	0.32	0.96	0.64	0.64	1.29	0.48	0.16	0.48	0	0.8	0.48	0.64	0.8	0.32	0	0.32	0.16
Gemini_18	2.58	3.44	2.15	3.01	2.8	3.23	2.58	2.58	1.94	1.08	3.01	1.51	2.58	0.86	2.8	1.51	3.23	1.94	0.65	1.29	0.22	2.37	0	1.29	1.29	0.86	0.86	1.72	0.86	0.86	0.86	1.29	1.08	0.22	0.65	0.65	0.65	0.86	0.43	0.22	0.86	0.65	0.22	0.86	0.65	0.22	0	0.43	0.22
Gemini_19	3.24	4.19	3.43	4.19	2.67	3.24	4	2.67	4.76	3.05	2.29	1.9	2.1	2.67	2.1	3.05	0.76	1.9	0.76	0.57	0.19	1.33	0.95	0.57	1.52	0.95	1.14	1.33	0.19	0.38	0.19	0.76	0.38	0.76	1.52	0.76	0.76	0.19	0	0	0.76	1.71	0.57	0.19	0.95	0.38	0.57	0.95	0.19
Gemini_2	3.57	3.39	5.53	3.39	3.57	4.28	2.14	3.21	3.21	1.25	2.67	4.28	1.43	2.67	0.89	0.71	0.36	0.71	2.32	0.18	1.96	0.71	3.03	0.36	0.18	0.53	0.71	0.89	0.18	0.36	0.71	1.96	0.89	0.36	0.89	0.36	1.96	0.71	0.71	0	0.36	0.36	0.53	0.18	1.43	1.78	0.36	1.07	0.53
Gemini_20	3.91	3.28	4.8	3.66	4.04	3.41	3.28	2.4	3.54	1.26	2.27	2.9	2.27	1.89	1.52	3.03	0.88	1.39	1.14	0.76	1.39	1.39	3.28	1.01	1.39	1.14	1.14	0.38	0.76	0.76	0.88	1.26	0.51	0.63	0.76	0.88	1.01	0.63	0.25	0.38	0.38	1.52	0.13	0.25	0.76	0.25	0.25	0.25	0.38
Gemini_21	4.01	3.37	2.88	2.88	2.4	3.21	2.24	2.88	2.24	1.44	3.04	1.76	1.44	2.08	1.92	1.44	1.28	1.28	1.44	0.8	0.48	1.76	1.12	2.24	0.8	2.56	2.4	0.48	0.48	0.64	0.32	1.44	0.32	0.32	0.32	1.44	0.32	0.48	0.16	1.12	0.16	0.48	0.48	0.32	0.16	0.16	0.32	0.48	0.48
Gemini_22	4.41	6.46	2.5	3.52	1.91	2.79	2.64	4.26	2.94	3.08	3.52	1.03	2.35	2.5	0.88	1.03	0.15	0.73	0.73	0.73	0.29	1.17	1.03	0.88	0.73	1.32	2.06	0.29	2.64	1.76	0.88	0.59	0.73	0.15	0.73	0.29	0.59	0.15	0.59	0.29	1.03	0.73	0.15	0.29	1.17	0	0.59	0	0.29
Gemini_23	3.25	3.25	4.02	3.06	3.63	2.49	2.87	1.72	1.72	1.15	2.29	4.97	1.53	1.53	1.53	1.91	0.96	1.15	1.53	0.19	1.72	1.91	1.72	1.34	0.76	1.53	0.76	0.76	0.57	0.57	0.57	0.76	0.96	0.76	0.96	0.76	0.19	0.38	1.15	0.57	0.76	0.38	0.57	0.57	0.76	0.76	0.76	0.57	0.57
Gemini_24	4.61	3.56	5.24	1.68	3.35	3.77	1.05	3.98	3.77	1.26	4.4	1.47	1.89	1.26	2.52	1.68	1.05	0.42	1.47	0.42	0.84	1.05	0.63	1.89	1.47	1.68	1.26	0.84	0.42	0.63	0.63	1.05	0	1.47	0.63	1.47	0.21	0	0.21	0.63	0.42	1.05	0.63	0.63	0.42	0.21	0.21	0.42	0
Gemini_25	3.23	4.74	2.66	4.36	2.09	3.04	2.28	3.61	2.66	2.09	3.8	1.52	1.14	0.95	1.9	1.14	0.76	1.33	3.23	0.57	0.76	1.52	0.57	1.52	1.14	1.33	0.76	0.38	1.33	1.52	0.38	1.33	0.57	0.38	0.76	0.38	0.76	0	0.19	0.76	0.57	0.38	0.19	0.76	0.57	1.33	0	0.38	0.19
Gemini_26	4.06	4.53	3.82	3.1	5.01	3.82	1.91	3.58	1.43	0.95	3.58	1.19	2.86	0.72	2.63	0.48	2.86	0.72	0.48	1.67	0.95	1.43	0.48	1.43	0.72	0.48	0.48	2.39	1.19	1.19	1.43	1.19	0.48	0.95	0.95	0	0	1.67	0.48	0.72	1.19	1.43	0.48	0.95	1.67	0.24	1.19	0.72	0.24
Gemini_27	5.13	5.13	3.9	2.05	2.67	3.7	2.05	1.44	3.7	2.87	4.11	1.85	1.85	3.49	2.26	1.23	0.82	1.64	1.85	1.23	1.23	2.46	2.46	1.03	0.62	0.21	0.21	1.44	0.62	0.62	1.44	1.03	0.21	0.41	0.62	0.41	0.62	1.64	0.21	0.21	0.82	0.21	1.44	0.82	1.23	1.64	0.41	0.21	0.62
Gemini_28	4.23	4.37	2.96	2.39	2.54	3.1	1.55	2.54	1.55	1.97	3.1	2.82	2.25	2.11	1.41	1.27	1.97	1.27	1.83	1.13	1.55	1.83	0.99	0.99	0.85	1.27	0.99	1.41	0.56	0.42	1.83	2.39	0.85	1.41	0.42	0.85	0.28	1.97	0.85	0	0.7	1.27	0	1.13	0.99	0.7	0.7	0.42	0.14
Gemini_29	4.56	3.12	2.88	2.88	2.88	3.36	2.16	2.4	2.64	2.88	0.96	2.4	1.2	1.2	1.68	1.2	1.2	1.2	2.16	0.48	2.4	1.44	0.48	1.2	0.96	1.2	1.44	1.44	0.72	0.72	1.2	0.96	0	0.72	0.48	0.96	0	1.2	0.24	0.24	0.96	0.96	0	0.96	0	0.96	0	0.48	0.24
Gemini_3	1.55	3.44	4.3	3.44	1.89	3.79	2.41	2.07	2.58	1.38	1.72	3.96	1.55	3.61	1.38	1.2	0.17	1.03	0.52	0.69	2.07	1.38	2.75	0.86	0.69	2.41	2.41	0.86	0.17	0.69	1.03	2.24	0.69	0.17	0.69	1.89	1.72	1.03	1.38	0.34	0.52	0.34	0.17	0.34	0.86	0.17	0.17	0.52	0.52
Gemini_30	3.02	3.78	3.32	3.47	2.87	3.02	3.32	1.96	2.42	3.17	1.36	1.96	1.81	1.06	3.17	1.96	1.81	2.57	1.06	1.66	1.06	2.11	1.96	1.21	1.51	1.81	2.11	1.06	0.45	0.3	0.3	1.36	0.3	0.45	0.91	1.06	0.15	0.3	0	0	0.45	0.45	0.6	0.45	1.06	0.45	0.15	0.6	0.76
Gemini_31	3.75	4.08	3.75	3.26	3.1	2.94	2.45	3.43	3.92	4.4	4.08	2.94	2.61	3.1	1.47	0.49	3.75	1.47	0.33	0.98	1.31	0.82	2.94	0.49	0	0.49	0.49	1.14	1.79	1.31	0.16	1.14	2.45	1.79	0.65	0.16	0.82	0.16	1.47	0.98	0.98	0.82	0.33	0	1.31	0.16	0.16	0.16	0.33
Gemini_32	2.98	4.66	4.47	3.17	3.54	2.98	2.61	3.17	2.61	2.42	3.17	3.91	1.68	2.42	2.42	1.86	0.56	0.37	1.68	1.3	1.68	1.49	2.79	1.3	0.56	1.12	0.19	0.56	0.74	0.74	1.68	0.56	0.19	1.12	0.37	0.74	0.19	1.12	0.19	1.3	0.74	1.3	0.37	0.37	1.12	0.56	0.19	0.19	0.37
Gemini_33	3.9	2.28	4.23	2.93	3.25	3.25	2.6	2.28	3.58	1.3	1.14	2.11	1.79	3.41	1.46	0.16	0.65	0.49	1.95	1.63	1.3	1.46	0.98	1.14	0.65	1.3	0.81	0.65	0.98	1.14	0.33	0.65	0.33	0.33	0.49	0.33	1.3	0.33	0.16	0.49	0.16	1.46	0.49	0.33	0.16	1.3	0	0.49	0.16
Gemini_34	5.31	4.38	2.97	3.28	3.44	3.44	1.72	2.19	1.25	2.19	1.09	1.56	2.03	2.66	2.66	2.03	2.03	1.09	1.25	1.88	1.09	0.94	4.53	1.09	1.72	0.62	1.09	1.41	1.56	2.03	0.31	0.47	1.09	1.25	0.31	0.31	0.47	0.31	0.62	0.47	0.31	0.78	0.47	0	0.47	0.62	0.62	0	0.47
Gemini_35	5.07	5.5	2.11	3.59	2.96	3.17	3.17	2.96	2.11	0.85	1.48	2.33	1.06	3.38	1.69	2.11	0.63	1.48	2.11	0.63	0.42	1.69	1.9	1.48	1.69	1.06	0.63	0.42	0.63	0.42	0.21	0.85	1.48	0.63	0.85	0.63	1.48	0.21	0.63	0.42	0.85	1.48	0.21	0.42	0.21	0.85	0.42	0.21	0.21
Gemini_36	4.23	5.77	3.65	2.88	2.69	4.04	2.31	3.46	2.12	1.73	2.31	2.88	1.15	1.92	2.5	0.58	0.38	0.38	1.35	1.54	0.96	2.5	2.5	1.35	1.35	1.15	1.15	0.58	0.96	1.15	1.54	0.77	0.19	0.38	0.38	0.58	0.96	1.54	0.19	0.19	0.77	0.96	0.96	0.19	1.54	0.58	0	1.15	0.77
Gemini_37	2.63	2.83	2.83	2.42	2.63	3.43	1.82	2.22	3.03	1.82	2.02	3.23	1.21	3.03	1.41	2.02	0.81	0.2	1.01	0.81	1.82	2.02	0.2	2.22	2.02	2.63	2.22	0.61	0.2	0.2	0.61	0.4	0.4	0.2	0.2	1.82	1.01	1.01	0.2	1.21	0.4	0.61	0.61	0.4	0.4	0.2	0	0.81	0.2
Gemini_38	2.96	3.66	5.92	2.09	3.66	2.79	2.09	4.88	3.48	2.44	2.79	2.26	1.05	1.74	1.74	1.05	0.7	0.52	0.52	0.87	2.79	0.87	5.75	0.87	0.17	0.87	0.87	1.22	1.05	0.7	0.7	0.17	1.05	0.52	0.52	0.87	0.17	0.87	1.05	0.52	0.35	1.05	0.35	0.17	1.57	0.35	0.52	0	0.52
Gemini_39	3.74	4.36	3.58	2.34	2.18	3.12	2.18	3.74	2.96	2.18	2.18	2.96	2.18	1.71	2.96	1.4	1.4	0.93	0.31	1.09	1.4	2.18	1.4	1.56	0.47	0.78	0.93	0.62	0.78	0.78	0.47	0.47	1.09	0.78	0.47	0.31	1.09	0.31	0.93	0.78	0.78	0.93	0.93	0.31	0.93	0.31	0.16	0.78	0.47
Gemini_4	3.25	3.25	4.27	2.91	3.93	3.76	2.05	3.93	1.54	1.37	2.22	3.08	2.05	1.2	1.71	0.85	0.68	0.34	1.37	0.85	1.71	1.2	1.71	1.88	0.68	1.54	0.85	0.68	0.34	0.51	1.03	1.71	0.85	0.51	1.2	1.03	0.17	0.68	0.34	0.68	0.68	1.54	0.17	0.34	1.2	0.51	0.34	0.68	0.34
Gemini_40	3.66	3.2	3.89	4.81	3.43	3.66	4.12	0.69	3.43	2.29	3.2	1.14	3.43	1.83	0.69	3.2	0.69	2.06	0.92	0.69	0.69	0.46	3.43	0.92	1.83	0.46	0.92	0.69	0	0	0	2.06	0	0.92	0	0.23	0.46	0.23	0.23	0.23	0.46	1.14	0.46	0.46	0.69	0.46	0.23	0.46	0.46
Gemini_41	4.17	3.77	3.17	3.57	3.57	3.97	2.38	2.38	2.38	2.98	2.78	2.38	2.98	2.38	1.59	0.99	0.99	0.4	0.4	0.99	1.39	0.6	1.59	1.59	1.39	0.79	1.19	0.6	0.2	0.4	0	1.59	0.6	0.6	0.79	0.4	0.99	0	0.6	0.6	0.6	0.79	0.6	0	0.2	0.2	0.6	0.2	0.4
Gemini_42	4.43	3.16	3.8	2.11	3.59	3.16	1.05	1.9	2.32	1.69	2.53	2.32	2.11	2.11	2.74	0.21	1.27	1.27	1.05	1.05	1.05	2.95	1.05	2.74	0.42	1.05	1.05	0.84	1.05	0.63	0.63	0.21	0.42	0.21	0.63	0.63	0.63	0.63	0.84	1.05	0.63	0	0.63	0.63	0.84	0.63	1.05	0.21	0.42
Gemini_43	3.72	3.56	4.49	3.56	3.25	3.1	3.25	3.1	3.56	3.1	0.93	2.32	1.7	2.48	2.01	2.63	1.39	1.08	1.08	0.93	1.08	1.08	2.01	1.55	1.24	0.93	0.77	1.39	1.08	0.93	1.39	1.08	0.15	1.55	0.31	0.77	0	0.93	0	0.62	0.15	1.86	0.62	0	0.77	0.62	0.15	0.93	0.77
Gemini_44	3.94	3.22	3.22	3.04	3.4	3.04	2.15	1.43	1.97	2.33	2.33	1.97	1.61	1.25	2.86	0.72	1.61	0.89	2.15	1.07	1.43	1.61	1.79	1.25	0.72	1.07	1.61	1.07	0.36	1.07	1.25	1.43	0.18	1.25	0.18	0.72	0.54	0.54	0.36	0.36	0.18	0.36	0.54	0.54	1.07	1.25	0	1.07	0.36
Gemini_45	3.72	3.06	1.97	1.97	2.84	2.84	1.31	3.5	2.41	2.19	0.66	2.84	3.06	0	1.53	3.28	0.88	1.75	1.53	0.22	0.22	2.63	0.66	2.19	0.22	1.75	0.88	0.22	0.88	0.22	0.66	1.31	0.22	1.75	0.44	1.75	0.88	0.66	0.44	0.44	0	0.44	0	0.44	0.66	0.44	0	0.22	0.22
Gemini_46	3.78	3.33	4	3.56	4.67	2.67	2.44	2.22	2.22	2.67	2.89	3.56	1.78	0.44	2.67	1.56	0.44	1.11	1.78	1.11	1.56	1.56	0.22	1.33	0.67	1.11	0.89	1.33	0.22	0.89	0	0.44	0.89	1.11	0.44	0.67	0.22	0	0.22	0.89	0.22	1.11	0.89	1.11	0.67	0.67	0	0.67	0.67
Gemini_47	3.85	2.7	4.24	2.31	3.08	3.28	1.93	2.7	2.5	2.7	2.89	2.7	1.35	1.73	2.12	0.96	0.96	1.16	1.54	1.16	1.16	1.16	1.16	1.73	0.58	1.73	1.54	1.16	0.58	0.77	0.77	1.16	0.39	0.19	0.39	1.35	0.58	0.58	0.19	0	0	0.96	0	0.77	1.16	1.16	0.19	0.19	0
Gemini_48	2.99	4.29	5.22	2.8	4.48	3.36	1.68	2.61	3.54	1.87	2.8	2.8	1.12	2.24	1.68	1.12	0.75	0.37	2.43	1.49	0.75	0.93	2.05	0.75	0.93	1.68	2.43	0.37	0.19	0.19	0	0.56	0.19	0.56	0.37	0.56	0.19	0	0.19	0.19	1.12	0.56	0.56	0.75	2.24	1.49	0.37	0.75	0.37
Gemini_49	4.07	2.55	2.72	3.57	3.4	3.23	2.55	2.89	1.19	1.02	1.36	2.38	1.87	1.7	1.7	1.36	2.21	2.55	1.53	1.53	1.53	1.02	2.04	0.85	1.19	0.85	0.68	1.36	0.85	1.02	0.34	1.02	1.02	0.17	0.17	0.34	1.19	0.68	0.85	0.85	0.68	1.53	0	0.51	0.51	0.34	0.17	1.02	0.17
Gemini_5	3.76	3.99	3.76	2.58	2.11	3.76	1.64	1.88	2.58	2.82	3.29	3.99	1.88	3.52	1.41	0.94	0.7	0.7	1.41	0.47	1.64	0.94	1.64	0.7	0.47	0.23	0.23	0.7	0.23	0.47	0.47	1.88	1.41	0.47	0.47	0.23	1.17	0.47	1.17	0.23	0.47	0.7	0.7	0.7	0.47	1.17	0.23	0.47	0.94
Gemini_50	4.6	4.91	2.38	3.17	2.85	3.65	3.33	2.54	0.95	1.74	0.16	1.27	1.9	0.79	2.06	1.27	0.95	1.11	0.95	1.11	1.27	1.74	0.48	0.79	1.11	1.74	2.06	0.48	0.79	1.11	0.79	2.06	0.79	1.11	0.16	1.27	0.63	0.48	0.48	0.32	0.79	1.43	0.48	1.58	0.32	0.32	0	0	0.48
Gemini_6	2.61	2.4	4.58	4.36	3.92	3.27	2.4	2.61	2.61	2.83	3.27	4.36	1.53	3.27	0.87	0.87	1.74	0.44	1.74	0	1.31	0.87	2.83	1.09	0.22	1.09	1.31	1.09	0.65	0.44	0.44	0.87	0.22	0.65	0.87	0.65	0.44	0.44	0.44	0	0.22	1.09	0.22	0.65	1.53	1.53	0.44	0.65	0.22
Gemini_7	4.62	4.28	3.94	2.05	3.08	3.08	2.4	3.77	2.23	1.88	1.2	1.88	1.37	1.88	1.88	2.4	1.03	1.54	1.37	0.34	1.37	0.34	2.05	0.68	0.17	0.51	1.03	1.37	1.71	0.68	0.68	1.54	0.34	0.51	0.86	0.34	0.86	0.34	0.34	0.17	0.34	0.51	0.17	0.68	1.03	1.03	0.17	0.34	0
Gemini_8	3.19	4.31	3.67	3.83	3.04	2.56	2.88	2.24	2.56	2.56	4.47	3.19	1.76	4.63	0.48	0.96	0.64	0.96	1.12	0.8	1.12	1.6	2.08	0.96	0.48	0.32	0.32	1.12	1.12	0	1.44	1.12	0.64	0.32	0.32	0.32	0.32	1.28	1.12	0	0.32	1.12	1.12	0.48	0.96	0.64	1.12	0.64	1.12
Gemini_9	3.16	4.21	3.33	2.98	2.98	3.33	2.81	2.28	2.81	2.11	3.16	2.81	1.75	1.75	1.75	0.88	0.53	0.7	1.75	0.88	1.4	1.23	1.75	1.23	0.35	1.58	1.4	0.88	0.53	1.05	0.53	0.7	0.53	0	0.7	1.23	0.35	0.35	0.53	0.7	0.88	0.88	0.7	0.53	0.53	1.05	0.53	1.75	0.88
Human_1	4.76	3.7	1.41	2.65	1.94	1.06	2.29	4.41	2.65	1.76	3.17	3.17	1.41	2.29	0.71	2.12	1.23	1.59	2.29	0.71	0.35	0.53	0.18	1.94	0.53	1.94	1.06	0.53	1.59	0.88	0.18	1.23	0.53	0.53	0.18	1.76	0.71	0.18	0.53	0.35	0.71	0.35	0.53	0	0.18	0.53	0.18	0.35	0.18
Human_10	3.13	2.09	2.78	2.09	3.13	1.39	1.22	1.91	2.78	3.13	2.96	2.09	1.39	0.87	1.74	1.91	2.09	0.87	1.22	1.22	1.22	0.87	1.04	1.22	0.35	0.7	0.7	1.04	1.04	0.52	0.87	0.87	0.52	1.04	0.7	0.52	0.87	0.7	0.17	0.52	0.52	0.7	0.17	0.7	0.87	0.35	0.17	0.7	0.52
Human_100	4.83	4.07	1.27	2.29	2.54	3.31	1.27	3.05	2.29	2.54	1.27	1.27	2.29	0	1.02	0.51	1.27	1.27	1.27	0	0.51	1.27	0.25	1.02	0.76	2.54	2.04	0.51	0.76	0.51	0.76	1.27	0.76	0	0	1.53	0	0	0.76	0.51	1.27	1.53	0.51	0	0.51	0.25	0	0.25	0.25
Human_11	2.65	4.58	0.96	4.1	0.24	1.45	3.61	1.45	1.45	1.45	4.82	0.72	2.65	2.17	0.72	2.17	0.96	1.2	1.93	0.48	0	1.2	0.24	0.96	1.2	1.45	0.48	0.48	0.72	0.96	0	0.96	0.96	0.96	0	0.96	1.45	0	0.48	0	0.72	0.24	0.24	0.24	0.24	0.24	0.24	0.48	0.24
Human_12	3.61	4.22	2.21	2.61	2.21	1.41	1.81	1.61	3.01	2.81	2.21	0.8	2.41	2.81	0.6	1.61	1.61	1.81	1.81	0.4	0.4	0.2	1	1	1	0.6	0.4	0.4	0.4	1	0.4	0.8	0.8	0	0	0	1.2	0.2	1	1.2	1.61	1.2	0.8	0.4	1.81	1	0.2	1	0.4
Human_13	2.35	1.34	1.68	2.68	2.18	1.34	3.02	3.02	1.85	2.85	4.19	3.36	1.51	4.7	0.5	0.5	3.69	0.5	0.84	0.17	2.01	0	2.85	1.85	2.01	0.67	0.84	0.17	1.68	0.5	0.34	1.68	0.67	1.68	0.67	0.34	1.17	0	0	0.17	0.5	0.17	0.17	0	0.17	0.17	0	1.01	0.17
Human_14	3.66	5.5	0.79	4.19	1.57	1.05	3.66	2.09	1.05	2.62	4.45	0.52	2.09	2.36	1.83	0	3.4	2.62	1.83	1.05	1.57	0.79	1.31	0.79	2.09	1.83	1.05	0.52	1.05	1.05	0.79	1.83	0.26	0	0	0.52	0.52	0	0.26	0.26	1.31	0	0.26	0.52	0.26	0.52	0	0	0.26
Human_15	1.82	5	2.73	5.45	1.82	2.05	5.23	1.59	2.05	2.27	2.95	1.59	1.82	0.68	0.23	2.95	1.59	1.36	0.91	0	1.14	0.45	1.14	1.59	1.14	2.05	1.82	0	1.36	0.68	0.45	0.23	0	1.14	0.23	1.59	0.68	0	0	1.14	1.14	0.91	0.45	0	0.45	0	0.23	0	0.45
Human_16	2.14	4.28	4.81	3.74	2.94	0.8	2.14	1.07	0.8	0.8	4.01	0.27	2.41	0.8	0.27	2.14	1.6	2.94	1.34	0.53	0.53	1.07	0.8	0.53	0.8	1.6	2.67	0.27	0.27	0.27	0.27	0.27	0.27	0.27	0.27	0.27	0.53	0.27	0	0.27	0.8	0.53	0	0	1.6	0.53	0	0.27	0.53
Human_17	2.78	5.16	1.79	3.97	1.59	2.98	2.98	0.79	1.98	2.18	2.98	1.59	2.58	1.79	0.4	1.19	0.79	0.6	0.99	0.2	0	0.2	0.2	0	0.2	0.79	1.39	0	0.99	0.99	0.6	1.79	0.4	0.6	0	0.79	0.6	0	0.2	0.4	1.98	0.2	0	0	0.2	0.2	0	0.99	0
Human_18	3.19	3.87	1.51	3.7	3.53	2.52	2.86	1.34	1.18	2.69	1.85	4.03	2.69	1.68	0.84	1.34	2.18	0.67	1.51	1.18	1.01	1.18	3.19	1.01	0.5	1.01	1.01	0.67	0.67	0.34	0.17	0.67	0.17	0.84	0.17	0.5	1.34	0.34	0.34	0.34	0.84	0.5	0	0.17	0.5	0.34	0.17	0.84	0.17
Human_19	2.88	7.69	2.16	6.01	0.24	3.37	4.81	0.96	1.44	1.44	1.68	1.2	5.05	2.88	0.48	0.96	0.96	1.68	0.48	0.24	0.48	0.96	0	0	0.72	0.72	1.68	0.24	1.68	0.72	0	1.2	0.24	0.48	0	0.24	0.48	0	0.48	0.24	2.4	0.48	0.24	0.24	0	0	0	0.24	0
Human_2	6.65	6.07	2.02	2.89	3.47	2.89	2.6	1.16	1.16	0.29	2.02	1.73	4.62	1.16	1.16	0.87	0.87	1.73	1.16	1.16	0.58	2.6	0	0.29	0.87	0.58	2.6	0.58	0.58	0.29	0	1.73	0.58	0.29	0	0.58	0.87	0	0.87	1.16	1.73	0.58	0	0.29	0	1.16	0	0.58	0
Human_20	4.29	4.86	1.71	4.29	2.57	1.71	3.43	1.14	2	1.14	1.14	2	3.43	4.57	1.43	0	2	1.43	2	1.14	0.57	0.86	0	0.86	1.43	1.71	1.71	0.57	0.86	1.14	0	1.14	0.57	0	0	0.86	0.29	0	0.29	0.29	1.14	0.29	0.29	0.57	0	0	0	0.29	0
Human_21	4.45	4.45	2	2.23	2.23	1.78	3.12	0.45	0.22	2.23	0.89	0.22	1.78	2.9	0.45	0.22	2.67	1.78	0.89	0.22	1.11	0.45	0.67	0.67	1.11	2	2.45	0.45	0.89	0.89	0	2	0	0.22	0	1.56	0.22	0	0.22	1.11	1.11	0.45	0	0	0.67	0	0.22	0.22	0.22
Human_22	1.83	4.28	2.65	3.05	1.63	0.41	2.24	2.65	0.81	1.83	1.63	1.83	0.81	1.63	0	2.24	1.83	2.04	1.22	0.2	1.63	0.61	1.63	1.02	2.04	1.43	1.63	0	0.2	0.2	0.61	0.81	0.41	1.02	0.2	0.41	1.43	0.2	0.41	0.81	1.02	0.61	0.2	0	0.61	0.41	0.2	1.02	0.2
Human_23	4.11	1.6	0.68	2.97	1.14	2.51	1.14	1.37	2.28	3.42	1.14	0	3.88	0.46	0.23	0	0.68	0.46	0.46	0.46	0.68	0.46	1.83	0.46	0.46	2.05	2.74	0.23	0.68	0.23	0	1.14	0	0	0	0.91	0.91	0	0	0.23	0.46	0.91	0	0	0	0.23	0	0	0
Human_24	2.16	2.64	3.6	4.08	2.88	1.2	4.8	1.68	1.92	2.16	1.68	3.12	1.44	3.12	1.92	2.4	1.44	0.96	1.2	0.24	1.68	0.96	2.88	0.96	1.68	0.72	1.2	1.68	1.44	1.92	0	0	0	0.48	0.96	0.72	0.24	0	0.24	0.24	0.24	0	0.48	0.48	0.72	0.72	0.24	0.48	0.24
Human_25	4.55	5.5	2.15	3.35	1.91	0.72	1.91	2.87	1.44	1.91	2.87	1.91	2.39	1.44	0.48	3.11	2.39	1.91	0.24	0.24	0.24	0.48	1.2	0.72	0.48	0.72	2.15	1.2	0.48	0	0.24	0.96	0	1.67	0	0.24	0	0.24	0.24	1.44	0.24	0.48	0.24	0.72	0.72	0	0	0.72	0.24
Human_26	5.31	5.31	1.49	1.91	2.34	1.91	2.12	4.46	2.34	3.4	1.7	0.21	2.34	1.27	0.85	0.64	2.76	1.06	0.64	0.42	0.64	1.06	0.21	1.91	1.49	2.34	2.76	0.21	0.85	0.64	0.42	0.42	0.42	0.85	0	1.7	1.27	0.21	0.21	0.64	0.42	0.21	0.42	1.91	0.85	0	0	0.42	0.42
Human_27	4.55	2.87	2.39	3.11	1.67	2.39	1.2	1.91	2.39	1.2	0.72	0.48	2.15	0.24	0.72	1.2	1.67	1.44	1.2	0.72	0.48	0.72	0.48	0	0.24	2.39	2.87	0	1.2	0.72	0.48	4.07	0	0	0	1.2	0.96	0	0	0	0.96	0.48	0	0	0.72	0.48	0	0.24	0
Human_28	4.24	4.51	1.06	1.86	1.33	1.33	2.65	2.12	2.12	3.45	7.69	4.24	1.06	1.86	0.8	2.65	1.59	1.59	0.53	0.53	0.8	1.59	1.06	1.33	0.53	1.06	1.06	0	0.8	0.8	0.53	2.39	1.33	1.86	0.27	0	1.33	0.53	1.06	0.8	0.8	0.27	0.27	0	0	0	0	0.8	0.27
Human_29	2.63	3.68	2.63	4.21	3.16	0.53	3.16	1.32	5.53	4.74	2.37	1.84	0.79	2.11	2.11	1.32	0.79	0.26	2.63	1.84	1.05	2.37	1.05	1.58	0.26	2.11	1.84	0.79	0.53	0.53	0	0.79	0	0.79	0	0.26	0	0.26	0	1.05	0.53	0.26	0.53	0	0	0	0	0	0.26
Human_3	2.53	4.27	0.79	4.74	1.9	0.47	3.16	1.58	1.74	3.16	4.74	3.32	1.42	2.84	0.63	0.47	1.42	0.79	1.42	0.16	0.32	0.47	1.74	0.79	2.05	1.74	1.26	0.16	0.63	0.95	0.16	0.95	0	0.79	0.32	0	0.95	0	0	0.32	0.95	1.11	0.32	0.16	0.63	0.16	0.32	0.47	0.47
Human_30	3.43	6.85	1.56	4.36	1.25	0.31	3.43	1.56	1.25	1.87	4.98	2.49	0.31	4.05	0	0.62	3.43	0.62	2.49	0.93	0.62	0.62	0.62	0	1.56	0.93	0.93	0	1.25	1.25	0.31	0.31	0.93	1.25	0.31	0.62	1.25	0.31	0.62	0.31	1.25	0.93	0	0	0	0	0	0	0
Human_31	3.46	3.21	3.21	1.73	2.22	1.73	1.48	2.72	4.2	2.47	2.22	2.22	1.98	4.2	0.25	1.23	0.49	0.74	0.74	0	1.73	0.49	1.48	2.22	3.21	1.23	1.48	0.25	0.99	0.25	0	0.99	0.25	0.49	0.49	0.74	0.49	0	0.49	0.74	0	0.25	0.25	0.25	0.49	0.25	0.25	0.74	0
Human_32	2.94	5.66	1.47	4.4	2.31	1.47	4.19	0.84	1.89	1.89	1.68	1.05	3.14	0.42	0.42	1.05	0.63	1.68	1.89	0.63	0.42	1.05	0.63	0.42	0.84	2.31	2.31	0.63	0.84	0.84	0.63	0.21	0.21	0	0	0.42	1.05	0	0.21	1.47	1.26	0.42	0	0.84	0.84	0.21	0	0	0
Human_33	1.39	3.32	3.6	3.6	3.05	2.49	3.32	0.83	2.77	1.94	2.22	3.32	1.39	2.49	1.11	1.66	3.05	3.05	1.94	2.22	0.55	0	0.55	0	0	0.83	1.11	0.28	0	0.28	0.28	1.39	1.66	0.55	0.55	0.55	0.83	0	0.55	1.11	0.83	0.28	0.28	0.83	1.66	1.11	0	0.83	0
Human_34	4.11	2.67	3.49	2.26	2.46	1.85	1.85	2.05	1.85	2.46	2.67	1.23	1.44	1.44	0.62	1.44	3.7	1.85	0.82	0.21	1.03	0.62	0.41	1.64	0.82	1.85	2.87	0.82	0.62	1.03	0	1.23	0.21	1.44	0	0.82	0.82	0	0	0.41	1.23	0.21	0.21	0	0.21	0.82	0	1.03	0.21
Human_35	2.95	4.96	1.3	3.42	1.77	2.6	2.24	1.65	1.06	2.24	1.3	1.06	2.36	0.83	0.24	1.06	2.83	1.77	1.18	0.47	0.47	0.47	0.47	0.47	0.35	1.77	2.24	0.35	1.18	0.94	0.71	0.59	0.24	0.83	0	0.71	0.35	0	0.12	1.18	0.71	0.47	0.12	0	0.59	0.35	0	0.24	0
Human_36	3.46	3.21	3.21	1.73	2.22	1.73	1.48	2.72	4.2	2.47	2.22	2.22	1.98	4.2	0.25	1.23	0.49	0.74	0.74	0	1.73	0.49	1.48	2.22	3.21	1.23	1.48	0.25	0.99	0.25	0	0.99	0.25	0.49	0.49	0.74	0.49	0	0.49	0.74	0	0.25	0.25	0.25	0.49	0.25	0.25	0.74	0
Human_37	5	5	1.32	2.37	2.11	0.79	2.11	3.95	1.32	3.16	1.58	0.79	1.05	1.05	0.26	0.53	1.58	1.32	0	0.79	0	0.26	0.53	1.58	0.79	2.37	4.74	0.53	0	0	0.79	0.53	0.53	0	0.26	1.05	0.79	0.26	0.26	0.53	0.26	0.79	0	0	1.05	0	0	0.26	0.26
Human_38	4.4	6.16	1.76	3.81	2.35	1.76	4.69	1.76	2.64	2.35	3.23	2.05	2.64	1.76	0.59	3.23	2.05	3.23	0.88	0	1.47	0.59	0.59	0.88	2.05	0.29	0.59	0.88	1.76	0.88	0	0.59	0.29	0.88	0.29	0.29	1.76	0	0	0.29	2.05	0.59	0	0.29	0	0	0	0.59	0
Human_39	6.07	4.34	1.16	4.34	3.47	0.87	3.47	1.16	0.87	2.31	1.45	1.45	1.45	0	1.16	0.87	0.29	0.87	2.6	0.29	1.73	0.87	0	1.16	1.45	1.73	1.16	1.16	3.18	2.02	0	0.58	0.58	0	0	0.29	0.58	0	0.29	0.58	0.58	0.29	0.29	0	0.29	0.58	0	0.29	0.87
Human_4	3.85	6.04	2.75	1.92	1.65	1.65	1.92	2.75	2.47	1.65	2.2	0.55	2.75	0.55	0.55	0	1.1	0.82	1.37	0.27	0.82	0.82	0	0.82	0	1.1	2.2	0	1.92	1.65	0.55	0.55	0	0.55	0	0.27	0.82	0	0	2.2	2.2	0.55	0	1.37	0.55	0.55	0	0	0
Human_40	5.02	4.31	2.39	2.39	3.35	0.96	2.15	3.35	1.67	1.91	0.96	1.67	1.91	3.59	0.48	0	1.44	0.72	1.91	0.48	1.2	0	0.96	1.44	1.91	2.39	1.2	0.24	0.72	0.48	0.24	0.72	0.24	0.24	0.24	1.2	1.2	0.24	0	0.24	1.2	0	0	0	0.24	0.24	0	0.72	0.24
Human_41	4.09	3.85	3.37	3.12	2.4	1.92	2.4	3.37	2.64	2.4	2.64	0.72	0.48	0.48	0.96	0.72	3.85	2.88	0	0.72	0.24	0.48	2.16	1.68	0.48	2.4	3.12	0.72	0.48	0.72	0.24	0.48	0.48	0.48	0.24	1.44	0.96	0.72	0.48	0.48	0.48	0.96	0.48	0	1.68	0	0.24	1.2	0
Human_42	2.5	2.5	2.5	2.22	2.5	1.94	1.94	6.39	1.67	2.5	1.39	2.78	0.56	0.83	0.56	1.39	5.28	1.39	0.28	0.56	1.39	0.56	1.39	1.11	0.28	2.5	3.33	1.11	0	0	0	0.56	0.83	2.22	0.56	1.67	0.56	0.28	0	0.83	0.56	0.28	0.56	0	0.28	0.28	0	0.56	0
Human_43	4.5	4.25	2.75	2.5	2.25	2.5	1.25	1.75	2.25	2.25	2.25	1.25	2	0	1.5	0.25	2	0.75	0.5	0.5	0.75	1.25	0	1	0	2	2.75	0.25	0.5	1	0.5	0.75	0.5	1	0.25	0.5	0.5	0.25	0.25	0.75	1.25	1.5	0	0	0	0.25	0	0	0
Human_44	4.76	2.76	2.51	2.26	2.76	0.5	1.25	2.51	3.26	4.01	4.26	2.26	2.26	0.25	0.75	1.5	1.25	0.75	0.25	1	1.75	1.25	1	1	1	1.25	1.5	0	0.75	1	1	0.75	0	1.25	1	0.5	0.75	0.5	0	0.75	0	0.75	0.5	0.25	0.25	0	0.5	0	0.75
Human_45	1.86	2.48	1.66	3.73	2.69	2.07	1.24	0.62	1.45	1.66	3.11	1.86	2.07	1.04	1.04	1.04	3.73	1.45	1.86	0.41	0.62	1.04	0.41	0.21	0.21	3.11	2.07	1.24	0	0.41	0.62	1.24	0.21	0.62	0	1.04	0	0.41	0.21	1.86	0.83	0	0	0.21	0.62	0.21	0	0	0
Human_46	4.59	4.34	2.04	3.06	4.08	0.77	3.32	0.77	3.32	2.3	2.55	1.53	2.81	2.55	1.79	1.28	1.02	1.28	1.53	1.02	0.77	2.04	1.02	0.77	1.53	2.04	2.81	0.26	0.51	0.51	0	1.28	1.02	1.02	0	0.26	1.02	0	0.26	0.77	0.77	0	0.26	0.26	0	0	0	0	0
Human_47	5.43	1.92	2.24	1.92	2.56	0.64	2.24	1.92	1.92	1.28	3.19	2.56	1.6	3.19	0.96	3.19	1.92	1.6	0.96	0.64	0.96	1.6	0.96	0	1.28	1.28	1.6	1.28	0.96	0.64	0.32	1.28	0.64	0.32	0.32	0.32	0.32	0	0.32	0.96	0	0	0	0	0	0	0	0.64	0.32
Human_48	3.65	3.34	1.52	3.34	4.26	1.22	3.34	1.52	2.74	2.43	1.82	1.82	1.82	4.26	1.52	1.22	0	0.3	1.22	0	0.3	1.22	2.43	1.52	2.43	0.3	0.61	1.22	1.82	1.22	0	3.65	0.3	0.91	0.3	0	3.04	0	0	0.3	0.91	0.3	0	0	0	0.3	0	0.3	0
Human_49	3.83	4.5	2.48	1.13	1.13	1.13	1.35	0.9	1.8	2.7	2.25	1.58	1.13	1.8	0.9	2.03	1.35	1.35	2.03	0.23	0	0.45	0	0.9	0.9	2.25	1.58	0.23	0.9	0.45	0	2.48	0.45	1.13	0.23	0.68	1.58	0.23	0.45	0.23	0.68	0	0	0.68	0.68	0.45	0.23	0.23	0.23
Human_5	3.78	2.6	1.65	2.36	2.84	2.36	1.18	1.18	2.36	2.6	0.71	2.13	4.02	1.89	1.18	0.95	0	0	1.65	0.24	0.47	0.71	1.42	0.71	1.65	0.24	0.95	1.18	0	0	1.65	2.36	0.24	0.71	0.47	0.24	0.95	0.95	0.24	0.24	0	0	0	0.24	0.24	0.47	0.24	0.47	0
Human_50	3.04	4.06	1.42	3.65	2.43	1.42	3.65	2.23	1.62	2.23	1.01	3.85	1.62	2.43	1.22	2.23	1.62	2.03	0.61	1.01	0.81	0.61	0.61	0.61	0.41	1.62	2.23	0.81	0.61	1.22	0	1.22	0.41	0	0	0.2	0.61	0.2	0	1.22	1.01	0.81	0.81	0.2	0.41	0.2	0	1.01	0.41
Human_51	6.3	5.65	3.48	2.17	1.52	1.74	1.09	4.57	3.48	3.48	1.74	0.65	1.74	0.87	1.09	1.52	0.22	1.3	1.3	1.3	1.3	0.87	1.3	1.09	0.22	0.22	1.3	0.43	2.17	1.3	1.09	0.87	0.43	0.22	0	0	0.43	0.22	0.65	0.65	1.09	0.65	0.43	0.22	0.87	0.65	0	0.87	0.22
Human_52	4.07	3.59	1.44	2.15	3.35	0.72	2.15	4.07	1.44	1.44	0.96	1.67	2.63	0.48	1.67	0.72	0.48	0.72	0.48	0.48	0.48	0.96	1.44	2.39	0.96	2.15	2.39	1.2	0.24	0.72	0.48	1.91	0	0.48	0.24	0.24	0.96	0.24	0	1.91	0.24	0.72	0.24	0	0.48	0	0.24	0	0
Human_53	5.76	3.92	0.92	2.53	3.69	1.61	3	2.76	1.15	2.07	1.61	1.84	2.76	1.38	1.15	0.46	1.15	1.15	0	0.23	0.92	1.15	1.61	0.46	1.15	1.15	3	0	2.07	1.15	0.23	1.38	0.23	0	0.23	0	0	0	0.23	0.23	1.38	0.46	0.23	0.23	0	0	0.23	0.46	0
Human_54	4.39	6.2	0.78	3.1	2.84	3.62	2.33	0.26	1.03	1.81	0.78	1.81	2.84	0	0.78	1.03	0.52	0.52	1.55	0.52	0.52	0	0.26	0	0.26	1.81	2.84	0	1.29	0.78	0.26	0.78	0	0.52	0	1.03	0.78	0	0.26	2.07	2.84	0	0	0	0	0	0	0.26	0
Human_55	4.32	3.24	1.35	2.97	2.16	1.89	2.7	1.89	0.54	1.35	1.08	0.81	3.78	1.35	1.08	2.7	1.89	3.24	1.08	1.35	0.54	1.08	1.08	1.62	2.7	1.08	1.89	0.81	1.08	0.54	0	1.89	0	1.89	0	0.27	1.08	0	0.27	0.27	0.81	0	0	0.54	0.27	0.27	0	0.27	0.27
Human_56	3.64	3.08	1.4	3.36	1.96	1.12	1.68	0.56	0.84	0.56	0.56	3.64	3.64	2.24	1.12	0.56	0.84	0.56	1.12	1.12	1.12	0.56	2.24	0	0.28	1.96	1.4	0.56	0.28	0	0	1.4	0	0	0	0.84	0.28	0	0	1.12	0.84	0.56	0	0	0.56	0	0	0.28	0.28
Human_57	2.7	1.97	2.21	3.19	2.21	0.98	0.74	1.23	1.97	1.97	1.97	0.74	2.46	1.23	0.74	1.72	0.74	0.74	2.46	0.74	0.49	1.47	0.74	1.23	0.74	2.7	1.47	1.47	0.25	0	1.23	0.25	0.25	0.74	0.49	0.98	0.25	0.74	0.49	0.49	0.49	1.23	0.25	0	0.25	0.25	0.49	0.98	0.25
Human_58	4.62	5.35	1.46	2.68	1.95	1.46	2.43	1.7	2.92	2.92	3.65	2.92	1.7	1.7	0.73	1.7	1.46	1.46	0.73	0.49	0.97	0.97	0.73	0.73	1.22	1.7	2.43	0.49	0.97	0.73	0.49	0.24	0.73	0.24	0.49	0.73	0	0.24	0.49	0.73	2.43	0.49	0.73	0.49	0.24	0	0.24	1.22	0
Human_59	5.35	4.97	2.29	1.91	1.91	2.29	1.34	1.34	2.29	3.63	1.53	0.57	1.91	0.96	0.38	0.76	2.29	1.72	1.53	0.19	0.57	0.57	0.57	0.57	0.96	1.53	2.87	0	0.57	0.38	0.19	1.53	0.57	0.76	0.19	1.34	0.19	0	0.19	0.96	1.15	0.96	0.19	0.19	0.96	0.19	0	0	0
Human_6	4.92	6.97	2.46	3.28	1.02	2.05	2.25	2.46	1.64	2.66	1.64	0.82	2.05	2.05	0.82	1.43	2.87	1.23	1.02	0.41	0.82	1.23	0.2	0	1.02	1.84	2.66	0.41	0.61	0.61	0	2.46	0	0.82	0	0.82	0.41	0	0.2	0	1.84	0.41	0.2	0	0.2	0.41	0	0	0
Human_60	6.42	5.96	2.29	1.15	2.98	0.92	0.92	2.98	2.06	2.52	2.29	1.61	1.15	1.15	0.46	0.92	2.06	1.38	1.15	0.23	0.69	2.29	0.46	0.46	0.46	2.06	1.83	0.23	0	0	0	0.92	0.23	1.15	0	0.92	1.38	0.23	0.23	2.06	0.92	0.92	0.46	0	0.23	0.46	0	0.46	0.23
Human_61	4.39	4.39	2.09	2.93	2.72	1.88	1.67	2.51	1.46	2.51	2.93	1.46	2.09	1.05	0.63	1.05	1.26	0.84	1.67	0.84	0.42	0.63	0.42	1.05	0.84	1.05	0.84	0.63	1.67	0.84	0.21	1.05	0.21	0.42	0.21	1.05	1.26	0	0.21	0.42	0.84	0.63	0	0.63	0.84	0.63	0.21	0.63	0.63
Human_62	5.77	6.41	0.32	2.56	0.96	2.24	1.6	1.92	1.6	3.21	0.96	0.96	3.53	0.64	0.32	1.28	0.64	0	0.64	0.32	0	0.96	0	0.32	0.32	2.24	3.85	0.32	0	0.96	0.64	1.28	0	1.28	0	0.64	0.64	0	0	1.92	0.32	0	0	0	0	0.32	0	0	0.32
Human_63	3.24	4.71	0.88	2.94	1.18	2.65	1.18	2.65	1.76	2.35	1.18	1.18	2.35	0.59	2.06	0.88	0.29	0.29	0	0.59	0	2.35	0.29	0.88	0	1.47	2.06	0	1.18	0.59	0.29	2.35	0	0.29	0	0.59	0.59	0	0	0.88	1.18	0	0.29	0	0.59	0.29	0	0	0
Human_64	5.45	4.7	4.21	1.49	4.46	2.48	1.73	2.23	2.48	2.48	1.98	0.99	2.48	0.25	0.74	1.73	0.99	0.74	1.73	0.74	2.72	0.5	0.99	0.5	1.49	1.73	1.24	0.5	0	0.25	0	0.25	0.25	1.49	0	1.24	0.5	0	0.25	1.24	1.24	0.5	0.99	0	0.25	0.25	0	0.5	0.5
Human_65	2.92	3.9	3.25	1.62	2.6	2.27	1.62	4.55	3.25	2.27	3.9	3.57	0.97	1.62	1.3	0.65	1.62	0.32	0.65	0	0.97	1.3	1.3	0.65	0.32	1.95	1.3	0.32	0.32	0	0.97	0.65	0.32	0.65	0.32	1.3	1.3	0	0	0.32	0.65	0.32	0	0	1.3	0	0	0.97	0.32
Human_66	3.92	3.39	1.83	4.44	2.35	2.87	3.92	0	1.83	2.09	1.83	2.09	3.13	1.31	1.04	1.57	1.31	1.31	1.83	0.26	0.78	1.57	1.57	0	0	1.57	1.57	0.26	0.78	1.04	0.52	0.52	0.78	1.57	0.52	0.78	0	0	0.26	1.83	1.31	0	0.26	0.26	0	0.52	0	1.04	0
Human_67	4.07	3.88	2.13	3.1	2.91	0.58	2.52	1.74	1.36	2.33	0.39	2.13	0.58	0.97	1.16	3.88	1.55	2.91	1.16	0.78	0.39	0.97	0.39	0.78	1.94	1.55	1.94	0.39	0.58	0.78	0.19	0.78	0.39	1.94	0.19	0.78	0.39	0.39	1.16	0.19	0.78	1.36	0.19	0.78	1.36	0	0.78	0.19	0
Human_68	2.59	2.78	1.85	2.59	1.48	1.3	1.11	2.78	1.48	1.67	0.56	1.85	1.3	1.3	0.93	0.19	1.11	1.11	1.3	0.56	1.11	1.85	0.37	1.3	1.67	2.04	2.22	0.56	0.19	0.93	1.48	1.67	0	0.74	0	0.93	1.67	1.11	0	0.74	0.93	0.56	0	0.93	0.56	0.56	0	0.56	0.37
Human_69	3.49	3.2	2.91	1.74	1.45	1.45	1.45	1.16	0.58	2.03	0.87	0.87	2.62	0.87	1.16	0.87	2.91	0.58	2.62	0	1.16	1.74	2.33	0.87	0.29	1.45	1.45	0.58	0	0.29	1.45	2.62	0.58	1.74	0.58	0.58	0.87	0.58	0	0.87	0.29	0	0	0.29	0.29	1.45	0	0	0.58
Human_7	3.81	4.57	1.52	2.67	1.14	3.24	1.33	1.52	2.48	4.38	3.05	0.76	2.67	0.57	0.76	0.95	2.29	0.76	1.33	0.57	1.14	0.95	0	0	1.14	2.48	2.48	0.38	0.38	0.95	0.57	1.14	0	1.14	0.19	0.95	1.52	0.19	0	0.76	0.76	0.76	0	0.38	0.76	0.76	0.19	0.38	0.19
Human_70	2.6	4.98	1.95	3.46	1.73	0.87	2.38	0.65	1.3	1.95	1.08	1.52	1.73	1.73	0	1.73	1.08	0.65	2.38	0.65	1.3	0.22	0.22	1.08	0.65	2.6	1.73	1.3	0	0.43	0.43	1.08	0.65	1.08	0	0.87	0.65	0.43	0.43	0.65	1.73	0.22	0.22	1.08	0.43	0.43	0	0.65	0
Human_71	3.18	5.87	1.96	3.67	1.71	2.44	2.2	0.73	2.44	2.44	3.42	1.71	2.93	2.2	0.24	1.71	0.73	0.98	2.69	0	0	1.47	0.24	0	0.98	0.98	1.22	0.24	0.24	0.24	0.24	0.24	0	0.73	0.24	0.73	0.73	0.24	0	0.49	0.73	0.73	0	0	0.73	1.47	0.24	0.24	0.24
Human_72	4.19	3.72	2.56	4.88	2.56	1.4	4.42	1.16	2.09	2.56	3.26	2.56	3.02	1.63	0.47	3.02	0.47	1.63	0.7	0.23	1.16	2.09	0.23	0.47	1.86	0.47	1.4	0.23	0.93	0.23	0.23	0.7	0	0.93	0	0.93	1.16	0.23	0	0.47	0.47	0.93	0.23	0	0.47	0.47	0	0.23	0
Human_73	3.66	1.52	1.83	1.52	2.44	2.13	0.91	2.44	1.52	2.44	3.05	1.83	1.22	0	0.61	1.52	0	0	2.13	0.3	2.44	1.22	3.05	1.22	2.13	1.83	1.83	0.3	1.22	0.91	0.3	1.52	0	0	0.3	1.83	0.91	0.3	0	0.3	0	0.3	0	0	0	1.22	0	1.83	0.3
Human_74	3.14	4.29	2.86	3.71	2	0.29	3.14	1.71	1.71	1.71	2	2.86	1.71	5.43	0.29	2.86	1.71	1.14	1.14	0.57	0.29	0.29	2.29	1.14	1.43	1.14	1.71	0.86	0.57	0.29	0.29	1.14	0.29	0.86	0.29	0.29	1.14	0.29	0.29	0.86	1.14	0.57	0	0.29	0	0.57	0	0.29	0
Human_75	6.57	3.79	1.52	3.79	4.04	1.52	3.54	5.3	1.01	0.76	0.25	1.01	3.28	1.01	0	2.02	3.54	1.77	1.77	0.25	0.51	0.76	1.01	2.27	0.51	2.27	2.02	0.51	0.76	1.01	0	0	0	0	0	1.01	3.54	0	0	0.51	1.01	1.01	0	0	0.25	1.01	0	0	0.25
Human_76	5.69	5.42	1.63	3.52	1.63	0	1.63	2.44	3.25	2.44	1.63	1.63	1.36	3.25	0.27	0.81	1.08	1.08	0.54	0	0.54	1.9	2.44	1.9	0.81	2.98	3.79	0.27	0.81	0.27	0.27	0	0.27	0.54	0	0.27	1.63	0.27	0.54	1.63	0.27	0.27	0	0	0	0.27	0	0.54	0.27
Human_77	3.32	4.74	2.84	3.08	1.9	1.66	2.37	4.98	2.61	1.42	1.42	4.5	2.13	1.18	0.95	0.47	2.13	1.9	0	0.95	1.66	1.18	1.42	1.42	1.9	0.47	1.18	0.24	0.47	0.24	0.24	3.32	1.18	0.47	1.18	0.24	0.95	0.24	0.24	0	1.18	0.95	0.47	0.47	0.24	0	0	0.95	0
Human_78	4.67	6.17	0.37	2.8	0.75	3.18	1.31	1.5	1.68	2.06	1.31	0.37	2.99	0.75	0	0.19	3.36	1.87	0.75	0.19	0	0.37	0	2.06	0.37	2.43	3.74	0	0.93	0.56	0	1.68	0	0.56	0	1.31	0.19	0	0	1.12	1.31	0.93	0	0	0	0	0	0	0
Human_79	5.69	4.95	1.98	1.98	1.49	3.71	1.49	1.49	1.98	1.73	0	0.74	2.72	0.25	0.74	1.49	1.98	2.23	0.99	0.25	0.25	0	0.25	0.25	0.5	1.49	1.98	0.25	0.25	1.24	0	2.23	1.24	0.99	0.5	0.99	0.25	0	0.99	1.98	2.23	0.74	0.25	0	0.25	0.5	0	0.25	0.25
Human_8	5.5	3.24	0.65	1.29	1.29	1.29	0.65	1.29	1.29	1.29	0.32	0.65	1.94	0.65	0.97	0.32	1.29	0.97	1.29	0.97	0	1.62	0	0.65	0.65	0.32	1.62	0.65	2.91	0.97	0.65	3.56	0.32	0	0	0.32	0.97	0.32	0.32	0.65	0	0	0	1.29	0	0.32	0	0.65	0.32
Human_80	2.04	2.04	2.72	1.7	1.02	1.02	1.36	2.04	1.7	1.02	2.38	2.72	1.36	1.7	1.36	2.72	2.38	1.36	1.36	0.34	1.7	1.02	1.36	1.02	0	1.36	0.68	1.02	0.34	1.02	0.34	1.36	0	1.02	0	1.02	0.68	0	0	0.34	0.34	0.68	0	0	0.34	0	0.34	1.02	0
Human_81	3.92	7.84	0.56	3.64	1.96	3.08	3.36	2.52	0.84	1.12	1.4	1.4	2.8	1.4	0.56	3.08	0.84	0.28	1.4	0.28	0	0.56	0	1.12	0.56	2.24	2.52	0	0.56	0.28	0	2.24	0.56	0.56	0.28	1.96	0.28	0	0.56	0.84	1.68	0.28	0	0	0	0.56	0.56	0	0
Human_82	1.44	5.19	3.17	6.05	3.46	0.29	5.76	2.02	2.31	2.88	4.61	1.15	1.44	0.86	1.73	2.59	0.58	0.86	1.44	1.73	0.86	1.44	1.73	0.58	0.86	1.15	0.58	0	1.44	0.58	0	0.29	0	1.73	0	0	0.86	0	0	0	1.15	0.58	0.29	0.29	0.29	0.58	0	1.15	0.58
Human_83	4.62	5.49	1.45	4.34	2.02	0	4.62	0.87	1.45	2.6	1.45	0.87	0.87	1.45	0.58	1.16	2.02	3.18	2.02	0.58	1.16	1.16	0.29	0.29	0.29	1.45	1.73	0.29	0.87	0.58	0.29	0.29	0.29	0	0	0	0.58	0	0.58	0.87	0.58	0.58	0	0.87	0.29	0.58	0	0	0
Human_84	6.21	3.73	0.93	0.93	1.55	0.93	0.93	0.62	0.62	2.8	1.24	1.24	3.11	0.93	0.31	1.24	2.48	2.48	0.62	0.93	0.31	0.31	2.17	0.31	0.62	0.31	3.42	0	0.62	0.93	0.31	0	0.31	1.24	0	0.62	0	0	0	1.86	0.62	0	0	0	0	0.31	0	0	0.31
Human_85	2.15	2.86	2.63	3.58	1.91	2.39	1.67	1.43	2.15	0.95	1.91	2.39	1.91	2.86	0.72	2.39	1.19	0.72	1.67	0.24	0.24	0.24	2.86	2.39	2.39	1.19	1.67	0	0.48	0	0	1.19	0.48	0.72	0	0.72	0	0.24	0.48	1.43	0.72	0.24	0	0	0.24	0.48	0	0.48	0.48
Human_86	5.49	6.21	1.67	2.15	3.1	1.91	2.39	2.86	1.91	1.67	1.67	3.1	2.63	3.58	0.72	0.95	0.48	0.72	0.72	0.95	0.72	0.72	2.15	0.95	1.67	1.67	1.43	1.19	1.19	1.19	0	0.72	0.95	0.24	0.24	1.19	0.48	0	0.48	1.67	1.19	0.95	0.48	0	0	0	0	0.72	0
Human_87	4.92	3.38	2.15	1.85	2.77	1.23	0.92	1.23	1.54	4	2.77	3.08	1.54	1.23	0.92	2.46	2.46	0.31	1.23	0.31	2.46	0.31	0.31	0.92	0.31	0.62	0.62	0.31	2.15	1.23	0.31	0.62	0	2.77	0	0.31	0.31	0.31	0	0.62	0.31	0.62	0	0	0	0	0	0	0
Human_88	3.76	2.59	2.82	2.35	2.82	1.65	1.88	3.53	2.12	2.12	2.35	3.76	1.18	0.47	0.71	0.24	2.59	0.71	1.88	0.24	1.18	1.65	1.18	1.41	0.47	0.94	1.41	1.41	0.71	0	1.18	2.12	0.24	0.24	0.94	0.47	0	1.65	0	1.65	0.94	0	0	0.24	0.47	0.47	0.47	0.47	0
Human_89	1.64	2.19	4.38	3.84	1.1	0.82	4.38	1.37	2.47	2.19	0	1.92	0	2.74	0.55	7.4	0.55	3.29	1.1	0.82	0.55	0.55	0.55	0.82	1.37	1.64	1.64	0.27	0.27	0.82	0.55	1.37	0.27	1.92	0.55	0.27	0.55	0.55	0.27	1.1	0.27	0	0.55	0.27	0	0	0.55	0.27	0
Human_9	2.46	2.65	2.84	3.02	2.84	0.95	1.51	3.02	1.89	1.89	3.59	2.08	1.32	2.65	0.57	1.32	1.51	0.95	1.7	1.13	0.76	1.13	0.76	1.32	1.32	1.32	1.32	0	0.57	0.57	0	1.51	0	0.95	0.76	0.57	1.51	0	0	0.38	0.57	0.57	0.19	0.19	0.57	0.38	0.38	0.95	0.19
Human_90	5.23	5.23	3.49	2.03	5.23	0.58	1.45	1.74	2.03	2.33	0.87	3.2	0.58	2.33	0.29	0.58	1.16	0.87	1.74	0.29	0.87	0	0	0	0.87	0.58	1.16	0	1.16	0.29	0	0.87	0	0.58	0	0	1.16	0	0	1.74	1.16	0.87	0.29	0	0.58	0.29	0	0	0.58
Human_91	4.32	3.17	0.58	6.63	2.31	2.31	4.32	0.58	1.15	1.73	0.86	1.15	4.61	1.44	0.29	0.86	0.86	1.15	0.29	0.58	0.86	0.58	0.86	0.29	0.58	1.15	2.02	0.29	2.59	1.44	0	0.29	0.29	0.29	0	0.58	1.15	0	0	1.15	1.15	0.58	0.58	0.29	0	0.29	0	0.58	0
Human_92	4.86	6.08	1.22	2.74	2.13	0.91	1.82	1.22	1.82	2.74	2.74	1.22	0.91	2.13	1.82	0	1.82	0	0.91	0.61	0.61	0.61	0	0	0.3	1.52	1.82	0.91	2.13	0.61	1.52	1.82	0.3	0.61	0.3	0.91	2.13	0	0	0.61	0.91	0.61	0.61	0	0.3	0.3	0	0	0
Human_93	5.47	5.21	3.65	2.34	2.6	2.08	1.56	2.08	2.34	3.39	6.25	3.12	3.65	1.3	0.78	1.56	1.82	0.26	0.52	0	2.34	1.04	1.3	0	0.52	0.52	1.3	0.26	0	0.26	0	0.52	0	0.78	0	0.26	1.3	0.26	0	0.52	1.04	0.78	0	0	0.26	0	0	0.52	0.26
Human_94	5.66	4.31	1.35	2.43	3.5	0.27	1.35	2.96	3.23	2.43	4.31	1.89	2.16	0.81	0.81	0.27	1.08	0.81	1.89	0.54	0.81	2.96	0.81	1.08	0.27	1.62	0.81	1.35	0.81	0.81	1.08	0	0.27	0.54	0.27	1.08	0	1.08	0.27	1.08	0.54	0.81	0	0.27	0.54	0.54	0	0.54	0
Human_95	4.29	4.56	2.14	2.68	1.88	1.34	1.61	3.22	3.22	4.83	3.75	1.34	2.41	1.07	2.68	0.54	2.68	1.61	1.88	0.8	0.8	1.07	0.54	1.61	0.54	0.54	0.8	1.61	0.54	0.8	0.54	2.14	0	1.34	0	0.27	0.27	0	0	0.54	0.27	0.8	0	0.27	1.07	0.8	0	0.54	0
Human_96	4.39	2.51	3.45	1.57	2.51	0.63	0.63	2.19	2.19	1.25	1.25	3.45	0.94	3.45	1.25	1.25	0	0.31	0.94	0.31	2.51	0.63	4.08	1.25	0.63	0.94	1.88	0.94	1.25	0.63	0.31	1.25	0.31	0.31	0.31	0.94	0	0	0.31	1.25	0.63	0	0	0.31	0	0	0	0.94	0
Human_97	4.95	3.3	1.89	2.59	2.59	2.36	1.18	2.12	1.89	1.89	2.36	0.71	4.25	0	0	1.65	3.54	2.36	1.65	0	0.71	0.94	0	2.12	2.12	1.89	2.83	0.24	0.71	0.71	0	0.24	0	0.47	0	0.71	0.71	0	0	0.71	0.71	0	0.24	0	0	0.71	0	0	0.24
Human_98	3.51	5.95	3.24	3.24	3.51	1.08	3.24	1.35	1.62	1.35	2.7	0.54	0.81	5.41	0	1.08	0.54	1.08	1.62	0.54	0.27	0	0.54	1.62	2.7	1.89	2.97	0.27	0.54	0.54	0.54	0.54	0	0.27	0	0	0.54	0.27	0	1.89	0.27	0	0	0.81	0.81	0	0	0	0
Human_99	3.87	5.67	2.58	4.38	2.84	1.8	3.87	1.29	2.32	2.32	3.87	0.77	2.32	0.77	1.29	0.77	1.03	0.77	2.58	0.77	0.52	1.55	0.26	1.29	0.26	1.03	1.29	0.52	0.52	0.77	0.52	3.61	0	0.52	0.26	1.03	1.03	0.26	0	1.03	0.52	0.26	0.26	0	0.52	1.03	0	0	0
Llama3.1_1	2.3	2.96	4.82	4.27	2.96	3.61	4.27	2.08	6.9	1.1	3.83	1.42	2.08	4.05	4.16	1.64	0.11	1.42	1.42	2.74	0.55	0.33	1.1	0.88	0.99	0.44	0.77	1.86	2.19	2.96	0.55	0.77	1.75	1.2	1.86	0.44	0	0.44	0	0.11	1.42	0	1.2	1.2	0.11	0.11	0.11	0	0.44
Llama3.1_10	1.45	2.48	3.51	3.93	3.1	4.34	3.72	3.93	1.45	0.83	0.21	1.65	0.41	0.62	3.72	1.03	1.45	1.24	1.24	4.13	1.86	0.83	0.41	3.51	0.83	1.24	0.41	0.83	2.27	2.27	1.24	0	0.41	0.62	1.03	1.24	0	0	0.21	2.69	0.41	0.83	0.62	0.62	0.83	0	0.62	0	0
Llama3.1_11	1.73	0.27	6.24	4.12	5.44	3.45	4.25	3.72	3.85	2.66	3.45	0.27	0.13	0	2.66	1.86	2.12	1.86	0.66	2.66	0	0.13	1.2	0.8	0	0.66	0	2.12	0.13	0.13	2.26	0	0.27	1.33	3.45	0.66	0	2.26	0.93	0.66	0.66	0	4.52	0	0	0	3.98	0	3.85
Llama3.1_12	3.77	2.83	7.23	4.87	7.39	3.46	2.99	3.14	5.35	1.42	4.56	0.94	1.42	0	3.14	0.31	0.31	0	0.79	8.33	1.57	2.04	0	2.36	0	0	0.16	1.1	0.16	0	0	0.16	0	0.31	0	0	0.31	0	0	0.47	0.31	1.1	2.99	0	0	0.79	0	0.31	2.83
Llama3.1_13	5.89	2.66	5.13	3.42	4.94	3.99	4.56	2.28	2.09	0.76	0	2.66	2.47	2.85	0.38	0.19	0	1.71	2.09	0.19	3.42	0.19	3.61	2.28	1.14	1.52	0.76	0.57	1.14	0.76	0.19	0.57	0	2.28	0.57	1.52	0	0	0	0.38	0.57	0.95	0	4.18	0	0.76	0.19	0.38	0.19
Llama3.1_14	5.87	1.83	3.3	4.59	6.61	3.49	4.59	6.24	4.95	1.47	3.67	0	3.12	0	2.57	0.18	0.37	1.83	0	1.28	0	0	0	3.3	0.18	0.37	0.37	1.28	0.55	0.55	0	0	0	0.18	0	0.37	0	0	0	0	0.37	0.18	2.75	1.83	0	0	0	1.47	0
Llama3.1_15	4.11	2.9	3.86	5.8	4.35	2.9	4.83	0.24	2.66	2.42	0.24	0.24	1.69	0	0.72	3.86	1.21	0	0.97	0.72	0.72	0	7.73	1.69	3.62	0	0	0.72	0.48	0.48	0	0	0	2.17	0	0.48	0.72	0	0	0	0	1.69	0.72	0	0	0	0	0.72	0.48
Llama3.1_16	6.07	3.2	4.89	1.01	3.88	4.38	0.84	3.2	0	1.69	0	3.88	0	0	3.71	0.51	0	0	0	7.42	5.9	2.7	2.02	3.88	0	3.04	1.18	0	2.02	0	0	4.22	0	0	0.67	2.53	0	0	0	0	0	0	3.88	0	0	0	0.67	0	0.84
Llama3.1_17	1.57	3.31	4.88	5.83	1.1	2.36	6.77	2.52	1.89	2.2	4.25	0.16	1.26	3.15	0.16	5.04	3.94	4.72	0.16	0.79	1.1	0	0.16	1.42	1.1	2.52	2.83	0	1.1	0.94	0.16	0.63	0	3.94	0	1.26	1.26	0.16	0	0.16	1.42	0	0	0	0	0	0	0	0.16
Llama3.1_18	6.03	5.75	1.29	2.44	2.16	3.3	2.01	2.59	1.58	0.72	2.44	2.01	0.86	0.29	0.86	2.44	2.44	2.59	2.3	0.14	0.29	0.86	0	2.01	3.16	2.44	1.44	0	1.58	1.87	0	0	3.16	0	2.16	1.87	0.14	0	0	0	0.29	0.72	0	1.15	1.01	0.57	0.14	0.86	0.14
Llama3.1_19	5.6	2.7	4.25	2.9	2.51	4.44	2.9	3.28	0.97	1.16	0	4.25	2.9	2.7	0.97	4.63	0	0.77	0.97	0.39	1.93	1.93	0	3.47	2.7	0.97	0.97	0.39	0	0	1.35	0.77	0.58	2.12	0.58	0.97	0.39	1.35	0.39	0.58	0.19	0.19	1.74	0.39	0	0.39	0.39	0	0.77
Llama3.1_2	2.29	3.9	3.1	5.79	1.21	4.04	5.79	1.08	2.69	1.08	2.15	1.35	3.36	1.35	3.36	0.13	2.42	2.96	0.67	3.63	0.54	0	2.15	1.08	0.13	0.4	0.94	0	0.54	1.08	0	0.54	0	0.81	0.13	0.4	2.96	0	0	0.13	0.67	0	3.1	1.21	0	0.13	0.13	0	0.54
Llama3.1_20	6.85	0.39	5.68	1.57	6.65	4.7	1.57	4.11	5.28	1.57	0.98	0.98	2.35	0	2.15	3.52	0	0	0.2	0.2	0.39	0.59	0.59	2.35	1.76	1.57	1.57	2.54	0	0	0.98	0.2	0.59	0.78	0.59	1.57	0	0.98	0.98	0.2	0	0.39	0.39	0.2	0	0.2	0.2	0.2	0.39
Llama3.1_21	3.91	3.74	7.82	1.53	3.4	3.91	1.53	2.21	3.23	1.87	7.65	0.68	0.17	3.74	1.7	3.06	0.34	0	0.85	2.38	3.57	1.7	1.7	3.74	2.38	3.74	3.74	0	0	0	0.34	0	0	3.06	0.34	3.74	0	0	0	0.34	2.04	0	1.36	0	0	0	0	0	0.17
Llama3.1_22	4.56	4.77	1.87	6.22	1.24	2.9	4.77	3.11	3.53	2.07	3.53	3.32	2.07	2.49	2.7	1.24	0	0.21	0.41	4.36	1.66	2.07	0	1.87	0.21	0	0	0.62	3.73	2.28	0.21	0	0	0.62	0.21	0	0.41	0	0	0.41	0.21	0.41	2.49	0	0	0.41	0.21	0	1.04
Llama3.1_23	3.68	4.96	3.36	1.92	3.52	3.68	1.76	3.04	6.56	4.8	3.2	2.72	1.12	0	1.6	1.28	0	0	1.44	1.44	1.12	0.96	0.96	2.24	0	0	1.28	0	0.48	0.48	0	0	0	0.16	0	0	0.8	0	0.16	1.44	0	0.16	1.12	0	0	1.44	0	0	0.16
Llama3.1_24	4.72	4.04	6.97	0.22	0.22	3.37	0.22	4.49	5.17	0.67	9.44	2.7	1.57	0	1.8	0.22	0.22	0.22	0	1.8	6.52	0.45	0	3.15	0	0.22	0.22	0	0	0	0.45	0	2.25	0	4.27	0.22	0	0.22	2.25	0.22	0	1.35	1.8	0	0	0	4.27	0.45	4.04
Llama3.1_25	4.56	4.77	1.87	6.22	1.24	2.9	4.77	3.11	3.53	2.07	3.53	3.32	2.07	2.49	2.7	1.24	0	0.21	0.41	4.36	1.66	2.07	0	1.87	0.21	0	0	0.62	3.73	2.28	0.21	0	0	0.62	0.21	0	0.41	0	0	0.41	0.21	0.41	2.49	0	0	0.41	0.21	0	1.04
Llama3.1_26	2.34	2.6	6.77	4.69	1.56	3.91	2.86	1.56	2.86	4.43	0	1.3	2.34	0.78	1.04	0.52	1.04	0.78	0	2.86	5.47	0.52	0	1.56	2.86	0	0.78	0	0.26	0.26	1.04	0	3.12	0.78	3.91	0	0.26	0.26	0.52	0	0	0.52	2.08	0.52	0.26	0	1.3	0	1.82
Llama3.1_27	6.35	4.17	5.16	1.98	3.77	3.37	3.17	1.98	2.58	3.57	0	1.98	1.39	0.4	1.19	2.58	0	3.77	0.99	3.17	5.36	0	1.79	1.59	1.39	1.39	0.6	0	1.79	1.79	0	0.6	0	0	0.2	1.39	0	0	0	1.39	0.6	0	1.39	1.39	0	0.2	0.2	0	0.79
Llama3.1_28	3.18	2.99	7.29	6.17	3.74	3.93	5.98	5.79	4.11	1.5	0.19	0.37	2.62	3.74	1.31	0.19	5.79	1.12	0.19	1.68	0.19	0	0	3.93	0	1.12	1.12	0	5.61	3.55	0	0	0	4.49	2.43	0	1.12	0	0	0	0	0	0	0	0	0	2.43	0.19	0.37
Llama3.1_29	5.73	1.74	9.2	1.74	6.42	2.78	1.56	1.74	6.94	1.56	2.95	0.52	1.22	0	1.74	0.17	1.91	0.17	0	0.52	0.17	0.35	0.17	2.43	0.17	1.56	1.56	0.87	1.04	0.69	0.17	0.52	0	1.74	0.35	1.39	0.17	0	0	0.52	0.87	1.22	0.69	0.17	0	0	0	3.65	0.35
Llama3.1_3	5.12	4.26	5.76	2.99	3.62	5.33	3.41	2.77	4.05	2.35	0.21	4.69	2.77	2.77	0.64	0.43	0	0.85	1.49	0.85	3.41	0.85	2.13	2.13	0.43	0.64	0.21	0.64	0.43	0.21	0.85	0.64	0.85	0	0	0.85	0	0.85	0.85	0.85	1.07	0	1.28	0.43	0	0.64	0	0.21	1.28
Llama3.1_30	3.04	2.5	6.8	4.47	4.11	3.04	4.29	1.79	4.65	0.18	1.07	0.18	2.68	1.25	1.61	1.97	2.68	3.58	2.5	0.72	0.18	0.89	0	2.15	1.79	0.89	0.72	0.36	0.18	0.18	0.54	0.18	0.72	1.97	3.58	0.89	0	0.18	0	1.07	0.89	0.54	0.72	1.25	0	1.25	2.5	0.18	0.36
Llama3.1_31	5.89	1.73	3.29	5.2	3.29	3.99	3.47	4.33	0.69	0.87	0.17	1.04	0.52	0	2.77	3.64	3.81	5.72	0.69	4.51	0.52	0	0	0.69	1.91	0.69	1.91	0.69	3.64	3.64	0	0	0.17	1.91	0.69	0.35	0.17	0	0	0.17	0	0	0	0	0	0.52	0	0	0.35
Llama3.1_32	4.12	2.6	3.47	2.82	3.9	4.34	2.17	3.9	2.82	1.95	2.82	0.22	2.17	0.65	1.95	1.08	5.86	0.87	1.3	4.12	0	0	0.43	2.6	2.82	0.65	0.87	0.22	1.08	1.3	0	0.65	0	2.6	1.08	0.65	0.43	0	0	0.43	0	1.3	0.22	0.43	0	0.43	1.52	0.22	0.87
Llama3.1_33	5.48	4.51	6.92	2.25	2.9	3.54	2.25	3.22	5.15	2.74	0	0.32	2.25	3.06	0.64	0	0	1.61	1.61	3.38	0.32	0.64	0	1.77	0.81	3.06	1.61	0	0.81	0	1.13	0.32	0	0	0.32	1.45	0	0	0	0	0	0.48	2.74	1.61	0	0.16	0.32	0	2.9
Llama3.1_34	6.76	3.53	3.69	2.76	2.61	3.99	2.61	0.31	0.46	5.07	1.08	1.08	2.46	0.77	0.92	6.14	2.61	1.84	0.31	1.38	6.3	0.15	3.53	1.38	3.38	0	0.15	0	2	2.3	0.31	0	1.69	1.08	0.15	0	0	0	0.61	0.15	0.61	1.23	1.69	0.31	0	0.31	0	0.15	2.46
Llama3.1_35	3.42	2.35	5.13	4.7	3.42	4.27	4.27	1.28	3.63	0.64	2.35	0	1.71	3.42	0.21	4.06	0	3.85	2.78	1.71	0.64	0.43	2.35	1.71	2.99	0.43	2.78	0	0.21	0.64	0	0.64	0	0	0.43	0.43	0.64	0	0	0.43	0.85	0.21	0.21	0	1.5	1.5	0.21	0	0.64
Llama3.1_36	3.82	5.82	1.81	4.62	2.21	3.82	3.21	2.21	2.81	3.01	0.2	4.22	2.21	2.81	1	0.4	0	2.01	1.2	1.81	2.01	1.2	0	2.41	0.4	2.21	1	0.2	0.4	0.6	0	2.01	0	0	0.6	2.01	0	0	0.4	1.81	0	0	1.61	2.61	0	0	1	0.8	0.8
Llama3.1_37	1.36	0.82	7.07	4.22	3.95	2.86	4.22	2.45	5.71	3.54	0	0.54	0.82	2.72	2.86	2.45	0.27	0	0.54	2.18	2.18	0.68	0	2.31	1.63	1.5	0.95	0.82	0.68	0.82	0.54	1.36	0	1.36	0.54	1.5	0.27	0	1.09	1.36	0.27	0.27	3.13	0	0.27	0	1.63	0	2.86
Llama3.1_38	2.7	1.08	10.51	9.3	8.76	3.37	6.74	2.16	5.39	1.89	0.4	0	2.29	1.08	1.08	0.13	0	0	0.27	0.81	2.16	0.13	1.08	0.81	2.83	0.54	0.4	0.81	3.77	2.56	0.81	0.27	0	0	0	0.4	0	0.67	0	0	0	0.4	4.99	0	0	0	0	0	5.26
Llama3.1_39	3.2	2.45	7.16	4.14	3.77	4.14	3.01	1.51	0.94	1.32	0.19	2.45	3.2	2.26	0.94	7.34	0	1.32	0.94	0.56	2.07	0.56	1.69	1.51	2.45	0.75	0	0.75	3.2	1.51	0.19	1.13	0.38	4.71	0.56	0.75	0.19	0.19	0.56	0.94	0.38	0.19	0.38	0.19	0.19	0.19	0.94	0.19	0.19
Llama3.1_4	1.15	3.08	5.51	6.79	4.62	3.21	5.9	2.31	4.74	2.05	2.69	0.9	1.03	0	2.44	2.18	0	1.28	2.95	3.08	1.92	0	0.77	1.03	1.79	0.13	0.13	1.03	0.64	1.28	0	0	1.03	0.9	0.38	0.13	0.26	0	0.13	0.64	0	1.03	1.79	1.54	0	0.38	0.26	0.13	0.64
Llama3.1_40	3.24	1.01	7.69	4.25	2.43	3.85	3.04	1.62	6.48	2.02	0	1.62	1.62	5.06	0.81	2.63	2.02	1.82	0	0.4	2.23	0	2.02	2.83	1.82	1.21	2.43	0	0.61	0.2	0	0	0.2	2.43	0.2	1.21	0.81	0	0	0	0.2	0.2	1.21	0.61	0	0	0	0	0.81
Llama3.1_41	7	7	3.91	1.03	1.23	2.88	1.03	1.03	10.08	7.82	0.62	0	2.26	1.23	1.03	2.06	0	2.26	0	1.44	0	0.62	2.67	1.85	2.47	0	0	0.21	3.29	2.67	0	0	2.26	0	2.47	0	0	0	0	0.62	4.12	0	0.82	0	0	0	0.21	0.41	0.62
Llama3.1_42	2.56	1.57	6.98	4.56	3.42	2.99	3.99	4.7	6.7	1.57	0.71	5.56	1.14	5.98	1.42	2.56	0	1.71	1	1.14	1.57	1.42	2.85	2.71	0.14	1.28	1.28	0	0.43	0.28	0	0.14	0.57	0.43	0	0.43	0.85	0	0	0.28	0	0.85	1	1.99	0	0.57	0	0	0.71
Llama3.1_43	2.14	1.84	5.51	2.6	4.44	3.83	1.53	1.84	5.36	1.68	2.76	3.06	0.77	0.92	2.14	0.31	0.15	0.15	2.6	3.52	2.45	0.61	0.61	1.84	0.61	1.84	0.31	0	0.77	0.61	0	0.77	0	0	0.46	1.84	0	0	0	1.07	0.31	0.31	0.31	0.46	0	0	0.46	0.31	0.15
Llama3.1_44	4.12	4.97	4.97	0.86	4.12	3.09	0.51	3.26	4.46	4.46	3.95	0.34	2.4	0.17	0.34	0.17	0.51	0.86	0.69	2.4	4.29	1.2	0.34	2.06	0.86	1.03	0.69	0	0.69	0	0.51	1.03	0.34	0	0	1.2	1.37	0	0.34	1.03	0	1.37	0	1.72	0	0.34	0	2.06	0.17
Llama3.1_45	1.9	5.5	5.12	4.17	5.31	3.23	4.36	3.23	0.38	0.57	0.57	3.8	2.28	0.19	2.09	5.12	0.19	0.19	0.19	2.28	0	0.76	0.57	1.9	0.76	0.38	0.38	0.57	0.95	0.95	0.19	0.19	3.42	4.17	0	0.19	0	0.19	0	1.33	0.19	0.19	0.57	3.61	3.61	0	0	0.57	0.95
Llama3.1_46	2.65	4.07	5.49	5.66	2.48	3.36	7.43	3.19	1.95	3.72	0.53	6.9	1.59	1.06	0.35	2.12	0	3.89	0.35	0.35	7.61	0.18	1.95	0.53	3.19	0.71	0.53	0	1.42	0.18	0	0	0	0.35	0	0.71	0	0	0	0.18	0.18	0.88	1.59	2.12	0	0.18	0	0	1.95
Llama3.1_47	3.1	3.4	4.28	5.02	4.14	4.28	4.43	2.66	3.25	2.95	1.77	1.92	1.48	2.07	1.18	1.03	0.89	0.89	2.22	1.48	2.22	0.15	0.59	2.81	1.77	1.62	0.44	0	1.92	2.51	0.59	0.3	0.44	0.3	0.3	1.62	0.3	0	0	1.48	0.59	0.3	1.48	0.3	0	0.3	0.44	0.44	0.89
Llama3.1_48	3.71	3	5.65	3	2.3	2.83	4.77	4.24	4.95	4.77	1.94	4.42	1.24	0.71	1.06	1.59	0	3	0.88	1.41	7.07	0.53	1.94	1.41	1.06	1.94	1.77	0	1.24	1.41	0	0	0.53	0	0.88	0.71	0.35	0	0.18	0.35	0.18	1.06	0.88	1.77	0	0.35	0.88	0.71	0.18
Llama3.1_49	1.66	3.48	0.33	4.98	3.32	3.81	2.49	3.65	0.83	2.49	2.49	4.81	1.49	0.33	1.33	0.33	0	0.33	0	1.82	2.82	1	0.33	4.15	1.33	2.16	2.16	0.83	0.5	0.83	0	0.33	5.64	0	0	2.16	0	0	5.64	0.33	1.33	1.16	1.33	0.66	0	0	0	0.5	1.66
Llama3.1_5	2.08	2.29	3.33	4.38	4.38	3.75	5	2.92	3.33	1.25	0.62	3.75	1.46	3.33	1.04	0.42	0.42	1.25	1.46	2.08	1.25	0.21	0	1.88	0.42	1.04	0.42	0	1.04	0.62	0.21	0.42	0	0	1.67	1.04	0.21	0	0	0.62	0.42	0.62	1.04	0.42	0	0.21	1.67	0	0.62
Llama3.1_50	2.75	3.85	2.94	5.14	3.12	3.3	4.22	2.2	0.73	3.85	0	0.55	0.92	0	1.47	3.12	0	1.83	2.02	1.28	0.18	0.55	0	1.28	1.83	0.37	0	0.55	1.47	1.28	0.73	0.37	0	3.85	1.65	0	0.73	0.55	0.18	0.55	2.2	1.83	2.2	4.22	0	1.28	1.83	0	2.39
Llama3.1_6	5.34	2.29	3.82	4.96	3.05	3.44	5.34	4.58	6.11	2.48	2.86	0.76	1.91	0.76	0.19	3.05	0.38	3.05	1.91	0.19	0.95	0	0	1.53	0.57	1.34	0	0.19	5.73	4.39	0	0	0.19	2.48	0.38	1.34	0.19	0	0.38	1.34	0.19	1.34	0.19	2.48	0.19	0	0.57	0	0.38
Llama3.1_7	10.39	1.14	8.28	2.92	6.33	1.79	2.76	4.55	0.65	0.49	8.77	0.65	1.46	1.62	0.16	0	4.55	0.81	0.49	0.16	0.81	0.16	0.49	1.79	0.49	0	0.32	0	7.79	5.19	0.49	0	0.16	4.22	0	0	0	0	0.16	0.65	0	0	1.62	0.65	0	0.49	0	0.81	1.46
Llama3.1_8	3.71	5.15	1.86	5.57	1.86	3.71	3.51	4.54	1.86	1.03	8.45	5.98	4.12	5.77	1.44	1.03	0	0.41	0.41	1.24	0	1.44	1.44	4.33	0.62	0.21	1.24	0	0.21	0.21	0	0	0.21	0.21	1.24	0.21	1.03	0	1.03	0.82	0.82	0.82	1.86	0	0.41	0.21	2.06	0.41	0.41
Llama3.1_9	5.08	2.82	8.66	3.95	3.58	4.52	3.77	4.52	6.21	0.94	5.27	0.38	3.95	2.07	0.56	0	0	0	0.19	0.56	2.45	0.56	0	4.33	0.38	0.19	0.19	0	0.75	0.75	0	0	0.38	0	2.82	0.19	0.19	0	0.38	0.75	0.19	0.56	0.94	0	0	0.19	1.88	0.38	2.45
Microsoft Copilot_1	3.61	2.41	4.12	2.75	3.44	3.95	2.41	3.26	2.06	2.23	2.58	2.23	1.2	1.37	1.89	2.23	0.69	1.89	2.23	1.2	2.23	1.03	0.34	0.52	0.52	1.55	0.86	1.72	1.2	1.03	1.55	0.34	0.86	0.52	1.37	1.37	0.86	1.72	0.86	0.69	0.34	0.17	0.69	0.69	0.69	1.2	0.69	0.52	0.52
Microsoft Copilot_10	3.65	3.86	3.22	2.79	2.15	2.15	2.15	1.72	2.15	0.86	0.64	0.21	1.72	1.72	1.72	1.72	1.29	1.07	1.72	0.86	0.64	1.07	1.29	1.07	1.5	1.5	1.07	1.29	1.72	1.5	1.93	1.07	0.21	0.43	0.64	0.86	0	1.07	0.43	0.21	0.43	0.64	0.43	0.21	0.86	0.64	0.43	1.29	0.64
Microsoft Copilot_11	3.31	3.72	3.31	3.1	3.93	3.72	3.31	2.27	2.27	2.69	2.48	2.48	2.07	1.65	2.48	1.24	1.45	1.45	0.83	1.45	0.41	2.07	1.24	0.83	0.62	0.62	1.24	0.83	1.03	0.83	1.03	0.62	1.24	0.41	1.03	0.41	1.03	1.03	0.83	0.41	1.03	0.62	1.03	0	0.21	0.41	0.83	0.41	1.24
Microsoft Copilot_12	3.63	2.48	5.53	3.24	3.05	3.82	2.48	1.72	2.29	1.34	1.72	1.72	2.1	3.24	1.91	1.53	1.53	1.72	1.15	1.53	2.29	0.19	1.91	0.95	2.48	0.76	0.57	0.95	0.76	0.76	0.19	0.57	0.76	0.95	0.95	1.15	1.15	0.19	0.57	0.38	0.38	0.76	0.57	0.57	0.19	0.57	0.76	1.34	0.76
Microsoft Copilot_13	4.61	2.88	3.84	2.3	3.65	3.26	2.3	1.73	2.11	1.15	0.96	2.3	1.73	3.45	2.11	3.07	1.15	1.54	0.96	1.73	0.77	0.58	1.15	0.58	1.15	0.58	0.38	1.15	1.34	1.34	0.77	0.19	0.77	0.96	0.19	0.58	0.58	0.77	0.77	0.19	0	1.15	0.38	0.58	0.96	0.38	0.77	1.15	0.58
Microsoft Copilot_14	4.45	3.81	4.03	4.03	2.97	3.39	3.18	1.69	1.69	1.27	3.18	1.06	2.12	1.48	2.97	3.39	0.64	2.75	1.69	2.12	1.69	0.21	0.85	1.48	1.48	0.64	0.85	1.06	0.85	1.06	0.21	1.27	0.42	1.06	0.42	0.42	0.64	0.21	0.21	0.85	0.64	0.64	1.27	1.06	0.21	0.42	0.42	0.42	0.85
Microsoft Copilot_15	4.69	4.46	2.68	2.9	2.46	3.35	2.9	2.68	2.01	2.23	2.23	0.45	1.34	1.56	2.23	2.01	0.67	1.56	1.34	1.79	1.12	0.67	1.56	1.12	1.34	0.67	0.89	0.89	1.34	1.56	1.56	0.45	0.89	0.45	0.22	0.67	1.34	1.12	1.12	0.45	1.12	0.67	0.45	0.22	0.22	0.67	0.67	0.45	0.45
Microsoft Copilot_16	4.09	3.35	4.83	4.09	3.9	3.72	3.53	2.23	3.16	1.86	0.37	1.49	2.23	2.6	1.3	0.93	0.56	0.74	1.3	1.49	1.3	1.12	0.37	0.19	2.04	1.3	1.12	0.74	1.49	1.3	1.12	0.74	0.74	0.19	0.74	1.67	0.74	1.12	0.93	0.37	0.19	0.74	0.19	0.37	0.56	0.37	0.56	0.56	0.74
Microsoft Copilot_17	3.66	2.5	5.32	3	3.83	3.66	3.49	1.5	2.66	3.16	1.16	3.33	2.16	2.16	1.83	2.66	0.5	1.5	1.16	1.33	2.66	1.66	0.17	0.5	1.66	0.33	0.17	0.33	0.83	1.33	0.83	0.67	0.5	2	0.67	0.67	0.67	1	0.33	0.33	0	0.33	1.66	1.33	0.17	0.5	0.83	0.17	1.33
Microsoft Copilot_18	4.46	3.4	3.4	3.18	4.25	3.4	2.76	2.97	2.34	0.85	3.4	0.85	1.91	0	2.12	1.27	3.61	2.12	0.85	1.91	0.21	0.64	0.21	0.85	0.42	0.42	0.64	1.06	1.49	1.7	1.49	0.21	0.85	0.21	0.64	0.21	0.42	1.27	0.21	0.42	1.27	0.64	0.21	1.91	0.64	0	0.21	1.27	0
Microsoft Copilot_19	4.69	3.12	4.88	2.15	3.52	4.3	2.15	3.12	2.54	2.93	1.17	2.34	1.76	1.17	2.73	4.3	0.59	2.15	1.37	1.17	0.59	0.98	0.39	0.78	1.95	1.17	0.78	1.56	0.98	1.56	0.98	0.98	0.78	1.95	1.17	0.78	0.78	0.98	0.39	0.59	0.59	1.17	0.78	0	1.37	0.59	0.59	0.59	0.98
Microsoft Copilot_2	3.96	3.24	3.96	2.7	2.16	3.6	2.34	3.24	2.52	2.88	1.98	1.44	2.16	0.9	1.08	1.8	0.9	1.26	1.98	1.08	1.98	0.72	0.72	0.72	1.62	1.98	1.62	1.26	0.72	0.9	1.62	0.18	0.54	1.08	1.44	1.08	0.54	1.62	1.08	0.54	0.72	0.18	0.9	0.36	0.18	0.9	1.44	0.9	0.54
Microsoft Copilot_20	4.58	2.86	3.44	3.24	4.58	4.01	3.44	1.53	2.67	2.67	0.76	0.95	2.1	0.57	3.05	3.24	1.34	1.15	0.95	1.53	0.95	1.72	0.57	0.95	2.67	0.95	0.95	0.95	1.72	1.91	0.95	0.76	0.57	1.34	0.95	0.76	0.76	0.95	0.38	0.57	0	0.76	0.76	0.19	0.76	0.38	0.76	0.57	0.76
Microsoft Copilot_21	4.2	3.57	2.94	2.73	2.1	3.99	3.15	1.89	2.73	2.1	2.31	0.84	1.26	2.1	3.15	2.31	1.89	3.57	1.68	1.89	1.26	0.42	0.84	1.47	1.68	0.42	0.63	1.47	1.47	1.89	0.63	0.42	0.21	0.63	0.84	0.63	1.05	0	0.42	1.26	0.63	0.42	0.42	0.84	0.63	0.84	0.42	0.84	0.63
Microsoft Copilot_22	3.95	5.08	3.95	2.07	3.01	3.77	2.26	3.77	3.39	4.33	2.26	1.88	1.69	1.13	1.32	2.82	0.19	0.56	1.13	1.69	1.32	0.94	1.13	2.07	1.32	1.51	1.32	0.19	1.32	1.69	0.75	1.69	0	1.13	0	1.13	0.19	0.75	0.19	0.94	0.19	0.75	0.75	0.19	0	0.56	0.19	1.88	1.13
Microsoft Copilot_23	5.16	4.37	2.78	2.98	3.77	3.77	2.58	1.98	2.18	3.37	1.79	0.79	2.18	1.19	1.59	2.38	1.59	0.79	1.39	0.99	1.39	1.79	0.4	1.79	1.59	1.39	0.99	0.4	1.19	1.19	0.4	0.2	0.4	0.79	0.79	1.39	1.19	0.2	0.4	0.6	0.4	1.19	0.4	0	0.2	0.6	1.19	0.6	0.99
Microsoft Copilot_24	4.47	3.58	4.47	3.13	2.91	4.25	2.91	1.79	2.46	2.01	4.92	0.89	2.46	0.45	2.24	1.12	1.57	2.46	1.12	2.01	2.46	0.89	0.67	0.45	1.57	0.89	0.67	0.45	2.68	2.46	0.67	0.45	0.45	0.45	1.34	0.67	0.89	0.45	0.45	0.22	0.89	0.89	0.22	0.67	0.45	0.45	1.34	0.89	0.67
Microsoft Copilot_25	3.77	2.1	2.94	2.94	3.14	3.98	2.31	2.31	3.35	2.52	3.14	1.47	2.1	1.05	1.89	2.73	0.42	1.89	0.42	1.26	1.26	0.84	0.63	0.42	1.47	1.68	1.47	1.89	1.89	1.05	1.47	0.63	0.84	0.63	0.42	1.05	1.26	1.26	0.63	0.42	0.42	0.42	0.21	0.63	0.21	0	0.21	1.05	0.42
Microsoft Copilot_26	4.31	3.45	2.59	3.02	3.66	3.88	1.72	2.16	1.94	2.59	1.94	1.94	2.59	0.43	1.94	0.65	1.29	0.86	0.86	1.51	1.51	1.51	0.43	0.43	1.08	0.65	0.43	1.08	1.94	1.51	2.16	1.08	1.08	0.86	0.22	0.43	1.08	1.29	0.43	0.43	0.65	0.65	0.43	1.08	0.22	0.43	0	0.43	1.08
Microsoft Copilot_27	3.52	3.3	2.2	3.74	3.3	3.52	3.74	3.3	3.74	4.41	0.66	2.42	2.2	0.88	3.08	1.76	1.54	1.98	0.88	1.54	1.1	1.98	1.98	1.1	1.32	0.66	0.88	1.32	1.54	1.32	0.88	0.88	0.44	1.1	0.66	0.66	0.66	0.88	0	0.88	0.22	0.44	0.88	0.66	0	0	0.88	1.1	0.66
Microsoft Copilot_28	4.83	3.57	3.36	2.94	3.78	3.78	2.52	2.73	1.89	2.31	2.94	1.47	2.73	0.84	1.47	0.63	2.31	1.05	0.63	0.84	1.47	0.63	0.42	0.21	0.63	0.42	0.42	1.68	1.89	1.26	1.26	1.47	0.42	1.26	0	0.63	0.84	1.26	0.42	0.21	0.63	1.05	0.21	0.63	1.26	0.42	0.21	1.26	1.05
Microsoft Copilot_29	5.21	1.67	4.17	1.88	2.71	3.75	1.46	1.46	2.71	1.04	1.67	1.04	1.46	0.62	2.92	0.83	1.67	2.08	1.46	1.04	0.62	1.46	0.42	0.42	0.21	1.04	0.42	1.25	1.25	1.88	1.46	0.83	0.62	0.42	1.04	0.62	1.25	0.62	0.21	0.42	0.21	1.04	0.62	0.62	0.62	0.42	0.62	1.04	0.21
Microsoft Copilot_3	4.47	4.47	2.92	3.31	2.53	3.89	2.33	3.89	2.53	1.95	1.17	0.78	2.72	1.56	1.95	0.58	0.78	1.36	1.36	0.97	1.17	1.75	0.58	0.58	0.19	1.17	1.17	1.75	0.97	1.56	2.14	1.36	1.17	0.19	0.19	0.58	0.58	1.95	1.95	0.39	0.39	0.78	0.78	0.58	0.19	0.78	0.58	0	0.78
Microsoft Copilot_30	2.93	3.44	3.79	3.96	2.41	3.79	3.96	1.55	2.58	2.07	0.34	0.69	1.89	2.24	2.24	0.86	2.41	1.89	1.03	1.38	0.69	0.86	0.34	1.55	0.86	1.38	0.86	1.2	1.55	1.72	2.24	0.69	0.34	0.86	0.86	1.03	0.52	1.2	0.69	1.03	0.52	0.86	0.69	0.52	0.69	0.17	1.03	1.2	0.86
Microsoft Copilot_31	4.19	3.32	2.09	3.49	2.44	4.36	2.79	5.41	2.27	2.97	2.44	1.57	1.4	0.7	1.75	1.05	4.54	2.27	1.92	0.87	0.7	0.7	0.35	0.17	1.05	1.22	1.22	0.7	0.7	0.7	0.17	0.87	1.05	1.22	0.35	1.05	1.4	0.17	0.52	0.7	1.22	0.7	0.7	0.17	0.52	1.4	0.35	0.35	0.17
Microsoft Copilot_32	3.16	1.9	4.01	1.27	3.59	4.01	0.63	2.53	2.32	1.05	3.16	2.95	2.53	1.05	2.11	1.48	1.69	0.63	1.48	1.69	1.27	0.63	1.27	1.05	1.69	0.63	0.21	1.27	0.63	0.84	1.05	1.05	0.84	0.84	1.69	0.84	0.84	0.84	0.42	0.63	0	0.21	0.21	0.42	0.84	0.42	0.42	1.9	0.42
Microsoft Copilot_33	4.35	2.58	2.09	2.25	2.25	2.9	1.77	2.42	0.97	2.58	0.64	2.74	1.61	0.64	1.93	1.61	1.29	1.61	2.25	1.29	2.09	1.45	0.16	0.97	1.45	1.93	0.64	1.13	1.45	1.77	1.61	0.81	0.48	1.29	0.48	1.45	1.29	1.29	0.48	0.32	0.32	0.97	0.48	0.48	0.16	0.64	0.32	0.64	0.32
Microsoft Copilot_34	3.48	3.87	3.48	3.48	3.29	3.68	3.48	2.32	1.93	2.9	1.16	1.74	1.74	2.32	2.71	0.97	4.64	1.35	1.16	1.55	1.16	1.16	0.39	0.39	1.16	0.19	0.58	0.77	0.97	1.16	0.97	0.77	1.55	1.16	0.39	0	0.58	1.16	0.77	0.19	0.77	0.97	0.97	0	0.58	0.97	0	0.19	1.35
Microsoft Copilot_35	4.37	4.97	3.18	3.38	2.19	3.18	3.18	1.39	2.98	1.59	1.19	1.59	0.8	4.37	2.39	3.78	0.4	2.58	0.99	1.39	0.4	1.19	1.39	0.8	3.58	0.6	0.6	0.4	2.39	1.19	0.6	0.8	0.6	0.8	0.6	0.8	0.8	0.4	0.6	0.4	0.99	1.19	0.4	0.99	0	0.6	0.6	0	0.8
Microsoft Copilot_36	5.64	4.41	3.19	2.94	2.45	3.92	1.96	1.72	1.96	1.96	1.72	0.98	2.94	3.19	1.72	1.47	0.98	1.72	0.49	1.23	0.74	0.49	0.98	0.25	0.98	0.98	1.72	1.72	1.23	0.49	0.98	0.74	0.98	1.23	0.49	0.49	0.98	0.98	1.23	0.25	0.74	1.23	0.25	0.98	0.74	0.49	0.74	0.25	0.25
Microsoft Copilot_37	3.83	2.87	4.79	2.49	3.64	3.83	2.11	1.34	2.87	1.72	0.19	1.34	1.92	2.87	2.87	3.07	1.72	1.72	1.92	0.77	1.34	1.34	0.77	1.34	1.53	1.15	0.38	2.11	0.19	0.57	0.96	0.19	0.96	0.96	1.34	0.57	0.77	0.57	0.19	1.15	0.38	0.38	1.15	0.19	0.77	0.96	0.77	0.96	1.15
Microsoft Copilot_38	4.55	4.09	2.95	2.05	4.09	3.86	1.82	3.64	2.73	2.05	1.59	0.68	1.82	0.68	3.18	0	2.05	0.45	2.05	2.27	0.91	1.14	0.91	0.91	0.68	0.45	0.45	2.27	0.68	1.36	1.36	1.59	0.45	0.23	0.91	0.45	0.68	1.59	0	1.14	0.45	0.91	0.45	0.23	0.45	0.68	0.23	0.91	0.68
Microsoft Copilot_39	5.62	4.68	3.18	2.62	3	3.56	2.25	2.81	2.25	3.93	0.37	3	2.43	0.94	2.43	1.12	0	0.37	1.87	1.31	2.06	0.94	0.75	1.5	1.12	0.56	0.37	1.5	1.69	1.87	0.56	0.37	0.75	0.19	1.31	0	1.5	0.56	0.56	0.94	0.75	0.94	1.12	0.19	0.75	0.75	0.94	2.06	0.94
Microsoft Copilot_4	4.29	3.36	2.8	2.05	5.22	3.92	1.87	2.61	1.12	0.93	1.68	2.05	1.12	1.12	2.99	0.93	1.12	1.87	1.68	2.99	1.49	1.87	0.93	0.56	1.12	1.68	0.93	1.12	1.31	1.49	1.87	0.37	0.37	0.19	0.75	1.68	0.56	1.49	1.31	1.49	0.19	0.75	0.37	0.37	0.93	0.56	1.49	0.75	0.75
Microsoft Copilot_40	5.8	3.94	1.86	3.25	3.94	3.71	3.25	1.39	2.55	1.62	0.23	1.16	2.55	1.86	2.78	2.32	1.62	2.09	0.7	1.39	0.7	1.16	0.23	1.62	2.09	0.7	0.46	1.86	2.32	1.16	0.46	0.7	0.93	0.7	0.46	0.7	0.23	0.23	0.23	1.16	0.93	0.46	0.7	0.46	0	0.23	0	0	0.46
Microsoft Copilot_41	3.53	3.53	3.53	3.15	2.97	3.34	2.78	1.67	2.6	2.78	1.3	0.56	0.93	1.3	1.86	1.48	0.93	1.67	1.48	1.67	1.67	0.93	1.86	0.74	2.04	0.74	0.93	0.93	0.93	0.93	0.56	1.11	0.56	0.37	0.93	1.11	0.56	0.56	0.37	0.19	0.93	0.74	0.56	0.19	0.19	1.11	0.93	1.11	0.56
Microsoft Copilot_42	3.83	2.19	3.83	2.19	4.1	3.55	1.64	1.09	4.64	2.46	0.55	2.73	2.73	2.19	2.46	1.09	1.09	0	1.09	0.82	1.64	0.27	0	0.82	0.27	1.37	1.09	1.91	0.55	0.82	0	0.82	1.64	0.27	1.64	0.55	0.82	0.55	0.82	0.27	0	0	0.27	0.27	0	0.82	1.37	1.64	0.27
Microsoft Copilot_43	2.46	2.46	5.53	5.12	3.69	3.69	3.69	1.43	3.69	1.02	1.84	0.61	2.05	0.82	2.46	1.64	0.41	1.64	1.43	0.82	1.84	1.43	2.05	0.82	1.84	0.82	0.61	1.43	0.82	1.02	1.02	0.82	0.2	0.2	0.61	0.41	0.2	1.23	0.2	0.82	0.82	1.43	0.82	0.61	0.2	0.61	0.82	0.41	1.02
Microsoft Copilot_44	4.48	3.77	2.59	2.36	3.77	3.54	2.36	3.07	1.89	2.36	2.36	1.89	2.36	0.94	2.36	0.24	1.89	0.71	2.36	0.94	0.94	0.71	0	0.47	0.47	1.18	0.24	1.42	0.47	0.94	1.18	1.18	0.71	1.18	0.71	1.42	1.18	0.71	0.47	0.47	0.71	0.47	0.47	0.94	0.24	0.71	0	0.47	0.71
Microsoft Copilot_45	2.65	2.27	3.21	2.84	3.78	3.97	1.13	2.27	0.95	1.13	1.32	2.08	2.08	0	2.08	3.78	0.76	1.32	1.51	1.7	0.57	0.76	1.7	1.51	0.38	1.51	0.57	1.13	0.57	0.76	1.7	1.32	0.76	1.32	0.57	0.95	0.76	1.13	0.19	0.95	0.38	0.95	0.57	0.38	0.76	0.57	0.57	1.13	0.57
Microsoft Copilot_46	3.04	4.3	3.29	4.3	2.78	3.04	2.53	1.52	3.04	2.28	1.27	1.27	3.8	0.76	1.27	1.52	0.51	0.76	0.51	1.52	1.01	1.27	0.25	1.01	1.27	0.51	2.03	1.01	0.25	0	1.01	1.27	1.01	0.25	1.77	0.51	0.51	0.76	0.76	0.25	0.51	0.51	0.25	0.51	0	0.25	1.27	0.51	0
Microsoft Copilot_47	2.96	3.36	2.57	3.56	2.57	3.36	3.56	1.98	1.98	2.37	1.98	0.4	1.19	1.58	2.96	1.58	1.58	2.17	2.37	1.78	1.38	0.99	0.59	0.79	1.78	0.99	0.4	2.17	0.99	1.58	2.17	0.4	0.79	0.4	0.59	0.59	0.79	0.99	0.4	0.79	0.4	0.59	1.19	0.59	0.79	0.99	0.2	0.59	0.79
Microsoft Copilot_48	3.43	3.64	3.21	2.78	3.43	4.5	1.71	2.78	1.5	1.28	1.71	1.93	3.43	0.86	2.36	1.93	0.86	1.71	1.07	1.5	0.21	1.28	1.07	1.07	0.86	0.64	0.43	1.07	0.43	1.07	1.28	1.5	0.86	0.86	1.28	0.86	0.21	1.07	1.07	0.86	0.43	0.86	0.43	0.86	1.5	0.43	1.71	1.5	0.21
Microsoft Copilot_49	5.08	3.21	2.41	2.14	4.28	4.28	1.6	2.41	2.41	2.41	1.6	1.87	2.67	0.8	2.94	1.07	1.34	1.6	2.14	1.87	0.53	1.34	0	1.07	1.07	0.53	0.27	1.6	1.07	1.07	0.53	1.87	0.8	0.53	0.53	0.53	1.6	0.8	0.8	0.53	1.34	0.53	0.53	0.8	0	1.07	0.53	0.53	0.53
Microsoft Copilot_5	3.5	3.87	2.58	3.13	1.84	4.05	3.31	2.58	2.03	2.58	1.66	1.29	1.29	1.84	1.66	2.21	0.37	2.03	1.47	1.47	1.1	0.55	0.18	0.74	1.29	1.47	0.92	1.1	1.66	1.66	0.92	0.55	0.55	0.74	0.55	1.29	1.1	1.1	0.74	0.37	0.18	0.92	0.55	1.1	0.55	0.74	0.55	0.55	0.37
Microsoft Copilot_50	3.15	3.57	2.52	2.73	3.57	3.78	2.52	2.94	2.1	3.15	1.47	1.47	0.63	0.84	2.31	1.68	1.05	1.68	2.31	1.47	1.26	1.89	0.42	0.21	0.84	1.26	0.63	0.84	0.63	1.47	2.31	0.63	1.26	1.05	1.26	1.05	0.63	1.89	1.47	1.05	0.42	0.63	0.21	2.1	0.84	1.26	1.05	0.63	0.42
Microsoft Copilot_6	3.01	2.48	4.6	3.01	2.65	3.19	2.3	2.12	3.54	2.3	1.77	1.95	1.59	1.77	2.48	2.3	0.71	1.24	0.71	1.06	1.42	1.06	1.59	1.42	1.59	0.35	0.71	0.71	0.88	0.71	0.18	1.06	1.42	0.53	0.71	0.35	0.88	0.18	1.06	0.18	0.18	0.35	0.53	0.71	0.71	0.53	0.71	1.24	0.53
Microsoft Copilot_7	5.03	3.18	3.85	2.85	2.35	3.35	1.17	2.68	1.01	1.17	0.67	1.84	2.18	1.34	1.51	2.68	1.17	1.84	2.01	1.01	0.67	1.84	0.84	0.5	0.34	1.34	1.01	0.84	0.67	0.5	1.51	1.01	0.67	0.67	0.5	0.84	0.67	1.34	0.84	0.17	0.34	0.84	0.17	0.34	0.5	0.34	0.5	0.17	0.5
Microsoft Copilot_8	3.54	4.13	3.73	4.52	3.14	3.73	3.54	3.54	4.13	2.36	2.55	2.55	1.77	2.16	1.57	1.77	0	1.38	1.57	1.38	0.79	0.79	0.98	0.79	0.59	0.2	0.39	0.39	1.96	1.57	0.59	1.96	0.98	0.79	0.39	0.2	0.79	0.39	0.59	0.39	1.18	1.38	0.59	0.79	0	0.79	0.39	0.98	0.98
Microsoft Copilot_9	3.79	3.16	3.79	3.58	4	3.79	3.37	1.68	3.37	1.26	2.74	0.63	2.11	1.05	2.32	1.68	0.42	1.68	2.11	0.84	0.21	2.32	0	0.21	0.63	1.26	0.84	0.63	0.21	0.63	1.89	0.42	0.42	0.63	0.42	1.47	1.26	1.47	1.05	0.21	0.84	0.63	0.63	0.21	0	0.63	0.63	0.63	0.84
Perplexity_1	3.27	4.57	4.48	3.88	3.01	4.13	3.7	2.33	2.67	2.33	2.84	1.81	1.55	3.88	1.98	1.21	0.52	1.03	2.93	1.89	1.12	0.86	2.07	1.03	0.78	0.26	0.34	1.03	0.43	0.78	0.86	1.81	1.21	0.95	0.69	0.17	0.69	0.52	1.03	0.69	0.26	0.09	1.29	0.86	0.78	1.89	0.78	0.52	1.29
Perplexity_10	3.45	3.3	4.71	1.57	2.67	2.83	1.73	1.73	3.45	2.83	2.51	2.35	1.73	2.51	1.57	1.57	1.73	0.78	1.88	0.47	1.57	1.41	1.88	1.1	0.94	0.47	0.16	0.63	0.47	1.1	1.1	0.31	1.88	0.94	1.57	0.47	0.47	0.47	1.41	0.63	0	0.47	0	0.16	1.57	1.26	1.1	1.1	0.16
Perplexity_11	3.08	4.9	3.64	2.8	3.22	3.08	2.66	2.8	2.1	2.24	1.68	2.24	1.82	2.66	3.08	0.84	1.12	0.56	0.98	2.1	0.42	1.82	0.7	1.12	1.26	0.42	0.42	1.26	0.7	1.26	0.98	0.28	1.12	1.12	0.7	0.56	0.7	0.7	1.54	0.84	0.84	1.54	0.28	0.14	0.42	0.56	0.98	0.42	0.28
Perplexity_12	3.07	1.94	4.53	3.56	3.07	3.72	2.75	2.59	2.1	0.65	3.07	2.75	0.97	1.46	2.75	3.4	0.32	2.1	2.59	2.1	1.46	1.13	0.49	1.46	1.13	1.13	0.32	1.13	0.81	1.13	0.97	0.16	1.13	0.97	0.97	0.32	0.49	0.81	1.29	1.13	0.65	0.49	1.13	0.49	0.32	1.13	0.97	0.97	0.81
Perplexity_13	4.94	3.35	3.7	2.47	3.53	2.47	1.94	1.94	3.17	2.47	2.65	4.06	2.82	4.59	2.65	0.88	2.12	0.88	1.06	1.59	0.71	1.41	2.82	0.35	0.35	0.18	0.35	1.94	0.71	1.06	0.88	0.18	0.53	1.06	0.71	0	0.35	0.53	1.06	0.35	0.18	0.88	0.53	0.35	0.53	0.53	0.53	1.06	1.06
Perplexity_14	4.15	2.29	4.58	3.58	3.58	3.01	3.01	2.01	2.87	2.01	2.15	2.58	1.58	1.86	2.15	3.44	1.43	2.15	1.58	1.72	1.58	1.15	0.86	1.29	1.86	0.14	0	0.86	0.43	1	0.57	0	1	2.01	0.72	0.14	0.72	0.43	1.15	0.14	0.86	1	1.58	1.15	0.29	0.29	1	1	0.72
Perplexity_15	4.46	3.71	2.97	3.86	3.27	2.82	2.82	2.08	1.34	0.59	0.3	1.19	2.08	1.63	2.38	0.89	0.45	0.59	1.63	2.23	0.89	1.19	2.38	1.49	1.34	1.34	0.74	1.78	0.59	0.89	0.89	0.59	1.04	0.15	2.53	0.59	0.74	0.89	0.89	0.15	0.3	0.74	0.89	1.49	0.3	0.59	2.23	0.15	0.59
Perplexity_16	2.3	3.97	4.1	2.82	1.66	2.05	2.56	2.43	2.18	2.3	1.41	3.07	1.02	4.74	1.79	1.41	1.02	0.38	2.05	1.54	1.41	1.02	1.66	0.38	0.26	0.77	0.26	1.66	0.64	0.51	1.02	0.51	1.15	0.38	1.54	1.15	1.54	0.9	1.66	0.38	0.13	0	0.77	0	0.64	1.02	1.66	0.64	1.02
Perplexity_17	1.98	2.45	3.96	1.98	3.61	2.1	1.75	1.63	2.56	2.91	1.86	2.33	0.58	2.45	2.33	3.38	1.86	1.05	1.98	1.75	0.82	0.58	1.28	0.23	1.63	0.58	0.35	2.21	0.58	0.35	1.17	0.35	0.47	1.86	1.28	0.93	0.47	0.93	0.47	0.12	0.35	0	0.7	0.35	0.35	0.93	0.82	1.17	0.93
Perplexity_18	3.89	3.21	3.21	2.88	3.21	3.05	2.2	2.54	3.21	1.35	4.91	1.18	1.35	1.86	1.69	0.85	2.37	0.51	2.03	1.18	0.68	0.85	1.35	0.51	0.85	0.34	0.34	1.69	1.18	1.69	1.69	0.51	1.35	0	1.86	0.17	0.51	1.69	1.35	0.17	1.18	0.68	0.17	1.02	0.51	1.02	1.52	0.68	0.51
Perplexity_19	5.12	3.32	2.05	3.58	3.84	3.58	3.58	2.05	2.3	0.26	1.02	3.07	2.05	3.32	4.09	1.79	0.26	1.28	1.53	2.3	0.26	1.53	2.56	0.26	1.79	0.51	0.77	1.79	2.3	2.81	0.26	0.51	2.05	0.51	1.79	0.26	0.26	0.26	1.28	0.26	0.26	0.77	0.26	0.26	0	0.51	0.77	0.51	0.77
Perplexity_2	3.35	3.77	4.04	2.09	3.77	3.91	2.23	2.65	3.49	3.07	4.46	3.07	0.56	2.93	1.95	0.7	0.14	0.42	3.21	1.81	1.53	0.7	2.51	1.26	0.28	0.42	0.42	2.09	0	0.14	1.26	1.81	0.7	0.28	0.98	0.14	0.7	1.12	0.84	1.12	0	0	1.39	0.14	0.7	2.65	1.12	0.98	1.39
Perplexity_20	2.91	3.55	3.39	4.2	2.91	3.55	3.72	2.91	2.91	2.1	1.13	3.72	1.29	2.91	2.1	1.62	1.78	1.13	0.97	1.78	0.97	1.13	2.58	0.97	1.13	0	0.16	1.13	1.29	1.29	1.78	0	2.26	0.65	1.45	0	0	1.13	1.13	0.48	0.65	1.13	1.29	0.32	0.81	0.81	0.32	0.48	1.13
Perplexity_21	3.25	4.44	3.42	4.62	2.56	3.25	3.93	3.59	2.56	2.22	3.42	1.54	2.22	2.74	1.54	1.2	2.22	1.2	2.05	1.2	0.68	0.68	0.85	2.56	1.03	1.37	1.03	1.54	0.34	1.03	0.34	0.51	0.17	1.2	0.51	0.85	0.34	0.34	0.34	1.03	0.51	0.34	0.85	0.51	0.34	1.03	0.17	0.17	1.03
Perplexity_22	3.74	2.93	3.74	2.6	2.28	4.23	2.11	3.74	3.25	3.25	2.93	1.63	2.11	2.11	2.44	2.44	0.81	1.63	1.46	1.46	0.65	1.3	0.49	1.95	1.14	0.16	0.16	0.81	1.3	1.46	1.3	0.98	0.98	1.3	0.81	0.16	0.81	1.14	1.95	1.3	0.33	0.16	0.65	0.33	0.49	0.98	1.14	1.3	0.33
Perplexity_23	2.58	3.1	2.58	2.45	1.81	2.45	1.81	2.84	4	3.48	3.48	2.06	1.55	0.9	2.06	2.84	0.9	1.55	1.81	1.81	1.16	1.68	0.39	1.29	0.26	1.55	0.77	1.29	0.77	0.65	1.03	0.26	1.68	0.77	0.9	1.29	0.9	0.77	0.65	1.29	0.13	0	0.9	0.26	0.13	0.9	0.39	0.52	0.65
Perplexity_24	3.46	2.93	3.2	2.66	2.26	2.13	2.26	3.2	2.93	2.93	3.33	3.06	1.86	2.26	2	1.6	1.33	0.93	1.2	1.6	1.33	1.07	1.46	1.6	0.67	0.53	0.27	1.73	1.07	1.07	1.33	0.53	1.33	0.53	1.2	0.13	0.27	0.93	0.93	0.4	0	0.93	0.53	0.8	0.4	0.4	1.07	0.53	0.4
Perplexity_25	3.2	3.56	2.85	2.85	2.14	3.91	2.67	2.85	3.56	2.49	4.63	2.14	1.96	1.96	2.85	3.38	0	2.49	0.53	1.96	1.07	1.25	0.53	2.31	1.78	0.18	0.18	0.89	1.42	1.42	1.42	0.71	1.42	0.53	1.6	0.18	0.71	0.53	0.71	1.78	1.07	0.36	1.25	0.36	0.53	0.18	1.07	0.36	0.53
Perplexity_26	4.35	3.9	3.9	2.4	3.45	3.15	1.95	3.6	2.1	2.25	2.25	1.8	1.8	0.9	3	0.15	2.1	0.6	1.35	1.5	1.35	1.65	0.45	1.65	1.35	0.3	0.6	1.05	1.05	1.05	1.8	0.9	1.5	0.3	1.95	0.3	1.05	0.75	1.35	0.75	0.3	0.75	0.6	0.45	1.65	0.45	1.65	0.75	0.75
Perplexity_27	4.78	4.27	3.41	3.75	1.88	3.58	3.07	2.9	2.05	1.71	1.02	2.05	2.39	2.22	1.88	0.51	1.02	1.37	1.71	2.05	1.71	1.37	1.54	0.34	0.85	0.34	0.34	0.68	1.71	1.88	1.19	0.51	1.02	0.34	0.85	0.34	0.51	0.85	1.19	0.34	0.34	0.85	0.68	0.68	0.34	1.02	0.34	0.34	0.51
Perplexity_28	3.67	3.67	2.33	3.33	3.67	1.67	2.5	3	0.83	1.83	3.17	2.67	1	1.33	2.83	0.83	1	1	2.5	2	0.83	1.17	0.5	0.5	0.83	0.33	0.67	1.67	0.83	1.33	1.33	3.5	1.67	0.5	2.5	0	0.5	0.5	1.5	0.5	1.17	0.33	0.17	0.5	1.33	1	1.83	0.83	0.5
Perplexity_29	3.64	3.46	3.64	2.73	2.73	2.91	2	2.55	3.46	2.37	1.46	1.46	1.46	2	3.28	0.73	2.37	0.55	1.64	2	0.55	0.91	0.36	0.91	0.91	1.28	0.36	2.19	0.91	0.73	0.73	0.36	1.64	0.73	1.46	0.91	0	0.73	1.09	0.73	0.73	0.91	0.55	0	0.18	0.36	0.73	1.46	0.36
Perplexity_3	1.52	4.57	2.71	4.57	2.37	3.05	4.23	2.03	2.03	2.03	2.54	2.88	0.34	2.37	2.71	1.69	0	0.68	1.86	2.54	0.68	1.02	1.69	1.02	0.51	1.18	0.85	0.85	2.03	3.05	2.37	0.68	2.54	0.68	1.35	0.85	1.02	1.52	1.52	1.18	1.02	0.68	0.17	0.17	0.51	0.85	0.51	0.51	0.85
Perplexity_30	3.46	3.35	3.46	4.04	3.35	2.54	3.81	2.08	2.77	2.31	1.27	1.27	1.73	1.85	2.42	0.46	1.85	1.15	1.15	1.73	0.69	0.69	1.5	0.81	1.04	0.92	0.92	1.62	1.27	1.73	0.92	0.35	0.58	0.58	0.92	0.58	0.12	0.35	0.35	0.35	0.92	1.04	0.92	0.46	0.46	0.46	0.81	0.23	0.46
Perplexity_31	3.33	3.21	4.63	3.92	2.97	2.73	2.97	4.28	3.68	3.09	2.02	1.07	2.02	1.9	1.9	0.59	3.8	1.43	1.07	0.95	0.83	0.48	1.54	1.31	0.83	1.07	0.95	1.78	1.54	1.07	0.12	0.24	0.59	1.66	0.71	0.83	0.95	0.24	0.36	0.95	0.48	0.59	0	0.12	1.07	0.48	0	0	0.12
Perplexity_32	3.3	3.47	2.64	2.64	1.82	2.31	2.15	3.96	3.96	3.8	4.79	3.8	2.15	4.46	1.65	1.82	1.16	1.49	1.16	1.49	0.5	0.83	1.98	1.32	1.16	0.17	0.17	1.49	0.5	0.99	0.17	0.33	0.66	1.16	0.17	0	0.99	0.17	0.83	0.66	0.66	0.17	0.5	0.99	0	0.83	0	0.5	0.33
Perplexity_33	3.19	3.6	2.77	5.12	2.22	3.32	3.05	2.91	3.19	2.63	0.83	1.25	1.66	2.49	2.08	0.55	1.39	0.69	2.49	2.22	0.97	0.69	0.28	0.55	0.97	1.66	1.52	0.69	1.39	1.66	0.69	0.14	1.8	0.69	0.28	0.97	0.55	0.55	2.49	0.55	0.83	0.83	0	0.55	0	0.42	1.11	0.55	0
Perplexity_34	2.84	2.84	4.27	2.56	3.13	2.7	2.42	3.7	2.28	2.28	2.56	2.56	1.14	2.13	2.42	2.84	3.98	0.71	0.85	1.42	0.85	1.28	1.99	0.85	0.85	0.14	0.28	1.99	0.71	0.71	1.99	0.28	2.28	1.85	0.85	0.14	0.43	1.28	1	0.71	0.57	0.85	1.28	0	0.71	0.71	0.43	0.71	0.85
Perplexity_35	2.99	3.57	3.68	4.03	2.42	2.88	3.34	2.19	2.76	1.96	1.84	1.38	1.61	2.88	2.3	2.53	2.19	1.73	0.92	2.07	0.46	0.46	2.99	1.61	1.73	0.23	0.46	1.84	1.15	1.27	1.15	0.23	1.27	1.61	1.61	0.12	0.35	1.04	0.81	0.35	0.69	0.69	0.92	0.35	0.69	0.35	1.15	0.35	0.46
Perplexity_36	4.23	5.02	2.51	3.83	2.91	2.77	3.57	3.57	1.19	1.45	0.92	1.98	2.51	2.25	1.98	0.4	0.92	0.53	0.26	0.92	1.98	0.53	0.53	1.32	1.19	0.4	0.92	1.72	1.85	1.59	1.06	0.4	0.53	0.66	0.66	0.4	0.53	0.92	0.79	0.13	1.72	0.92	0.66	0.79	0.13	0.13	0.79	0.66	0.66
Perplexity_37	1.7	1.85	4.78	2.16	3.09	2.47	2.16	2.01	4.01	2.31	1.85	2.16	0.77	3.7	2.16	3.86	0.93	1.7	1.7	1.7	1.23	1.85	1.23	0.93	1.7	0.93	0.46	1.39	0.15	0.46	1.39	0.31	0.46	0.62	0.77	0.93	0.77	1.08	1.08	0.62	0	0.15	0.62	0	0.62	1.08	1.08	0.93	0.77
Perplexity_38	3.93	4.19	5.11	3.41	3.15	3.41	3.01	3.41	4.59	2.49	2.49	1.44	1.7	1.83	1.83	1.05	0.26	0.39	1.18	1.44	1.18	0.52	1.7	0.79	0.79	0.13	0.52	2.23	1.31	1.18	0.79	0.39	1.83	0.26	1.44	0.13	0.52	1.18	1.05	0.26	0.39	0.92	0.52	0	0.66	0.79	0.79	0.26	0.66
Perplexity_39	3.92	4.58	2.09	3.4	3.14	1.57	2.88	2.75	1.31	3.01	1.31	1.96	0.65	1.83	2.48	1.57	1.7	1.18	1.44	1.7	0.65	0.92	0.52	1.31	1.18	1.05	1.31	1.57	0.92	1.83	0.92	2.22	1.18	1.18	1.18	0	0.65	1.18	1.44	0.92	0.92	1.05	0.92	0	0.65	0.13	1.31	0.26	0.92
Perplexity_4	3.32	3.05	5.17	3.32	5.04	3.98	3.45	1.86	2.65	2.39	2.39	4.24	2.12	2.79	2.92	2.12	0.66	0.4	0.27	1.59	1.59	1.19	4.38	0.66	1.19	0.13	0.13	1.72	0.66	0.53	1.33	0	1.59	1.46	1.86	0.13	0.13	1.33	1.46	0.27	0.4	0.93	1.33	0.4	0.66	0.13	1.59	1.06	1.46
Perplexity_40	3.28	3.87	4.02	4.17	3.43	2.98	3.43	2.83	3.43	2.38	1.19	1.04	1.34	2.68	2.38	1.04	1.04	0.89	2.09	1.19	1.49	0.89	1.04	1.94	1.04	0.6	0.3	1.34	1.34	1.04	0.45	0.45	1.34	0.3	0.3	0.15	0.6	0.45	1.04	0.6	0.89	0.45	1.49	0.3	0	0.45	0.6	0.15	1.49
Perplexity_41	3.63	4.54	2.54	4.17	2.54	3.27	2.72	1.81	2.9	2.72	0.54	0.91	2	1.81	1.81	0.73	1.63	0.18	2.18	1.81	1.63	0.73	0.91	1.27	1.63	0.73	0.36	0.91	2.18	1.81	0.54	0.36	0.36	0.36	0.73	0.36	0.36	0.73	0.36	0.91	0.73	0.36	0.91	0	0.18	0.54	0.91	0.73	0.73
Perplexity_42	2.61	2.61	3.26	2.12	3.59	3.43	1.79	2.61	3.92	2.28	2.45	2.28	1.31	3.59	2.94	0.82	1.31	0.82	1.63	2.94	0.82	0.98	1.47	0.82	0.33	0.98	0.65	2.45	0.16	0.82	1.14	0.33	0.98	0.16	1.14	0.98	1.79	1.31	0.82	0.82	0.16	0.16	1.14	0.33	0.82	0.98	0.98	0.65	1.47
Perplexity_43	3.69	2.18	3.02	3.02	2.85	3.18	3.35	2.68	2.01	2.35	1.34	2.01	1.84	1.17	3.02	1.84	2.85	1.84	1.34	1.51	0.17	1.68	1.51	1.68	1.17	1.01	0.5	2.51	1.17	1.51	1.17	0.17	0.67	2.51	0.5	1.01	0.17	1.34	0.34	0.67	0.34	0.84	0.5	1.01	0.17	0.34	0	0.34	0.17
Perplexity_44	2.56	4.27	3.05	2.56	1.95	1.83	1.59	3.05	2.56	3.79	3.42	1.34	1.95	1.22	1.47	0.85	1.83	0.24	1.34	1.22	0.98	1.71	0.61	0.85	1.59	0.98	0.73	1.22	0.49	0.85	0.98	0.61	0.73	0.85	0.73	0.61	0.98	1.22	1.22	0.49	0.12	0.24	0.12	0.12	0.37	0.24	0.24	1.47	0.49
Perplexity_45	4.49	2.6	3.47	3.04	3.76	2.32	1.74	1.74	1.01	0.72	2.32	2.46	2.03	2.46	1.45	2.89	0.87	0.58	1.3	2.17	0.43	0	4.63	0.58	0.58	0.58	0.58	1.88	1.16	2.03	0.14	0.14	0.43	1.3	0.87	0.14	0.43	0.14	0.72	0.29	0.58	1.01	0.58	1.01	0.87	0.58	1.01	0.87	0.87
Perplexity_46	2.97	3.12	3.86	2.38	2.67	3.57	2.23	1.49	3.12	2.08	4.31	2.53	1.63	2.08	2.67	0.74	1.19	0.89	1.93	2.23	1.04	0.3	1.19	0.59	0.45	0.45	0.3	1.34	0.3	1.04	0.89	1.19	1.49	0.3	1.93	0.3	1.04	0.15	0.89	0	0.45	0.59	0.59	0.89	0.74	1.04	1.19	1.49	0.89
Perplexity_47	2.16	2.94	3.09	2.78	2.47	2.16	2.63	1.55	1.85	2.16	2.63	2.63	1.08	3.71	2.16	1.85	2.32	1.7	2.01	2.16	0.46	0.93	1.08	1.08	0.62	0.62	0.15	1.7	0.31	0.62	0.93	0.46	1.39	1.39	1.24	0.31	1.08	1.24	1.24	0.46	0.46	0.31	0.77	0.46	0.31	0.62	0.93	0.62	0.31
Perplexity_48	3.27	3.13	5.97	2.56	4.27	3.27	2.13	3.13	3.98	1.99	1.99	0.85	1.99	2.13	2.7	0.43	1.85	0.28	1.85	2.28	0.57	0.85	1.14	1.28	1.14	0.43	0.14	0.57	0.43	0.85	0.28	0.43	1.28	1.42	1.85	0.14	0.57	0.14	0.85	0.71	0.57	0.14	0.43	0.43	0.57	0.85	1.28	0.43	0.28
Perplexity_49	2.94	5.74	1.6	3.87	2.67	1.87	2.8	2.94	0.93	3.07	3.34	2	0.67	1.6	1.74	0.4	0.67	0.93	2.67	1.47	0.53	2.14	0.13	0.93	0.4	2	0.53	2	0.4	0.93	1.74	0	1.2	0.27	0.53	1.47	0.93	1.87	1.2	0.8	0.4	0.53	0.4	0.67	0.27	0.67	0.53	0.13	0.4
Perplexity_5	4.39	3.29	2.33	3.57	2.33	3.29	2.88	1.92	2.19	2.33	1.78	3.16	1.51	2.61	2.33	1.23	0.69	0.96	2.74	1.51	0.69	1.23	0.55	0.96	0.96	0.69	0.41	1.51	1.92	2.06	0.82	0.55	1.37	0.41	0.96	0.55	0.55	0.69	1.78	0.27	0.41	0.27	0.41	0.27	0	0.96	0.96	0.69	0.14
Perplexity_50	3.06	2.21	2.21	2.89	2.21	3.91	2.21	3.06	1.19	2.55	0.68	1.7	1.19	1.19	2.89	2.21	0.68	1.53	1.87	1.87	1.19	2.21	0.68	1.36	0.68	0.34	0.34	1.02	1.7	2.21	1.53	0.51	1.7	1.02	0.85	0	1.53	1.7	1.87	0.85	0.17	0.51	0.34	2.55	0.51	1.19	0.85	0.34	1.02
Perplexity_6	3.19	3.75	2.25	3.38	2.63	3.19	3.19	3	2.06	1.69	0.56	2.81	0	1.88	2.81	2.63	1.13	2.63	2.81	2.06	1.5	0.94	1.13	0.94	1.88	0.56	0.38	1.13	1.13	1.5	0.56	0.56	1.13	0.19	0.56	0.56	0.38	0.56	0.75	0.94	0.75	0.56	0.94	0.75	0.75	1.31	0.38	0.56	0.75
Perplexity_7	4.6	3.31	3.31	3.68	2.94	3.31	3.12	2.57	0.74	1.84	0.92	2.02	0.74	0.92	2.57	1.84	2.76	1.29	2.02	1.29	1.47	1.1	1.65	1.47	0.55	0.37	0.18	1.1	1.1	1.47	0.37	0	0.18	1.84	0.92	0.37	0.74	0.55	1.29	0.18	0.37	0.18	0.92	0.37	0.74	0.55	0.55	0	0.37
Perplexity_8	4.46	2.49	3.28	3.41	3.81	2.23	3.15	2.76	2.89	1.84	2.89	3.02	1.57	3.81	2.62	0.13	1.18	0.66	1.84	1.31	1.18	1.18	2.62	0.92	1.05	0.39	0.26	1.84	1.31	1.31	1.57	0.13	0.79	0.66	1.31	0.26	0.79	0.66	0.52	0.66	0.52	0.79	0.66	0.52	0.26	0.92	0.92	0.26	0.52
Perplexity_9	2.79	3.02	3.25	3.25	2.56	3.37	2.56	1.51	3.02	2.09	3.14	1.51	0.93	3.14	2.9	0.81	1.05	1.05	2.56	1.86	0.81	1.05	1.97	1.05	0.81	0.46	0.46	1.51	0.81	0.93	1.05	0.93	0.93	0.23	0.93	0.35	0.93	0.93	0.23	0.7	0.12	0.35	0.81	0.7	0.35	1.86	0.58	0.58	1.05
[truncated: 1,058 more columns]
