# Supplementary material for: Stylometry can reveal artificial intelligence authorship, but humans struggle: A comparison of human and seven large language models in Japanese
Source: PLoS One. 2025 Oct 27;20(10):e0335369. doi: 10.1371/journal.pone.0335369 (PMC12558491; doi:10.1371/journal.pone.0335369)
Supplement: S3 Data — (CSV) [file pone.0335369.s003.csv]

class	®-©§	¼-êÊ_Ì	¼-TÏÚ±_®-©§	¼-TÏÚ±_ð	¼-`e®ê²_È	¼-êÊ_ð	®-©§_Ü·_B	¼-TÏÚ±_ª	¼-êÊ_ª	¼-`e®ê²_Å·_B	¼-êÊ_¼-Úö-`e®ê²_È	±Æ_ª	¼-êÊ_¼-êÊ_Ì	¼-`e®ê²_É	¼-TÏÚ±_Ì	`e-©§	¼-êÊ_¼-TÏÚ±_Ì	¼-êÊ_É	½ß_Ì	¼-TÏÚ±_¼-êÊ_Ì	¼-Â\_Ì	¼-TÏÚ±_®-©§_A	®-©§_A	æè	®-©§_½	¼-TÏÚ±_É	¼-TÏÚ±_Æ	¼-êÊ_â	¼-TÏÚ±_¼-Úö-êÊ_Ì	®-©§_çê_Ü·_B	¼-êÊ_¼-Úö-êÊ_Ì	¼-êÊ_Æ	¼-TÏÚ±_â	¼-TÏÚ±_¼-êÊ_ð	¼-TÏÚ±_®-©§_Ü·_B	¼-êÊ_¼-TÏÚ±_ð	¼-`e®ê²_ª	±Æ_ð	ÁÉ_A	»Ì	±Æ_Å_A	¼-TÏÚ±_¼-Úö-êÊ_ª	¼-TÏÚ±_A	½ß_A	±Ì	¼-`e®ê²_¼-Úö-êÊ_ª	¼-TÏÚ±_¼-Úö-êÊ_ð	¼-TÏÚ±_®-©§_½	Ü½_A
Claude3.5_1	2.6	2.6	0.52	3.65	2.6	2.08	5.73	2.08	1.04	1.04	2.08	0.52	2.08	0.52	0	1.56	2.6	0.52	0	0.52	1.04	0	0.52	1.04	1.04	0.52	1.04	0.52	0.52	0.52	1.56	0.52	0	0	0	0	0	1.04	0.52	0	0	0	0	0	0.52	0.52	0	0.52	1.04
Claude3.5_10	1.95	3.25	1.95	3.25	4.55	0.65	3.9	2.6	0	1.95	1.95	0	1.3	1.3	0	0.65	0	0.65	0.65	1.95	0.65	0	0	2.6	1.3	0	0.65	0.65	0	1.3	0	0	0	0	0.65	0.65	0.65	0	1.3	0	0	0	0	0	0	0	0	0.65	1.3
Claude3.5_11	3.63	3.11	0.52	3.11	2.07	1.04	3.11	2.07	2.07	1.04	1.55	0	2.07	1.55	0.52	2.07	0.52	1.55	0	3.11	1.04	0	0	1.55	1.55	2.07	1.04	0.52	1.04	0	1.04	0.52	0.52	0	1.55	1.04	0	0.52	0	0.52	0	0	0.52	0	0	0	0	0	1.04
Claude3.5_12	4.35	1.86	0.62	3.11	4.35	0.62	3.73	1.86	0	0.62	0	0	1.86	0.62	1.86	1.86	1.86	0.62	0	3.73	1.24	0	0	1.24	0.62	0.62	0.62	0	1.24	0	0	0.62	0.62	0.62	2.48	0.62	0.62	1.24	1.86	0	0	0.62	0	0	0.62	0.62	0	0	0
Claude3.5_13	4.22	1.81	1.2	4.82	2.41	1.2	5.42	2.41	0	0	2.41	0	1.2	1.2	1.2	1.2	1.2	0.6	0	3.01	1.2	0	0.6	3.01	1.2	0.6	0	0	0.6	0	0.6	0.6	1.2	0.6	1.81	1.2	0.6	0.6	1.2	0	0	0	0	1.2	0	0	0	0	0.6
Claude3.5_14	5.2	1.16	1.16	5.2	2.31	2.31	5.2	0	0.58	0.58	1.73	1.16	1.73	0.58	0.58	1.16	2.31	1.16	0	1.73	0.58	0	0	1.73	0.58	1.73	0.58	1.16	0.58	0	0.58	0	0	0	0.58	0.58	0	2.31	1.16	0.58	0	0	0	0	0	0	0	1.16	1.16
Claude3.5_15	7.58	4.27	2.37	2.37	4.74	1.42	2.84	3.32	2.37	0	1.42	0.95	0.47	0.95	1.9	0.47	0.47	0.47	0.95	1.9	0	0.47	0.47	0.95	0	2.37	0.47	1.42	0.47	0	0.47	0	0	0.47	0	0.47	0	0.47	0.95	0	0.47	0	1.42	0	0	1.42	0	0	0.95
Claude3.5_16	3.11	3.73	0.62	2.48	3.11	1.86	3.73	3.73	1.86	0	0.62	0	0.62	1.86	0.62	1.24	1.86	1.86	0	1.24	0	1.86	0.62	0	0.62	0.62	0	1.24	0	0.62	2.48	1.24	0	0.62	0.62	0.62	0	1.24	0.62	0	0	0	0	0	0	0.62	0	0.62	0
Claude3.5_17	0.55	1.1	0.55	3.31	6.08	2.21	5.52	1.66	0.55	0.55	1.1	0.55	3.87	0	0.55	1.1	2.21	0.55	0	1.1	1.66	0	0	2.21	1.1	0	1.1	0	0.55	0	0	0	0.55	0	1.66	1.66	0	0.55	1.1	0	0	0	0	0	0	0.55	0	0	0.55
Claude3.5_18	2.7	3.78	1.08	2.7	1.62	1.08	4.32	2.16	1.08	1.08	3.24	0	0.54	2.16	0.54	0	0.54	1.08	0.54	2.16	0.54	0.54	0.54	1.08	0.54	0	0	0.54	0.54	0	1.08	0.54	0.54	0.54	0	0	0.54	0	0.54	0.54	0.54	0.54	0.54	0	0	1.08	0	0.54	1.62
Claude3.5_19	4	2	1	3.5	3	3.5	4	1.5	1	1	2	0.5	1	0.5	0	2	2.5	0.5	0	3	1	0.5	0.5	0.5	0.5	1	0.5	0	1	0	0.5	0	0	0.5	1.5	0.5	0	0.5	0.5	0	0.5	0.5	0.5	0	0	0.5	1.5	0.5	0
Claude3.5_2	1.83	4.13	1.38	3.67	3.67	2.29	5.05	2.29	1.38	1.83	3.67	0	1.38	0.46	0.46	0.92	2.29	0.46	0	0.92	0	0.92	0	2.75	1.38	0.46	0	0	0	0.46	0.46	1.38	0.46	0.92	0.92	0	0.46	0.46	0.92	0	0	0	0	0.92	0	0.92	0	0	0.46
Claude3.5_20	4	2	1	3.5	3	3.5	4	1.5	1	1	2	0.5	1	0.5	0	2	2.5	0.5	0	3	1	0.5	0.5	0.5	0.5	1	0.5	0	1	0	0.5	0	0	0.5	1.5	0.5	0	0.5	0.5	0	0.5	0.5	0.5	0	0	0.5	1.5	0.5	0
Claude3.5_21	1.27	6.37	2.55	3.82	3.82	1.91	3.82	1.27	0.64	0.64	1.27	0	1.91	4.46	0	1.91	1.27	0	0	0	3.18	1.91	1.27	1.27	0	0.64	1.27	0	3.18	0.64	0	0.64	0.64	0	0.64	0	1.27	0.64	0.64	0	0	1.27	0	0	0.64	0.64	0	0	0.64
Claude3.5_22	5.08	5.65	1.13	0	5.65	1.69	4.52	3.39	1.13	0.56	1.69	0.56	1.69	2.82	1.13	0.56	0	1.13	0	1.13	2.82	0	0	0	0.56	0.56	1.69	0	1.13	0.56	0	1.69	0	1.13	0.56	0	0	1.13	0.56	0	0.56	0	0.56	0.56	0	2.26	0	1.13	0.56
Claude3.5_23	4	0	3.2	0	4	2.4	1.6	3.2	1.6	0.8	1.6	1.6	1.6	0	0	1.6	1.6	0	0	0.8	0.8	0	0	2.4	0	0	0	0	0.8	0.8	0	1.6	0	0.8	0	0	0.8	0.8	0	0.8	0	0	0.8	1.6	0	0	0	0	0.8
Claude3.5_24	2.78	4.86	2.78	2.78	2.78	2.78	1.39	2.08	0.69	2.78	3.47	0.69	2.08	1.39	0.69	0.69	0.69	0	0	0	0	0.69	0.69	0	0.69	0.69	2.78	0.69	1.39	0.69	1.39	0	0.69	0.69	1.39	0	0.69	1.39	0	1.39	0	0	2.78	0.69	0.69	0	0.69	0.69	0
Claude3.5_25	3.7	4.32	1.85	1.23	6.79	1.23	1.85	4.32	1.23	1.85	3.7	0.62	3.09	1.23	1.23	0	0.62	0.62	0.62	1.23	0.62	0.62	0.62	1.85	1.23	0.62	0	1.23	0	0.62	0.62	0	1.23	0.62	0	0.62	0	1.23	1.23	0	0	0	0	0	0	1.23	0	0	0.62
Claude3.5_26	2.13	0.71	2.13	2.13	1.42	4.26	2.13	2.84	0.71	2.84	4.96	0.71	0.71	1.42	2.84	3.55	2.13	0.71	0	1.42	0	0	0.71	2.13	0	0	4.26	0	0	0.71	2.13	0.71	0.71	0	0.71	0.71	0.71	1.42	0.71	0	0	0	0.71	0	0	0.71	0	0.71	0.71
Claude3.5_27	2.08	3.47	3.47	0	2.78	2.78	1.39	1.39	3.47	2.08	4.17	0	3.47	0	2.08	0	0.69	0.69	0.69	0	0	0	1.39	2.08	0	0	0.69	0.69	0	1.39	1.39	0	0	0	0	0.69	0	0	0.69	0.69	0	1.39	0	0	0	0	0	0.69	0.69
Claude3.5_28	0.85	0	3.39	1.69	2.54	4.24	1.69	1.69	1.69	0.85	6.78	0	1.69	1.69	4.24	1.69	0.85	1.69	0	0	0	0	0.85	1.69	0	0	3.39	0	0	0.85	0.85	0	0	0	0	0	0.85	0	0	0.85	0	0	0	0	0	0	0	0.85	0.85
Claude3.5_29	1.85	3.7	0.93	1.85	4.63	0	3.7	2.78	0	2.78	5.56	0	2.78	2.78	0.93	0	1.85	0.93	0	0.93	0.93	0.93	0	0	1.85	0	0.93	0.93	0.93	0.93	1.85	0	0	0	0.93	0	0.93	0	0	0	0	0	0	0	0.93	1.85	0	0	0.93
Claude3.5_3	2.5	2.5	1.88	2.5	3.12	2.5	3.12	3.75	1.88	0.62	4.38	0	0.62	0.62	0.62	0.62	0	1.25	0	1.25	1.25	0	0	1.88	1.25	0.62	0.62	0	0.62	0	0	0.62	0.62	0.62	0.62	0	0	0	0.62	0	0.62	0	0	1.25	0	0	0	0.62	0.62
Claude3.5_30	0.69	2.07	2.76	1.38	6.21	1.38	1.38	2.07	0	2.76	4.14	0	2.07	2.07	1.38	2.76	4.14	0.69	0.69	0	0	0	0.69	1.38	0	0.69	2.07	0	0	0.69	0	0.69	1.38	0.69	1.38	0	0	1.38	0	0.69	0	0	1.38	0.69	0	0	0.69	0	0.69
Claude3.5_31	3.2	1.6	3.2	0.8	2.4	1.6	0.8	2.4	0.8	2.4	0.8	0.8	2.4	0	0	0.8	4	0	0	0	0	0	0	0	1.6	0	0	0	0.8	2.4	2.4	0	0	0	0.8	0	0.8	0	0.8	0	0.8	0	2.4	0	0	0	0	0	0
Claude3.5_32	0.83	2.5	3.33	1.67	4.17	1.67	0.83	2.5	0	1.67	0.83	0	3.33	2.5	0	1.67	0.83	1.67	0	0	0	1.67	0	1.67	1.67	0	0.83	0	0.83	1.67	0.83	0.83	0.83	0	0	0	0.83	0.83	0.83	0	0	0	0.83	0	0	0	0	0	0.83
Claude3.5_33	2.03	3.38	1.35	1.35	4.05	2.03	2.03	1.35	4.73	2.03	2.7	0.68	1.35	1.35	0.68	2.03	1.35	0	0	0.68	1.35	0	0	2.7	0	0	2.03	0.68	0	2.03	0.68	0	0	0	0	0.68	0	0	1.35	0	0	0	0.68	0	0	0	0	0	0
Claude3.5_34	5.67	4.96	0.71	2.84	2.84	2.13	2.84	1.42	2.84	1.42	2.84	0.71	0	0	2.13	2.84	1.42	0.71	2.84	0.71	0	0	0.71	2.84	0	1.42	0.71	0.71	0.71	1.42	1.42	1.42	0	0	1.42	0	1.42	0	0.71	0	0	0	0	0	0.71	0	0.71	0	0.71
Claude3.5_35	0	5	1.43	0.71	3.57	3.57	1.43	0	2.14	2.86	1.43	0	1.43	1.43	0.71	2.14	0	0	0	0.71	2.86	0	2.14	1.43	0	0.71	0	0	1.43	0.71	1.43	0.71	0.71	0.71	0.71	0	0	0.71	0	0	0	0.71	0	0	0	0	0	0	0.71
Claude3.5_36	1.39	2.78	2.08	1.39	5.56	2.08	2.08	1.39	0.69	2.08	2.08	0.69	0	0.69	0.69	0.69	1.39	1.39	0	2.78	1.39	0.69	0	2.08	0.69	0.69	0	0	0.69	1.39	0.69	2.08	1.39	0	0.69	0	0.69	0.69	0	0	0	0	0.69	0	2.08	0.69	0	0	0.69
Claude3.5_37	2.22	2.22	6.67	2.96	1.48	2.22	2.22	1.48	1.48	1.48	4.44	0	2.96	2.22	0	2.22	3.7	1.48	0.74	2.22	0	0	0	0.74	0	0	0.74	0.74	1.48	0.74	0	0.74	0	0	0.74	0	0.74	0.74	0	0	0	1.48	0	0.74	0	0	0.74	0	0.74
Claude3.5_38	4.43	5.7	1.27	1.27	3.16	2.53	0.63	3.8	0.63	3.8	3.16	0	0	0	0.63	1.27	0	1.9	0.63	1.9	0	0.63	0.63	0	1.27	1.27	0	0.63	0	1.9	1.27	0.63	0	0	0.63	0.63	0	1.27	0	0	0	0	1.27	0	0	0	0	0.63	0
Claude3.5_39	2.07	5.52	2.76	2.07	6.21	0	0	4.83	2.07	0	3.45	0	0.69	2.07	0	0.69	2.07	0.69	0.69	1.38	0	0	0.69	2.07	0	0	0	0	1.38	0	0.69	0.69	0	0	0	1.38	0	0	0	0	0	0	0	0	0	0	0.69	0	0
Claude3.5_4	2.54	2.03	1.02	6.6	0.51	1.02	3.55	1.52	1.02	1.52	2.54	0	2.54	0.51	1.02	0.51	2.54	0.51	0.51	1.02	0	1.52	0	4.06	0.51	1.52	1.52	0	0	0	1.02	0.51	0	0	3.55	0.51	0	1.02	1.52	1.02	0	0	0	0.51	0	0	0	0.51	1.52
Claude3.5_40	2.86	2.86	1.43	1.43	6.43	1.43	2.14	3.57	2.14	1.43	2.14	0	0.71	0	1.43	0.71	0.71	0	0	2.86	1.43	0	0.71	2.14	0	0.71	0.71	0	2.14	0.71	0.71	1.43	0	0.71	0.71	1.43	0	0.71	0	0	0.71	0	0	0	0	0	0	0	0.71
Claude3.5_41	3.7	1.85	1.85	1.85	4.32	4.94	1.85	2.47	1.85	4.32	2.47	0	2.47	1.23	1.23	0.62	1.23	0.62	0	0	1.23	2.47	1.23	0.62	0	0	1.23	0	2.47	1.23	0	0.62	0	0.62	0.62	0	0	0.62	0.62	0	0	1.23	0	0	0	0	0	0.62	0.62
Claude3.5_42	3.12	1.56	0.78	0	4.69	0.78	2.34	2.34	1.56	1.56	1.56	0	1.56	1.56	1.56	2.34	2.34	0	0.78	3.12	0	0	0.78	3.91	0.78	0.78	0.78	0	0	2.34	1.56	0	0	0	0.78	0.78	0.78	0.78	0.78	0	0	0	0.78	0	0	0	0	0	0.78
Claude3.5_43	4.32	5.95	2.16	1.62	2.16	1.08	1.62	0.54	1.08	0.54	1.62	0	1.62	1.62	0	2.7	1.62	2.16	0.54	0	0.54	0.54	0	1.08	1.08	0	1.62	0	0	1.08	2.7	0	0	0	0.54	0	0.54	0.54	0	0.54	0	1.08	0	0	0	0	1.08	0.54	0.54
Claude3.5_44	2.52	3.14	2.52	1.89	5.66	1.26	1.26	4.4	3.77	3.14	4.4	0	1.26	0.63	0	1.26	2.52	0.63	0	0.63	0.63	0	1.26	2.52	0.63	1.26	0.63	0	0	1.26	1.26	0	0	0.63	0	1.26	0.63	0	1.26	0.63	0	0	0.63	0	0	0.63	0	0.63	0
Claude3.5_45	3.4	1.36	0.68	3.4	4.08	0	4.08	2.72	0	1.36	2.72	0	2.72	2.04	1.36	2.04	1.36	0	0	0.68	0.68	0	1.36	2.04	0	1.36	4.08	0	0	0.68	0	0	0	1.36	0	0	0.68	0.68	1.36	0	0	0	0.68	0	0.68	0.68	0	1.36	0
Claude3.5_46	2.14	2.14	1.43	2.86	6.43	1.43	1.43	0.71	0	1.43	2.86	0.71	4.29	0.71	0.71	0.71	1.43	0.71	0	0.71	1.43	0	2.14	1.43	1.43	1.43	0.71	0.71	0.71	0.71	0	0	0.71	0	0.71	0	0	0	0	0	0	0.71	0	0	0	0.71	0	0	0.71
Claude3.5_47	0.71	2.84	0.71	2.13	4.26	2.13	1.42	4.96	0.71	1.42	3.55	0	4.26	0.71	0	2.84	2.13	1.42	0	0	0.71	1.42	0	1.42	1.42	0.71	0.71	0	2.13	2.84	0.71	0	0	0	0.71	0	0	0	1.42	0	0	0	0	0	0	0	0	0.71	0.71
Claude3.5_48	1.8	4.19	1.8	1.2	4.79	2.4	1.2	2.4	0	1.8	2.4	0	6.59	1.2	1.8	1.8	2.99	0.6	0	0	0	0	0.6	1.8	1.2	3.59	0.6	0.6	0	0.6	0	1.8	1.2	0	1.2	1.8	0	0.6	0.6	0	0	0	0	0	1.2	0	0.6	1.2	0.6
Claude3.5_49	1.77	2.65	3.54	1.77	2.65	1.77	2.65	3.54	0.88	1.77	4.42	0.88	0.88	4.42	3.54	0.88	1.77	0	0	0.88	0	0	0	0.88	0.88	1.77	0.88	0	0	1.77	0.88	1.77	0	0.88	0.88	0	1.77	0	0.88	0	0	0	0	0	0	0.88	0	0	0
Claude3.5_5	0.5	4.48	1.99	1	1.49	1.99	3.98	0.5	2.99	1	4.48	0	1	0.5	0.5	0.5	1	0	0	0.5	1.49	1	0	2.99	0	1	0	0.5	0	0	0.5	0	0.5	0	1	0	0	1	2.99	0.5	0	0	0	0.5	0.5	0	0.5	0.5	0.5
Claude3.5_50	1.49	2.99	0.75	2.24	2.99	1.49	2.24	2.99	1.49	1.49	2.24	0	0.75	0.75	0.75	2.24	1.49	1.49	0.75	0.75	0.75	0	0	0.75	0	0	2.24	0.75	0	1.49	0.75	0	0.75	0	0.75	0	0	0.75	0.75	0.75	0	0	0.75	0	0	0	0	0.75	0.75
Claude3.5_6	1.19	3.57	3.57	3.57	4.17	0.6	2.98	1.19	0	0.6	1.79	0	4.76	0	0.6	3.57	0.6	0	0.6	0.6	0.6	0	0.6	0.6	0	1.19	2.38	0	0.6	0.6	0	0	0.6	0	1.79	0.6	0	1.19	0.6	0	0	0.6	0	0	0	0.6	0	0	0
Claude3.5_7	1.2	5.39	2.99	1.2	2.4	2.4	3.59	2.99	2.99	1.8	1.2	0	2.4	1.2	1.2	2.4	1.8	0.6	0	1.8	1.2	1.2	0.6	2.4	0	0.6	0.6	0	0.6	1.2	2.4	0	0.6	0	0.6	0	0	0.6	1.8	0	0	0	0	0	0.6	0.6	0	0	0.6
Claude3.5_8	2	9.33	1.33	4	4	4	2	1.33	2	2	2.67	0	2	1.33	0.67	2	2.67	0.67	0	0	0.67	1.33	0	3.33	0.67	1.33	0.67	0	0.67	0.67	0	0	0	1.33	2	0	0	0	1.33	0.67	0	0.67	0	0	0	0	0	0	1.33
Claude3.5_9	2.53	3.8	3.16	1.9	6.33	2.53	3.8	1.9	1.27	1.9	0.63	0	2.53	1.9	2.53	0.63	1.27	1.27	1.27	0	1.9	0	0.63	1.9	0	1.27	1.27	0	0	0.63	0.63	2.53	0	0	0.63	0	1.27	0.63	0.63	0	0	1.27	0	0.63	0	0	0	0	0.63
ChatGPT(GPT-4o)_1	3.73	0	2.9	4.15	2.9	2.9	2.49	2.49	1.66	0.83	2.9	0.41	2.49	1.24	0.41	1.66	0.83	0	1.66	0.83	1.24	1.24	0.41	0.41	0.83	0.41	0.83	0.83	0.83	0.41	0.83	0.41	0.41	0	0.41	0.41	0	1.24	0.83	0.41	0.41	0.41	0	0.41	0.41	0.41	0	0.83	0
ChatGPT(GPT-4o)_10	2.78	1.85	3.24	1.85	3.24	3.7	3.24	0.93	1.39	2.78	2.78	0.93	0.93	0.93	0	1.39	0.46	0.46	0	0.46	0.46	0.93	0.93	1.39	1.39	0.46	0.46	0	0	0	0.93	0.46	0.46	0.46	0.93	1.39	1.39	0.46	0.46	0.93	0.93	0	0	1.39	0	0.46	0	0.93	0.46
ChatGPT(GPT-4o)_11	3.59	2.99	1.2	4.19	1.2	2.4	1.2	2.99	2.4	2.4	1.2	0	0.6	2.4	0	2.4	0	0.6	0	1.8	1.2	1.2	0.6	0.6	2.4	1.2	0	0.6	1.2	1.2	0.6	0.6	0	1.2	1.2	0	0	1.2	0.6	0	0	0	0.6	0.6	0	0	0	0.6	0.6
ChatGPT(GPT-4o)_12	4.44	0.81	2.82	2.82	3.23	2.42	3.23	2.42	0.81	0.4	2.02	0.81	0.81	2.42	1.21	1.61	0.4	0.4	0.81	0	0.4	0.4	1.61	0.81	0.81	0	0.4	2.02	0.4	1.21	0	0.4	1.21	0.81	0.4	0	1.21	1.61	1.21	0.4	0.4	0.4	0	0.81	0.4	0.4	0.81	0.4	0.4
ChatGPT(GPT-4o)_13	2	2	1.5	3	2.5	2.5	2	1.5	1.5	1	2.5	0	0.5	2.5	0	0	0.5	0	0	2.5	1	2	0.5	0	0	0.5	0	0.5	2.5	1	0	0	0	1.5	0	0	0.5	0	0.5	0	0	1	0.5	0	0	0.5	0.5	1	0
ChatGPT(GPT-4o)_14	3.69	2.3	1.84	4.15	2.76	3.23	3.23	5.07	1.38	0.92	0.92	0.46	1.84	2.3	0.92	2.3	1.38	0.46	0	0.92	0.46	0.46	0.92	0.46	0.46	0	0	0.92	0.92	0.46	0.46	0.46	1.38	0	0.92	0.92	0	0.92	0.92	0.46	0	0	1.84	1.84	0	1.84	0	0.46	0
ChatGPT(GPT-4o)_15	4.85	0.88	4.41	4.85	0.88	4.41	3.52	2.2	0.88	1.32	0.44	0.88	0.44	1.76	0.44	1.32	1.76	0	0.44	0.44	0.88	0.88	0.88	0.44	0.88	0.44	0	0.44	0	0.44	0	0.88	1.32	0.88	1.32	0	0.88	0.88	0.44	0.88	0.44	0.88	0	0.44	0	0.88	0.44	0.44	0.88
ChatGPT(GPT-4o)_16	3.31	3.87	2.76	3.87	0.55	2.76	1.1	2.21	3.31	1.1	3.87	0	0.55	1.1	1.66	0.55	1.1	1.1	0.55	1.1	0.55	1.1	2.21	0.55	1.1	0.55	0	0.55	1.66	0.55	0.55	0	0.55	0	1.66	0	0	0.55	0.55	0.55	1.1	0.55	0	0.55	0	0	0	0.55	0.55
ChatGPT(GPT-4o)_17	4.31	1.72	1.72	5.17	2.59	1.72	3.45	3.02	3.88	1.29	0.86	0.86	2.16	1.29	1.29	1.72	2.59	0.86	0.86	0	0.86	0.43	0.86	0.43	1.29	1.29	0	0.86	1.29	0.43	0.86	0.86	0.86	0.43	0.86	0.43	0	0	0.86	0	0.43	0.43	0	0	0	0	0.86	0.43	0
ChatGPT(GPT-4o)_18	2.08	3.12	3.12	4.69	0.52	2.08	3.65	3.12	0.52	1.56	1.04	0.52	0.52	1.56	0	0.52	0.52	0	0	0.52	0.52	1.04	0.52	2.08	0	0.52	0	1.56	0	0	1.04	0.52	1.04	0	1.04	0	0	1.56	0.52	2.08	0.52	0.52	0.52	0.52	0	1.04	0.52	0.52	0.52
ChatGPT(GPT-4o)_19	4.43	3.45	2.96	2.46	1.97	0.99	1.97	3.45	2.46	1.48	0.49	0.49	1.97	1.48	0.49	0.49	1.48	0.99	1.97	1.48	0.49	0	0	0.49	0	0	0	0.49	0.99	0	0	0	0.99	0.49	0.49	0.99	0.49	0.99	0	1.48	0.49	1.48	0.49	0.49	0	0.49	0.49	0.99	0.49
ChatGPT(GPT-4o)_2	3.86	4.63	4.25	3.47	3.86	2.32	3.09	1.93	2.32	1.93	1.93	1.16	1.16	0.39	0.39	0.39	1.54	1.16	0.77	0.77	0.77	0.77	0	1.16	0.39	0	0.77	0.39	0	0.77	1.16	0.77	0	0.77	0.39	0.39	0.77	0.39	0.39	0.77	0	0	0	0	0	0.39	0	0	0.77
ChatGPT(GPT-4o)_20	3	2.15	4.29	2.15	0.86	3	3.43	3	1.72	1.29	1.29	0.86	0.86	0.86	2.58	0	2.15	1.29	0.43	0	0	1.29	0.86	0.43	0.86	2.15	0	1.29	0.43	0.43	0.86	0	2.15	0.86	0.86	0.43	1.29	0.43	0.43	1.29	0.43	0	0	0.43	0	0	0	0.43	0.86
ChatGPT(GPT-4o)_21	5.58	2.58	3	3.43	2.58	4.29	1.29	2.15	2.15	0.86	0.86	0.86	0.43	2.15	0.86	0.86	1.29	0	0	2.58	2.15	0	0.43	0	0	0.43	0.43	0.43	1.29	0	0	0.43	1.29	0.43	0.43	0.43	0	1.29	0.43	0.43	0.43	1.72	0	0.86	0	0.43	0.43	0.43	0.43
ChatGPT(GPT-4o)_22	2.34	3.27	1.87	3.74	2.34	0.47	4.67	1.87	0.93	0	1.87	0.47	2.34	1.87	1.87	0.47	1.87	0.47	0.47	0.93	0.93	0	0.93	0.93	1.87	1.4	1.87	1.4	1.4	0.47	1.87	0.47	0.93	0.47	0.47	0	0.47	0	0.93	0.47	0.47	0.47	0	0.47	0.47	0.93	0	0	0.47
ChatGPT(GPT-4o)_23	1	4	3.5	3.5	1	3	3.5	2.5	0.5	1	3	1	1.5	1	1.5	1	2	1	0	0.5	0.5	0.5	1.5	0	1	0.5	0	0.5	1	0.5	0.5	0.5	0	0	1	0.5	1	0.5	0.5	0.5	1.5	0.5	1	0.5	0.5	0	0	1.5	1
ChatGPT(GPT-4o)_24	5.39	4.9	4.9	5.39	0.49	3.43	2.45	2.45	0.98	1.96	3.43	1.47	0.49	0	1.96	0	0.98	1.47	1.96	0.98	0.98	1.47	0.98	0.49	0.98	0.98	1.47	0.49	0	0	0.49	0.98	1.47	0.49	0.49	0	0.98	0.49	0.49	0	0.49	0	0	0	0	0	0.49	0	0.98
ChatGPT(GPT-4o)_25	3.65	1.83	3.2	4.11	1.37	1.83	1.37	2.74	2.28	1.37	1.37	0	3.65	0.91	0.46	0.46	0.91	0.91	0.91	0	0.91	0.46	0.46	0.46	0.46	0.46	0.46	0	0.91	0.46	0	0.46	0.46	1.37	0.46	0.46	0	0.91	0.91	1.37	0.91	0.46	0	0.46	0.46	0	0.91	0.46	0
ChatGPT(GPT-4o)_26	4.1	2.46	2.05	2.46	0.41	2.05	2.05	2.05	2.05	2.05	2.87	1.23	0	1.23	1.23	1.23	1.23	2.46	0	0.41	0	1.23	0	0	0.41	0	0	0.41	0	0.41	1.23	1.23	1.23	0.41	0	1.64	0.82	0.82	0.82	1.23	0.41	0	0	0.41	1.23	0.41	0.41	1.23	0.41
ChatGPT(GPT-4o)_27	2.59	2.59	4.66	2.07	3.11	1.55	1.55	1.55	1.55	1.55	2.59	1.55	2.07	3.63	0	0	0.52	0.52	0.52	0.52	0	0.52	0.52	0.52	0	0	0	2.07	1.55	0.52	0	0.52	0.52	1.04	0.52	0.52	0	0.52	1.04	0.52	1.04	1.04	0	1.55	0	0	1.04	0	0.52
ChatGPT(GPT-4o)_28	4.35	1.93	3.38	3.86	0.97	4.35	2.42	1.93	3.38	1.93	2.9	0	0.97	1.45	0.48	0.48	1.45	1.45	1.93	0.48	1.45	0.97	0.48	0.48	0	0.97	0	0.48	0	0.48	0	0.48	0.48	0	0	0.97	0.97	0.48	0.48	1.45	0.48	0	0.48	0	0	1.45	0	0.97	0.97
ChatGPT(GPT-4o)_29	3.59	4.62	2.05	5.13	2.56	2.56	3.08	2.56	0.51	2.05	1.03	0	1.03	0	2.05	3.08	0.51	0.51	0	0	0	1.54	1.03	1.03	1.03	1.54	0.51	0.51	0.51	0.51	0.51	0	0	0.51	1.03	0	0	0	0	1.03	0	0	0	2.05	0.51	0	0	1.03	0
ChatGPT(GPT-4o)_3	3.45	3.02	3.02	1.29	1.29	3.02	3.88	3.02	3.45	0.43	3.45	1.29	0.86	1.72	0.43	1.29	0.43	2.16	0	0	0.86	0	0.43	0.86	0.43	0.43	0.43	1.72	0.43	0.86	0	0	0.43	0.86	0.86	0.86	0	0	0.86	0.86	0.86	0.43	0	1.72	0	1.29	0	0.86	0.43
ChatGPT(GPT-4o)_30	6.03	3.02	2.51	5.53	2.01	1.01	4.02	2.01	1.01	2.01	2.51	1.51	2.51	0	0.5	2.51	1.51	0.5	0.5	2.01	0	1.51	1.01	0.5	0.5	1.51	0.5	0	0	0	0.5	0	0	0	0	1.51	0.5	0.5	1.01	0.5	1.01	0	0.5	0.5	0	0.5	0.5	0.5	1.01
ChatGPT(GPT-4o)_31	2.87	3.35	2.39	1.91	1.44	3.83	1.44	0.48	0.48	0.48	0	0	1.91	0.48	0.48	0.48	2.39	0	0	0	0.96	0	0.96	0	0.48	0.96	0.48	0.48	0.48	0	1.44	0.96	1.44	1.44	0	0	0.96	0.48	0	1.44	0	0	0.48	0.48	0	0	0	0.48	0
ChatGPT(GPT-4o)_32	2.26	2.82	2.82	3.39	2.26	3.39	1.69	2.82	3.95	1.13	1.13	1.13	1.13	0.56	0.56	2.26	1.69	0.56	1.13	0.56	2.82	1.13	0	2.26	1.13	0.56	0.56	1.69	0	1.13	0.56	0.56	0.56	0	1.69	0.56	1.13	0.56	0.56	0.56	0	0	0	0.56	0.56	0	0	0	0.56
ChatGPT(GPT-4o)_33	4.15	1.55	1.04	2.59	1.55	3.11	3.63	1.55	2.07	1.04	1.55	0.52	0.52	1.55	0.52	1.55	1.55	1.04	0	1.04	2.07	0.52	1.04	1.04	0.52	0.52	0.52	2.59	0	0	1.04	0.52	0	0.52	0	0	0.52	0	1.04	0	0.52	0	0	0.52	0.52	0.52	1.04	0.52	0
ChatGPT(GPT-4o)_34	2.82	3.29	2.82	2.35	1.88	2.82	1.41	3.76	0.94	1.41	2.35	0	0.47	1.88	1.88	0	1.88	0.94	0.47	1.41	1.41	0.94	0.47	0.47	1.41	0.94	0.47	1.41	0	0.47	1.88	0	1.41	0.94	1.41	0.47	0	0.47	0.94	0	1.41	0	0	0.47	0.47	0	0.47	0.47	0
ChatGPT(GPT-4o)_35	3.16	5.93	3.95	2.37	1.58	3.16	3.16	1.58	3.56	0.79	0.79	0	0.4	2.77	0.79	1.58	0.79	0.4	0.4	1.19	2.37	0.4	1.19	0.79	1.19	0.4	0	0.4	0.4	0.79	0	0.79	0.4	0	0.4	1.58	0	1.19	0.4	0	0	1.58	1.19	0	0	0.4	0	0.4	0.79
ChatGPT(GPT-4o)_36	3.93	2.81	1.69	1.69	1.69	2.81	3.93	2.25	1.69	1.12	1.69	0	1.12	1.69	0.56	0	0.56	2.25	0.56	1.12	1.12	1.12	1.12	0.56	0	0.56	0.56	0.56	0	0	1.12	0	0.56	1.69	1.12	0.56	0	1.12	0	2.25	0	0	0.56	1.12	0	0.56	0	0.56	0.56
ChatGPT(GPT-4o)_37	1.98	2.97	2.97	2.48	1.49	2.48	2.48	3.47	3.47	1.49	0.99	0.5	2.48	0.5	0	1.49	0	0.99	1.49	2.48	0	1.49	0.99	0.99	1.98	1.98	0.5	0	0.99	0.5	0.5	0.5	0.5	1.49	0.99	0	0	0.99	0.5	0	0	0.99	0	0	0	0.5	0	0.99	0
ChatGPT(GPT-4o)_38	2.23	6.25	4.02	3.12	1.79	2.68	2.68	2.68	3.12	2.68	1.79	0.45	0.89	0.89	0.45	0.45	0.89	1.34	1.34	0	1.34	0.89	0.89	0.89	0.45	1.34	0	1.79	0	0.45	0.45	0.45	0.45	0.45	0.89	0.45	0.45	0.89	0	0.45	0.45	0	0.45	0	0	0.45	0.45	0.89	0.45
ChatGPT(GPT-4o)_39	4.26	2.55	1.28	1.28	2.55	2.13	3.4	2.13	3.4	2.13	2.55	0	0	0.85	1.28	0	0.85	2.98	0.43	0	0.85	0	0.85	0.43	0	0	0	0.85	1.7	0.85	1.28	0.43	0.85	0.43	0.85	0.43	0.85	1.7	0	0	0.85	0.43	0	0.43	1.28	0.85	0	1.28	0
ChatGPT(GPT-4o)_4	4.06	4.06	1.02	5.08	0.51	2.54	2.03	1.02	4.57	2.54	2.03	0.51	1.02	1.52	0.51	1.52	1.02	0	1.02	0	0	1.02	1.02	1.02	1.02	0	0	1.52	0	0.51	1.02	1.02	0	0.51	1.02	0.51	0	0	0.51	0.51	1.02	0.51	0	0	0	0.51	0	0	1.02
ChatGPT(GPT-4o)_40	3.49	0.58	1.74	4.07	4.65	2.33	2.91	1.16	0.58	0.58	0.58	0.58	2.33	0.58	1.16	0.58	0.58	0	0	2.33	1.16	0.58	1.16	0.58	0	0	1.16	0	2.91	0.58	1.74	0.58	0.58	0.58	1.16	0	0	1.16	0	1.16	0	1.16	0	1.16	0	0.58	0	0	0.58
ChatGPT(GPT-4o)_41	5.05	0.46	3.21	4.13	3.21	4.13	2.29	2.29	1.83	0.46	0.92	0.46	0.46	2.29	0.92	0.92	0	0.92	0.46	0.46	2.75	1.38	0.46	0.92	0.46	0.46	0	0.46	1.38	0.46	0	0.92	0.46	0	0.92	0.46	0.92	1.38	0.46	0.46	0	1.38	0	2.75	0	0	0	0	0
ChatGPT(GPT-4o)_42	2.75	1.1	3.85	2.75	2.2	2.75	3.3	3.3	2.2	1.65	3.3	0.55	1.1	0.55	3.3	1.65	0.55	0.55	0	0.55	0	0	1.65	0.55	1.1	1.65	0	0.55	1.1	0.55	1.1	0	2.2	0.55	0.55	0.55	0.55	1.1	0.55	0	0.55	0	0	0	0	0	0	0.55	1.1
ChatGPT(GPT-4o)_43	3.69	2.3	2.3	2.76	3.23	2.76	1.84	4.15	0.92	0.92	1.84	0.46	0.46	1.38	1.84	0.92	2.3	0.92	0	0	0.46	0.46	0.92	0.46	1.38	1.38	0.46	0.92	1.38	0.46	0	0.92	0	0	0.46	0.46	0.92	0	0.46	0.46	0.92	0	0	0	0	0.46	0.92	0.92	0.46
ChatGPT(GPT-4o)_44	4.28	1.07	2.67	4.28	2.67	1.07	2.67	1.6	2.14	0.53	3.21	0	1.6	1.07	1.07	0.53	0.53	1.07	0.53	0	0.53	0	1.6	0	0.53	0	0	1.07	0	0	0.53	0.53	1.07	0.53	2.14	0	0	1.07	0.53	1.6	0.53	0	0	0	0	2.14	2.14	0.53	0
ChatGPT(GPT-4o)_45	0.57	1.14	0.57	2.86	0.57	0.57	3.43	2.86	2.29	1.14	1.71	0	1.14	1.71	0.57	0	1.14	0	0	0	0.57	0.57	0.57	0.57	0	0	0	0	0	0	0	0	0	0	0	0.57	0.57	0	0	0.57	0	0	1.14	0	0	0	0.57	2.29	1.14
ChatGPT(GPT-4o)_46	1.62	1.08	1.08	2.7	1.62	2.7	3.78	1.08	3.24	0.54	2.7	1.08	2.16	1.62	1.08	1.08	1.08	0.54	0	0	2.16	0.54	0.54	1.62	0	1.08	0.54	2.16	0.54	0	0	0.54	0.54	1.08	0.54	1.08	0	0.54	0.54	1.62	0.54	1.62	0	1.62	0	0.54	0	1.08	0
ChatGPT(GPT-4o)_47	3.59	3.08	4.1	2.56	1.03	4.62	3.59	3.08	2.05	1.54	1.03	0	1.54	2.05	0	0.51	1.03	0	0.51	0	0.51	1.03	0.51	0.51	2.56	1.54	0.51	1.03	0.51	0	1.03	1.03	0.51	0	0	1.03	1.03	0.51	0.51	0.51	0	0.51	0	1.03	0.51	0.51	0	1.54	0
ChatGPT(GPT-4o)_48	4.74	1.05	2.63	2.11	1.58	2.63	2.63	3.16	3.16	1.05	1.58	0	1.05	2.11	1.58	1.05	1.58	1.58	0	0	1.05	0.53	1.05	1.05	0.53	1.05	0	0	0.53	1.58	0.53	0	2.11	0.53	0.53	0	0	1.05	1.05	0	1.05	1.58	0	0.53	1.05	1.05	0	0	0
ChatGPT(GPT-4o)_49	2.56	2.05	2.05	1.54	0.51	2.56	3.08	3.59	2.56	1.03	1.54	1.54	2.05	1.03	1.03	0.51	1.54	0.51	0.51	0	0.51	0	1.03	0	1.03	1.03	0	3.08	1.03	0.51	0.51	0	0	0	0.51	0.51	1.03	0.51	0.51	0	1.03	0	1.54	0	0	1.03	0	0	0
ChatGPT(GPT-4o)_5	2.84	2.37	2.84	1.9	1.9	4.74	1.9	0.95	3.79	1.9	2.37	0.95	0	1.9	0.47	0.95	0.47	1.42	0.47	0.47	0.95	0	0.47	0	0.95	1.42	0	2.37	0.47	0	0.47	0.47	0.95	0.47	0.95	0.47	0	0.47	1.42	0.95	0.95	0	0	0.95	0.47	0	0.47	0.47	0
ChatGPT(GPT-4o)_50	2.54	3.81	2.97	2.97	0	3.39	1.69	3.39	2.12	1.69	2.12	0.42	0.42	0.42	2.54	0.85	1.27	0.85	1.27	0	0.85	0.85	0.85	1.69	0.42	0	0.85	2.54	0.42	1.27	0.42	0.42	0.85	0.42	0.42	0.42	0.85	0.42	0	0.85	0.42	0	0.42	0	0.42	0.85	0.42	0	0
ChatGPT(GPT-4o)_6	3.6	2.7	3.15	4.95	0.45	2.7	2.7	0.45	3.15	1.35	0.9	0.45	0.9	0.45	0	2.7	0.9	0.45	0	0.9	0.45	0.45	1.35	0.45	1.35	1.35	0	0.45	0.9	0.45	0	1.8	0.9	0	1.35	0.45	0	0.9	0	1.35	0.45	0.45	0.9	0.45	0.45	0.45	0	0	0.9
ChatGPT(GPT-4o)_7	2.82	3.29	1.88	2.82	0.94	0.47	3.29	1.41	4.23	0.94	0.94	0	0.47	2.35	1.88	0.47	0	0	0	0.94	0.47	0.94	0.94	0	0.94	0.94	0	0.94	0.47	0.47	0	0.94	0.47	0	0	0.47	0.47	0.47	1.41	0.47	0	0.47	1.41	0.94	0.47	1.88	0.47	0	0.94
ChatGPT(GPT-4o)_8	2.59	3.45	3.88	1.72	3.88	1.29	2.59	2.16	3.45	1.29	0.43	0.43	0.86	0.43	0.86	0.86	0.86	0.86	1.29	3.02	0.43	0.86	0	0	0.86	0.43	0.43	1.72	0.43	0.43	0	0	0.86	0	0.43	1.29	0.43	0.86	0.86	0.43	0.43	0	2.59	0.43	0.43	0.86	0.43	0.43	0.86
ChatGPT(GPT-4o)_9	3.74	4.21	3.74	3.74	4.67	4.67	2.8	1.4	2.8	0.47	0.47	0	0.47	1.4	0.47	0.93	0	1.4	1.4	0.93	0.47	0.93	0.93	0.47	0	0	0.47	1.4	0.47	0.47	0	0.47	0.93	0	1.4	0	0.47	0	0.93	0	0	0.93	0.47	0	0	0.47	0	0.47	0.93
ChatGPT(o1)_1	1.89	1.89	2.83	3.3	3.3	1.42	1.42	0.47	0.94	0.47	2.83	0	1.42	1.42	0	0.94	0.47	0.47	0.47	0.94	0	0.47	2.36	0.94	1.42	0.47	0	0.94	0	0.47	0	0	0.47	0	0	0.47	0.47	0.47	0	0.94	0.94	0.47	0.94	0	0	0.47	0	0.47	0
ChatGPT(o1)_10	2.72	0.54	2.72	0	3.26	1.09	1.63	1.09	0.54	0.54	2.72	0.54	0.54	0	0.54	1.63	0	0	0	0	0.54	1.63	1.09	0.54	0.54	0	0	0	0.54	0	0	0	0	0.54	0.54	1.63	0	1.63	0	0	1.63	0	0	0.54	0	0	0.54	0	0.54
ChatGPT(o1)_11	1.99	1.32	3.31	0.66	1.99	2.65	2.65	1.32	1.99	1.32	0.66	0.66	1.32	0.66	0.66	1.99	1.32	0	0.66	0	0.66	1.32	1.32	1.32	0.66	0	0	0	0.66	0.66	1.32	0	0.66	0	1.32	0.66	0	1.32	0	0	1.32	0.66	0.66	0.66	0	0	0	0	0
ChatGPT(o1)_12	2.16	2.16	0.72	0.72	1.44	1.44	3.6	4.32	2.16	0	0	0.72	1.44	2.16	0.72	0	0	0	0	3.6	0.72	0	0.72	0.72	2.16	0.72	1.44	0.72	0	1.44	0	0.72	0.72	0	0	0.72	0.72	0	0	2.16	0	0	0.72	0.72	0.72	0.72	0.72	0	0
ChatGPT(o1)_13	2.2	2.2	2.75	1.1	4.4	1.1	0	1.1	0.55	0	0.55	1.1	0	3.3	0.55	0.55	1.1	0.55	0	1.1	1.1	0.55	0	0.55	0	0	0	0	1.1	0	0	0	1.1	0.55	0	1.1	0.55	1.65	0	0.55	0	0	0	0.55	0	0	0	0	0.55
ChatGPT(o1)_14	5.29	2.12	1.59	3.17	3.7	2.12	1.06	2.65	1.06	1.59	0	0.53	0.53	1.06	0	1.59	1.59	0.53	0	0.53	1.59	1.06	2.12	0	1.59	0.53	1.59	0.53	0.53	0.53	0	0	0	0	0.53	0.53	0	1.06	0	1.59	0	1.06	0	0.53	0	0	0	0	0.53
ChatGPT(o1)_15	3.76	2.82	3.29	2.82	2.82	1.88	3.29	3.29	1.41	0.47	1.88	1.41	0.47	1.41	1.88	0.94	0	0.47	0	0	0.47	0.47	0.47	0.94	0.47	1.41	0	1.88	0	0.47	0.47	0.47	0.47	0	0	0.47	0	0.47	0	1.41	0.47	0	0.47	1.41	0.47	0.47	0.47	0	0.47
ChatGPT(o1)_16	1.5	1.5	2	3	3.5	1	3	1.5	2	0.5	1	0.5	1	0.5	1.5	0	0.5	0.5	0.5	0	1.5	1.5	1	1	0.5	0	0	0	0.5	2	0	1.5	1.5	0	0	0	0	1	0	1.5	1.5	0.5	0.5	0.5	0	1.5	0	0	0
ChatGPT(o1)_17	3.83	1.91	2.87	2.39	1.91	2.39	2.87	2.39	1.44	0.48	2.39	0	0.96	4.31	1.44	2.39	0.96	0	0.48	0.96	0.48	0.96	0	0.48	0	0	0	0	0.48	1.44	0	0.48	0.96	0	0	0.96	0	0.48	0.96	0	0	0.96	1.91	0	0	0	0	0	0.48
ChatGPT(o1)_18	3.38	1.93	0.97	1.45	3.86	0.48	1.93	1.45	0.97	1.45	1.45	0.48	0.97	0	0	0.97	0.48	0	0	0	0	0.48	1.45	1.93	0.48	0.48	0.97	0.48	0	0.48	0	0.48	1.45	0.97	1.93	1.93	0	0	0	0.48	0.48	0.48	0	0.48	0.48	1.45	0.97	0.48	0.48
ChatGPT(o1)_19	5.03	0.5	2.01	2.51	5.03	2.51	1.01	1.51	2.51	1.51	0.5	1.01	1.51	1.51	0	0.5	0	0.5	1.51	0	0.5	0.5	1.51	0	0.5	0	0.5	0.5	0.5	0.5	0	0.5	1.51	0.5	0.5	1.51	0	1.51	0	1.51	0.5	1.01	1.51	0.5	0	0	0.5	0.5	1.01
ChatGPT(o1)_2	6.42	2.14	0.53	1.6	1.07	1.07	1.6	1.07	0.53	0.53	1.6	0	0.53	0	0.53	0.53	0	0	0	1.07	0	1.6	1.07	1.07	0.53	1.07	0	1.6	0	0	0.53	0	0.53	1.07	1.07	0	0	1.07	0.53	0.53	1.07	0	0	0.53	0	0	0.53	0	0.53
ChatGPT(o1)_20	4.04	0	3.03	2.02	1.52	3.54	2.53	1.52	1.01	0.51	2.02	2.02	0.51	1.01	1.52	0	1.52	0	1.01	0.51	0.51	0.51	1.52	1.01	0	0	0.51	0.51	0.51	0.51	0	0	0.51	1.52	0.51	0.51	0.51	0.51	0	0.51	1.01	0.51	1.01	0.51	0.51	0	0	0	0.51
ChatGPT(o1)_21	2.47	1.23	3.7	4.32	1.23	1.23	1.23	0.62	0.62	0	1.23	0	1.85	0.62	0.62	1.23	0	0	1.23	2.47	3.7	0	2.47	1.23	0	0	0	0	0.62	0.62	0	0	0.62	0	0.62	1.85	0	1.23	0	0.62	0	0.62	0.62	0	0	1.23	0.62	1.85	0.62
ChatGPT(o1)_22	4.35	1.86	1.24	1.86	3.11	1.86	3.11	1.86	1.24	0.62	1.86	1.24	0	0.62	0.62	1.86	0	1.24	0	3.11	0.62	1.24	1.24	1.24	1.24	0.62	0	1.86	0.62	0.62	0.62	1.24	0	0.62	0	1.24	0	0	0	1.86	0	0	0	0	0	0.62	0	0	0.62
ChatGPT(o1)_23	2.82	0.47	1.88	0	4.69	2.35	3.29	1.41	0.47	0	0.47	0	1.88	0	0.47	1.41	0.47	0	0.47	0.94	0	0	0.94	1.41	0.47	0	0.47	0.47	0.47	0	0.47	0.94	0.47	0	0.94	0	0	0.47	0.47	0.47	0.94	0.47	0	0.47	0	0	0	0.47	0
ChatGPT(o1)_24	1.69	1.69	2.81	1.12	2.25	2.81	2.25	1.12	0.56	1.12	2.81	0.56	1.12	2.25	0.56	1.12	0.56	0	0	0	1.69	1.69	0.56	2.25	1.12	0.56	1.12	0.56	0	0.56	1.69	0	0	0.56	1.69	0.56	0	0.56	0	0.56	0.56	0	0.56	0	0	0	0.56	0	0
ChatGPT(o1)_25	2.45	1.96	2.94	0.49	2.94	0.98	0.49	2.45	0.98	1.47	1.96	0	0.49	0.49	0	1.47	0.98	0	0.49	1.47	0.98	0	0.98	1.47	0.49	0.98	0	3.43	2.45	1.47	0	0	0.98	1.47	0.49	0	0	0.98	0.98	0.98	1.47	0.49	0.49	0.49	0.49	0	0	0	0.98
ChatGPT(o1)_26	4.55	2.6	1.3	2.6	1.3	0.65	1.95	1.3	1.95	0.65	3.25	0	0	1.3	0	0	0	1.3	0	1.3	0.65	0	0	1.3	0.65	0.65	0	0.65	0	1.3	0	1.95	1.3	0.65	0	0	0	0	0	1.3	0.65	0.65	0	0	0	0.65	0	0.65	0.65
ChatGPT(o1)_27	4.97	2.21	0.55	1.1	3.87	1.1	0	2.76	2.21	0	2.21	0	0	0.55	0	0.55	1.1	0.55	0.55	0	0	0	1.1	1.1	1.1	0.55	0	1.66	0	0	0	0.55	0	1.66	0	1.1	0	0.55	0	1.66	1.66	0	0.55	0.55	0	0.55	0.55	0	0.55
ChatGPT(o1)_28	3.47	2.08	3.47	2.08	3.47	3.47	2.08	0.69	3.47	0.69	0.69	0.69	0.69	0.69	0	1.39	0.69	0.69	0.69	0.69	0	0.69	1.39	0	0.69	0	0	1.39	0	0.69	0.69	0	2.78	0	0	0	0	0	0	1.39	0.69	0	0	0	0	0	0	0.69	1.39
ChatGPT(o1)_29	3.21	2.75	3.67	3.21	2.29	1.38	2.29	1.38	0.46	0.46	3.67	0.92	1.38	0.92	0.92	0.46	0.46	0	0.46	0	0	1.38	0.92	0.46	0.92	0	0.46	0.46	0.46	0.92	0	0.46	0.46	0	0	0.46	0.46	0.46	0	1.38	0.92	0	0	0.92	0	0.46	0.92	0.46	0
ChatGPT(o1)_3	3.33	2.22	1.67	2.22	1.11	1.67	2.22	1.11	1.11	0.56	1.67	0.56	0.56	0.56	0	1.11	0.56	0.56	0.56	0.56	0.56	0	1.11	1.67	0.56	0	0	0.56	1.11	0	0	0	0.56	0.56	0	0.56	0	0	0.56	0.56	1.67	0.56	0.56	0	0	0	0.56	0.56	0.56
ChatGPT(o1)_30	3.86	1.72	0.86	0.43	4.72	1.29	1.72	1.72	1.29	1.29	2.15	1.29	1.29	2.15	0	2.58	0	1.29	0.43	0.43	0	0	0.86	1.72	0	0.43	0	0.86	0.43	1.29	0	0.86	0.43	0.43	0	0	0	0	0.86	0.43	0.86	0	1.29	0.43	0.43	0.43	0.43	0.43	0.43
ChatGPT(o1)_31	5.1	2.04	3.06	1.53	1.53	3.06	2.55	0	2.04	1.02	0.51	1.02	2.04	0.51	1.53	2.04	0.51	1.53	0	0	0	1.02	1.53	0	3.06	1.02	0	1.02	0	1.02	0.51	2.04	0.51	0.51	0.51	0	0	0.51	0	1.02	0.51	0	0.51	0.51	0	0	0	0.51	1.02
ChatGPT(o1)_32	0.63	1.9	4.43	3.16	1.9	2.53	3.8	2.53	3.16	0.63	0	0.63	0.63	1.27	1.27	0.63	0.63	1.27	0	0	1.27	1.27	0.63	1.9	0.63	0	0	0	0	0.63	0	0.63	1.27	0.63	0	0	0	0	0	2.53	0.63	0	0	0	0	0	0	0.63	0
ChatGPT(o1)_33	1.73	0.58	1.73	1.16	3.47	2.31	1.73	1.73	1.73	0	1.73	1.73	0	1.73	0	1.16	1.16	0.58	0	1.73	0.58	0.58	1.73	2.31	0.58	1.16	0	1.16	0	0.58	1.73	0.58	0	0.58	0.58	0	0	0	0	0.58	0.58	0.58	0.58	1.16	0	0	0.58	0	0.58
ChatGPT(o1)_34	4.6	1.15	2.3	0	2.3	2.87	0.57	2.87	1.15	1.72	0.57	2.3	1.15	1.15	1.15	2.3	1.72	1.72	0.57	0	1.15	1.72	1.15	1.72	0.57	0.57	0.57	1.15	0	1.72	1.15	0	0.57	0.57	0	0.57	0.57	0	0	0.57	0.57	0	0	1.15	0	0	1.15	1.15	0.57
ChatGPT(o1)_35	3.72	2.79	1.86	1.4	2.79	1.86	4.19	0.93	1.86	0.47	0	0	1.4	0.47	0.93	1.86	0.47	1.86	0	1.4	1.86	0.47	0.93	1.4	1.86	0	0	0	0.47	0.47	0.47	0.47	0.47	0.93	0.93	1.4	0	0.47	0.47	0	0.47	0.93	0.47	0	0	0	0	0	1.4
ChatGPT(o1)_36	5.38	0.9	3.59	1.79	2.24	0.9	3.59	1.79	1.35	0.45	0.9	1.35	0.45	1.79	0	1.79	0.9	1.35	0	0.9	2.24	0.9	1.79	0.45	0	0.9	0	1.35	0	0	0	0.9	0.9	0.9	0.45	0.9	0	0.9	0.45	0.9	1.35	0.45	0.9	0.9	0	0.9	0	0	0.45
ChatGPT(o1)_37	3.39	3.39	3.95	1.69	2.82	0.56	1.13	0	0	0.56	1.69	0.56	0	0.56	0	0.56	0.56	0.56	1.69	1.13	0	0.56	0.56	0	1.13	0.56	0.56	1.13	0	1.69	0	0.56	0.56	1.13	0	0	0	0.56	0.56	0.56	0	1.69	0.56	0	0	0	0.56	0	0.56
ChatGPT(o1)_38	2.58	2.58	3.09	1.03	3.09	2.58	2.58	2.58	2.06	2.58	2.58	0	0	0.52	0.52	1.03	0.52	1.03	0.52	2.06	0.52	1.55	1.55	1.55	0.52	1.03	0.52	0	0	0	0	0.52	0.52	1.03	0	0.52	0	1.03	0	1.03	0	1.03	0.52	0.52	0	0	0	0	0
ChatGPT(o1)_39	3.09	3.09	3.09	1.55	3.61	2.58	2.58	2.06	1.03	1.03	2.58	0.52	1.03	0.52	0	1.55	2.06	1.03	0	0.52	1.03	0.52	0.52	0	0	0	0	1.03	0.52	1.03	0	1.55	1.55	1.03	1.03	0.52	0.52	0	0.52	1.03	0	0	0.52	0.52	0.52	1.03	0	0	0
ChatGPT(o1)_4	2.46	0.99	3.45	5.91	2.96	0.99	5.42	0.99	2.96	0.49	4.43	0	0.49	0.99	0	0.49	0	0.99	0	0.49	0.99	0	0.49	1.48	0	0.99	0.49	1.97	0.49	0	0	0	0	0.49	0.49	0	0	0.49	0	0.49	0.99	0	0	0.49	0	0.49	0.49	0	0
ChatGPT(o1)_40	4.9	1.22	1.63	1.22	5.31	1.63	2.04	1.22	2.04	1.22	0.82	0.41	0.41	2.04	1.22	1.22	0.41	1.63	0	1.63	0	1.63	0.82	0.41	0	0	0	1.22	0.82	0	0	0.41	1.22	0.82	0	0.41	0	0.82	0.41	0	0	1.63	0	0	0	0.82	0	0	0.41
ChatGPT(o1)_41	4.55	2.07	3.31	2.48	3.72	2.48	2.48	3.31	1.24	0.83	0	0.83	0.41	2.07	1.65	1.24	0.41	1.65	0	0.83	1.24	0.41	1.65	0	1.24	1.24	0.41	1.24	0	0	0.41	0.41	1.65	0	0.83	0.83	0	0.83	0.41	0	0.41	1.65	0	0.41	0	0	0	0	0.41
ChatGPT(o1)_42	3.81	2.38	1.9	1.43	4.29	3.33	2.38	1.9	0.48	0	1.43	0.48	0	0.48	1.43	0.95	0	0.95	0.95	1.43	0.48	0.95	0.95	0.95	1.43	0.95	0	0.48	1.43	0	0	0.48	1.43	0.95	0	0.48	0	0	0	0	0.48	0.48	0	0	0	0	0.48	0.48	0.48
ChatGPT(o1)_43	4.46	1.49	2.97	3.96	1.49	1.98	1.98	2.48	0.5	0.99	1.49	0.99	0.99	0	0.5	1.98	0.99	0.99	0.5	1.98	0.99	0.99	0	0.5	1.98	0	0	0.5	0	0.5	1.98	0	1.49	0.5	0	0.5	0	0	0	0.99	0.5	0	0	0.5	0	0	0	0.5	0
ChatGPT(o1)_44	4.59	1.83	0.92	1.83	2.29	2.75	3.67	1.83	2.29	0.46	0.46	0.92	0.92	0	0.46	0	0.92	1.83	0.46	0.46	0.46	0.46	0.46	0.92	3.21	0.46	0.46	0	0	0	1.38	1.38	0	0.46	0.46	0.46	0	0	0.92	0.46	0.46	0	0	0	0	0.92	0.92	0	0
ChatGPT(o1)_45	5.19	2.6	1.73	2.6	1.73	2.6	2.6	0.87	4.33	0.43	0.87	0.87	0.43	2.6	1.3	0.43	0	0.43	0	0.43	0.43	2.16	0.43	1.3	0.43	0	0.43	1.3	0.87	0.43	0.87	1.3	0	0.43	0	0	0.87	0	0	0.87	0.43	0	0	0.43	0	0	0	0.43	0.43
ChatGPT(o1)_46	3.65	0.91	2.74	2.74	1.83	1.83	2.74	1.83	2.28	0	0.46	0.46	1.37	1.83	0	1.37	1.37	0.46	0.46	0.91	0.91	0	0.46	0	0.46	0.46	0	1.37	0	0	0.91	0.46	2.28	0.91	0.91	0	0.46	0.46	0.46	0	0.46	0.46	0	0.91	0.46	0	0.91	0	0.91
ChatGPT(o1)_47	4.84	1.61	2.15	3.23	2.15	1.08	3.23	3.76	1.08	1.08	1.08	1.08	1.61	1.08	0.54	1.08	0	0.54	1.61	0.54	0	1.08	2.15	0.54	0	1.08	0.54	0.54	1.08	0	0.54	0	0.54	0	0	0.54	0	0	0	0.54	0	0	0	0.54	0.54	0	0	0	0.54
ChatGPT(o1)_48	2.65	2.65	2.65	2.65	2.65	1.06	3.17	3.17	2.12	0	0	0	1.06	1.59	1.06	1.06	0.53	1.06	0	0	0	0.53	0.53	0	1.06	1.06	0.53	0.53	0	0	0.53	0.53	0.53	1.06	0.53	0.53	1.06	1.06	0.53	0.53	0.53	1.06	0.53	0	0	0.53	0	1.06	0.53
ChatGPT(o1)_49	3.03	3.03	2.53	2.02	2.02	1.52	2.53	3.03	2.53	1.01	2.02	1.01	2.53	1.01	0.51	1.01	1.52	1.52	1.01	0.51	0.51	0	1.01	0	1.52	0	0.51	3.54	1.52	1.01	0	0	2.02	0.51	0.51	0.51	0.51	0	0	1.01	1.01	0	0.51	0.51	0.51	1.01	0	0	0.51
ChatGPT(o1)_5	3.57	0.51	1.53	2.55	3.06	1.53	2.04	2.04	1.53	0.51	3.06	0.51	1.02	2.04	0	0.51	0	1.02	0.51	0.51	0.51	1.02	1.02	1.53	1.02	0.51	0	1.53	0	0.51	0.51	0.51	0	1.02	0.51	0.51	0	0.51	0.51	1.02	0.51	0.51	0.51	0	0	0	1.53	0.51	1.02
ChatGPT(o1)_50	2.15	3	1.29	1.72	2.58	4.29	0.86	1.29	3	0	2.15	0	0.43	0.43	0.43	1.29	0.43	0.43	0	0	0.43	1.72	0.43	0.86	1.72	0.86	0	2.58	0	0.43	0.86	0.43	1.29	0.43	0.86	0	0	0	0.43	0.86	0.86	0	0	0	0	0	0	0	0.43
ChatGPT(o1)_6	2.91	1.94	2.43	1.94	3.88	2.91	2.43	1.46	2.91	0	1.46	0	1.46	0.97	0.97	1.46	0.49	0	0.49	0.97	2.91	0	1.46	0	0	0	0	1.94	0.49	0.97	0	0.49	1.94	0	0.49	0.49	0	0	0.49	0.49	0.49	0	0.97	0.97	0	0	0.49	0	0.49
ChatGPT(o1)_7	4.15	3.32	4.15	2.9	3.73	2.07	1.66	2.07	1.24	1.24	0.83	0.41	0.41	1.24	1.24	0.41	1.24	1.24	0	0.83	0	0	2.07	0.83	1.24	0	0.41	0.41	0.41	0.83	0	0.83	0.83	0.41	0.83	0.41	0.83	0.41	0	0.41	0.41	0.41	0.41	0.41	0.41	0.41	0	0.41	0.41
ChatGPT(o1)_8	1.99	3.48	2.49	1	2.99	0.5	2.49	1.99	2.49	1.49	1	2.49	0	0.5	0.5	1.49	0.5	0	0	1	1	1	0	1.99	0	0.5	0	1.49	1	0.5	0	0	0.5	0.5	1	0.5	0	0	0	1.49	1.99	0	0.5	0	0	0	1	0	0.5
ChatGPT(o1)_9	3.47	1.49	1.49	0.5	2.97	2.48	1.49	0.99	1.49	0	1.98	0	1.49	0.99	0	1.49	1.49	0.99	0.5	1.98	1.49	0.5	0.99	0.99	1.49	0.5	0.5	0.5	0.5	1.49	0	0.5	0	0.5	0	0.5	0	0.5	0.5	0.99	0.5	0.5	0	0	0	0	0	0.5	0.5
Gemini_1	3.02	2.59	3.88	2.16	4.74	1.72	1.72	1.29	1.29	0.86	0.43	1.29	2.16	1.29	1.29	1.72	0.86	1.29	0	1.29	1.72	1.72	0.86	1.72	0.86	1.29	0	0.43	3.02	0.86	0	0	0	0.43	0.86	0	0.86	0.86	1.72	0	0.43	1.72	0	0	0	0	1.29	1.29	0
Gemini_10	2.27	2.84	1.7	1.7	6.25	0	2.84	2.84	0	0.57	1.7	1.14	0	0.57	0.57	1.14	0.57	0.57	1.14	0	0.57	0.57	2.27	0.57	0	1.14	0	0	0	2.27	1.7	0	1.14	0.57	0	1.7	0.57	0	0.57	0	0	0	0	0.57	0	0.57	0	0.57	0.57
Gemini_11	1.78	3.55	4.14	2.37	1.18	5.33	0.59	2.37	2.37	1.78	1.18	0.59	1.78	0	0.59	1.18	4.14	0	0	0.59	1.78	0	0.59	1.78	2.37	0.59	0	0.59	0	0	0	0	1.18	0	1.18	0.59	0	0.59	0	0.59	0	0	0	2.96	0	0	0.59	0	0
Gemini_12	3.1	2.21	1.77	3.1	2.21	0.88	1.33	2.65	2.21	0.88	0.88	0.88	0.44	2.65	0.88	1.77	1.77	0	0	0.44	3.54	0.88	0.44	1.77	0	0.44	0.44	0.88	0.44	0.88	0.88	0.88	1.33	0	1.33	0.44	0	1.33	0	0.88	0.44	0.44	0	1.77	0.44	1.33	0	0	0.44
Gemini_13	4.88	1.83	1.83	7.32	1.22	1.83	3.66	2.44	0.61	0	1.22	0	0.61	1.22	0.61	0.61	0	1.83	1.83	4.27	1.22	2.44	3.05	1.22	0.61	0	1.22	0	6.1	0.61	0	0.61	0	1.22	0.61	1.22	0	0	0	0.61	0	0	0	0.61	0.61	2.44	0	0	0
Gemini_14	1.91	0.48	4.31	3.35	2.87	1.91	0.48	5.26	0.96	0.48	1.91	0	0.96	0.96	0	0	3.83	0.48	3.83	2.39	2.87	1.44	0.96	0.48	0.96	1.91	0.48	0	0	3.83	0	0	0	0.96	0	0.48	0	0.48	0.48	1.91	0	0.96	0	0	0.48	0	0	0.96	0
Gemini_15	4.12	1.55	3.61	4.12	0	1.55	2.58	0	1.55	1.03	1.55	1.55	1.03	2.06	1.03	0.52	0.52	2.06	0	1.03	2.58	0.52	1.55	1.55	0.52	1.55	0.52	1.55	0	1.03	0	0	0	0.52	0.52	0.52	0.52	0.52	0.52	0.52	0.52	0	0.52	0.52	0.52	1.55	0.52	0	0.52
Gemini_16	4.59	3.67	2.29	3.21	3.21	2.75	0.92	4.13	1.38	0.46	2.29	0.46	0.92	1.83	1.83	2.29	0.92	1.38	1.38	0.46	0.46	0.92	0.92	1.38	0.92	0.92	0.92	0.92	0	1.83	0.46	0.46	0.46	0	0	0.46	0	0.92	0.46	0	0.92	0	0	0	0.46	0.92	0	0	0
Gemini_17	4.39	2.44	2.44	2.93	1.46	1.95	2.44	1.46	1.95	0.98	0.98	0.49	1.95	0	0.49	0.98	1.46	0.49	0	0.98	0	0.49	1.95	1.95	0	0.49	0.98	0	0.49	0	0	0	0	0.98	0	0.98	0.49	0	0.98	0.49	0.49	0	0	1.46	0.49	1.46	0.49	0	0
Gemini_18	1.78	2.37	2.96	2.37	4.73	2.37	1.78	1.78	1.18	1.78	2.37	0.59	0	1.78	0	1.78	0.59	1.78	0	0.59	1.18	0.59	1.18	1.78	0.59	0.59	1.18	0	1.18	0.59	0	0.59	0.59	0	0.59	1.18	0	1.78	1.18	1.18	0	1.78	0.59	0	0	0	0	0	0
Gemini_19	2.48	6.44	2.97	4.46	3.47	1.49	2.48	0	0.99	0.5	0.5	0	0.99	0.99	0.5	1.49	0.5	1.98	0	0.5	0.99	2.97	1.49	1.98	0.5	0	0.5	0	1.49	0.5	0	0	0.99	1.49	0.5	0.99	1.98	0.99	0	0.5	0	0.5	0	1.49	0.5	0	0.99	0	0
Gemini_2	3.48	5.47	2.49	1.99	1.99	1.99	1	3.98	1.49	0.5	1.99	0	1.49	1.49	1	0	2.99	0	1	0	0.5	1	0	1	0	0	0	1	0.5	2.49	0.5	0.5	0	0.5	0.5	0	1	0.5	1.49	0.5	0.5	0	0	0.5	0.5	0.5	0.5	0.5	0
Gemini_20	3.93	5	1.07	3.57	2.5	2.5	2.14	1.07	0.71	1.43	1.43	0.71	1.43	0.36	0.36	2.14	2.14	0.36	0.71	0.36	0	3.21	0.71	1.43	1.07	1.43	0.71	0.36	0.36	0.36	0.36	1.43	0	0	0.36	0.71	1.79	1.43	0	0.71	0	0	0	0	0.36	0	0.71	0	0
Gemini_21	2.69	3.14	3.14	2.69	4.04	2.69	2.24	1.79	2.69	0.45	0.9	0.9	0.45	1.35	0.45	0.9	0.9	0.9	0.9	0.45	4.04	0.45	0.45	0.9	0.9	0	0.9	0	0	0	0	0.45	0	0.45	0	0.9	0	0.9	0	0.45	0	0	0	0.9	0.9	0	0	0	0
Gemini_22	3.54	3.15	4.33	3.54	1.18	4.72	3.15	0.39	1.57	1.18	0.39	3.94	2.36	0	0.79	0.39	0	1.97	0.39	1.18	0.79	0.79	1.18	0.79	0.39	0	0.39	0.79	0.39	0	0	1.57	0.79	0.39	0.39	0	0	0.39	0.39	1.18	2.36	0.79	0	0.39	0.79	0	0.79	0	0
Gemini_23	2.35	1.76	3.53	1.76	4.12	1.18	1.18	2.35	3.53	0	1.18	1.18	1.18	0	1.76	0	0.59	0.59	0.59	0.59	0	0	1.18	0.59	1.76	1.76	0	0.59	1.18	1.76	0	0	0.59	0.59	0	1.18	0	0	0	0.59	0.59	0.59	0	1.18	0	0	0	1.18	0
Gemini_24	2.84	2.84	1.7	5.68	3.98	2.27	2.84	0.57	0.57	1.7	0	0	3.41	0.57	0.57	2.84	1.14	0.57	0	0.57	1.7	0.57	2.27	1.14	0.57	1.14	0	0	1.7	0.57	1.14	0	0	1.7	0	0.57	0.57	1.14	0.57	0	0	0	0.57	0.57	0.57	0.57	0	0	1.14
Gemini_25	3.08	2.56	3.59	0.51	4.62	1.54	2.05	2.56	3.08	0	0	4.1	3.59	1.54	0	1.03	1.03	1.03	0.51	1.03	2.05	0.51	0.51	3.08	0	0.51	0	0	0.51	0.51	0.51	0	0.51	0.51	0	0	0	0	0	1.03	1.54	0.51	0	0	0	1.03	0	0	1.03
Gemini_26	5	1.88	0.62	6.25	1.88	3.12	1.88	0.62	0.62	3.75	2.5	1.88	1.25	0.62	2.5	1.88	0	0.62	0.62	0.62	0	2.5	0.62	1.88	1.88	1.25	0.62	1.25	0	0	1.88	1.25	1.25	0.62	0.62	0	0.62	1.25	0	0.62	0.62	0	0	0	0	0.62	0	0.62	0
Gemini_27	5.08	1.69	2.26	2.26	4.52	3.95	2.26	3.39	1.69	1.13	3.95	1.13	1.69	0	0	0.56	0.56	1.13	1.13	2.26	0.56	0.56	0	1.13	0.56	0	0	0	0.56	3.39	0	1.13	0.56	0.56	0	0	0	0.56	0	0	0	0	0	2.26	0	1.13	1.13	0.56	0
Gemini_28	1.21	2.42	2.02	4.44	2.02	0.4	2.42	0.4	2.02	0.4	3.23	0.4	0.81	2.42	0	0.81	2.42	2.82	0.4	0.4	0	2.42	1.21	0.81	1.21	0.4	0.4	1.61	2.42	0.4	1.21	1.61	0	0.4	0	0	0.4	0	0	1.61	0	0	0	0.4	0.4	1.21	0.4	0	0.4
Gemini_29	5.62	4.38	0.62	2.5	3.12	3.75	0.62	2.5	0.62	0.62	3.12	0	0	1.25	1.88	1.25	2.5	1.25	0.62	1.25	3.12	1.25	1.25	0.62	1.25	0.62	0	0	0.62	0.62	1.25	0	0	0	0	0	0	1.25	0	0	0.62	0	0	0	1.25	0	0	0	0.62
Gemini_3	1.55	3.11	1.04	3.11	3.11	2.07	0.52	1.04	1.55	0.52	2.59	1.04	0	1.04	0.52	0.52	1.55	0.52	1.55	0.52	1.04	0.52	0.52	1.04	1.04	0	0.52	2.07	0	0	0	0.52	0	0.52	1.04	0.52	0	0	0	0	0	0.52	0.52	0	0	0	0	0.52	0
Gemini_30	2.47	4.53	2.06	3.7	4.94	3.29	2.06	2.06	0.82	0.82	0.82	0.41	0.82	1.65	0.41	0	1.65	1.65	1.65	0	1.23	0.82	0.41	0.82	0	0.82	0.41	0	1.23	0.41	0	0.41	0.41	0.41	0	0	0.41	0.41	0	1.23	0	0.82	0	0.41	1.23	0	0.41	0.41	0
Gemini_31	4.07	4.52	4.07	3.17	2.26	2.71	2.71	0	0.9	0.9	0.45	2.71	4.07	0	0.45	0.9	1.81	0.9	0.45	0	0	1.36	0.9	0.9	1.36	0.45	1.36	1.81	0	0.45	2.71	0.45	0	0	0.45	0.9	0	0.45	0.45	0	1.81	0	0	0.45	0	0	0.45	0	0
Gemini_32	4.05	2.31	2.31	4.62	3.47	4.05	1.73	2.89	1.16	2.31	2.31	1.73	2.31	0.58	0	0.58	1.73	1.16	1.16	0	0.58	2.89	1.16	1.73	1.16	0	0	0	0.58	1.16	0	0	0.58	1.16	1.16	1.16	0.58	0.58	0.58	0	1.16	0	0	0.58	0	0	0	0	0
Gemini_33	2.07	4.96	2.89	4.13	3.31	1.65	1.65	1.65	0.83	0.41	0.83	2.48	0.83	2.07	1.24	0.83	1.65	0.83	0	0.41	1.65	1.65	2.07	2.48	1.24	0.41	0	0	0	1.65	0	0	0.41	1.24	0	0.41	0.41	0	0.83	1.24	1.24	0.41	0	1.65	1.24	0.41	0	0	0
Gemini_34	6.75	0.4	2.38	2.38	3.97	2.38	2.38	2.78	2.38	2.78	0.79	1.98	0.79	0.4	0.79	1.59	1.19	1.19	0.79	1.98	1.59	1.19	0.79	1.59	1.19	0	0	1.19	0.4	0.79	1.59	0	0	0	0.4	0.79	1.19	1.19	0.4	0.4	0	0.4	0.79	0.4	0	0	0.79	0.4	0.4
Gemini_35	3.85	3.85	2.75	2.2	3.3	2.75	0.55	2.75	2.75	1.1	0.55	1.1	0.55	1.1	0	1.65	1.1	1.65	0	0.55	1.1	1.65	2.2	2.2	0	0.55	0.55	1.65	1.1	1.65	0.55	0	0	1.65	0	0	0	0	0	1.65	0.55	1.1	0.55	0.55	1.1	0	0.55	0.55	0.55
Gemini_36	3.96	1.98	3.47	4.46	3.47	2.97	1.49	0	0.99	1.98	3.47	2.48	2.48	0	0.99	1.98	1.49	1.49	1.49	0	0.5	0.5	1.98	1.49	0.5	0.5	0	0.5	0	1.49	0	1.49	0	0	0.5	0.5	1.49	0	0	0.5	0.5	0	0	0.5	1.49	0	0.99	0	0
Gemini_37	0.59	1.76	1.76	1.18	2.94	2.35	1.18	1.76	2.35	0.59	0	0	1.76	0	0.59	0.59	2.94	0.59	0	2.94	1.18	0.59	1.18	1.18	1.18	1.18	0	0.59	0.59	0.59	0	1.18	0.59	0	0.59	0	0.59	0.59	1.18	0	0	0	0.59	0.59	1.18	0	0	0	0
Gemini_38	3.26	5.58	2.79	2.79	2.79	0.47	1.4	2.33	3.26	1.86	1.86	0.47	1.4	0	0.47	1.4	1.4	0.47	0.93	0.47	1.4	1.4	1.4	1.86	0.93	1.4	0.93	0.93	0	0.93	0	0	0	0	0	0	0	0.47	0.47	0.47	0	0	1.4	0	0	0	0.47	0	0
Gemini_39	4.2	3.78	2.94	2.1	4.62	3.36	4.2	2.1	0.42	0.84	0.42	1.26	2.1	0.42	0.42	0.42	2.1	1.26	0.42	0.42	0	1.26	1.26	0.84	0.42	0	0.42	1.26	0.42	0.84	1.26	0.42	0	0.42	0	0.42	1.68	0	0	0.42	0.84	0	0.42	0.84	0.42	0	0	0.84	0
Gemini_4	0.51	2.02	1.52	2.02	2.02	3.03	1.01	2.53	1.52	1.52	2.02	0	0.51	0	1.01	1.01	3.03	0	0.51	0	1.01	2.53	1.52	2.53	1.01	1.01	1.01	1.01	0	1.01	0.51	0	0	1.01	1.01	0.51	0.51	1.52	1.01	0.51	0	0.51	0	0	1.01	0	0	0.51	0
Gemini_40	2.56	3.85	1.92	6.41	1.92	5.13	3.21	1.28	0	0	0	0	1.92	1.92	0.64	1.28	0	0.64	0	0.64	1.28	2.56	0	2.56	0.64	0	0	0	1.28	0	0	0.64	0	0	1.28	1.28	1.28	0	0	0	0.64	1.28	0	0	0.64	0	0	0	0
Gemini_41	3.68	1.58	1.58	3.68	3.68	2.11	1.58	0.53	1.58	0.53	0	0	1.05	1.58	1.58	0	1.58	0.53	0.53	2.11	2.63	0	0.53	1.58	0.53	0.53	0.53	0	0.53	0.53	1.05	0	0.53	0.53	1.05	1.05	1.05	0.53	1.05	0	0	0.53	0	1.05	0.53	0	0	0.53	1.05
Gemini_42	5	3.33	1.11	2.78	5.56	1.11	2.78	2.22	0.56	1.67	1.67	1.11	1.67	0.56	2.22	2.78	0	1.11	0	0.56	2.22	0	0	2.78	1.11	0.56	0	1.11	0	0.56	0	0.56	0.56	0	1.11	1.11	0	0.56	1.11	1.11	1.11	0	0.56	0	0	0.56	0.56	0	0
Gemini_43	4.17	5.42	1.67	5.83	2.92	3.33	1.25	0.42	0	1.25	1.25	1.67	0.42	1.25	0.83	0	1.67	1.25	0.42	0.83	0.83	3.33	1.67	0.42	0.83	0.83	0.83	0	1.25	0.42	1.67	0.42	0	0.83	0	0.83	0.42	0.42	0.42	0	0.42	0	0.83	0.83	0.83	0	1.25	0.42	0.83
Gemini_44	2.51	2.51	2.01	2.01	4.02	2.51	1.01	5.03	1.51	1.01	1.51	0	0	0.5	2.51	1.51	0	1.01	0.5	0	0	0.5	0	2.01	1.51	0	0	0.5	0	1.01	2.01	0.5	0.5	0	1.51	0.5	0.5	1.01	1.01	0	0	0	0	0	0	1.01	0.5	0	0
Gemini_45	2.48	6.21	0.62	3.11	3.11	1.86	1.86	1.24	1.24	0	1.86	0	0.62	0.62	0.62	3.73	0	0.62	0.62	0	0	1.24	0	0	2.48	0.62	0	1.24	0.62	0	0.62	0.62	0	0	1.24	0.62	0	0	0	0.62	0	0	0	0	1.24	0.62	0	0	0.62
Gemini_46	2.99	2.99	1.8	3.59	5.99	2.4	1.2	3.59	0.6	0	0	1.2	1.8	1.8	0.6	0.6	2.4	1.8	1.2	0.6	2.99	1.8	0.6	1.2	0.6	1.8	0.6	0	0.6	0.6	0	0	0	0	1.2	0.6	0	1.2	0.6	0	0	0	0	0.6	0	0.6	0	0.6	0
Gemini_47	2.17	2.72	1.63	2.72	4.89	2.72	1.09	1.09	0.54	1.09	1.63	1.63	1.09	0.54	0	1.63	1.09	2.17	0	1.63	4.89	0	2.17	0	2.17	0.54	1.09	0	0.54	0.54	0	0	0.54	0	0	0.54	0.54	0	0	0	0	0	0	0	0.54	0.54	0	0	0
Gemini_48	2.16	1.62	0.54	4.32	2.16	1.08	2.16	7.03	2.16	1.08	0	0.54	3.24	1.62	0	1.08	0.54	0.54	1.08	0.54	0.54	1.08	0.54	2.7	0.54	1.08	0	0	0.54	1.62	0	1.08	0	0	0.54	0	0.54	0	0	0	0	0.54	0	1.08	0.54	0	0	0	0
Gemini_49	4.61	1.38	0.46	2.3	1.84	3.23	2.3	1.84	0.92	2.3	0.46	1.84	0.92	0.92	1.38	1.84	1.84	0.46	0	0.46	1.38	3.23	0.46	0.92	0.46	2.3	0.46	0.46	0	0.46	0	0.46	0	0.46	0.46	0.92	1.84	0.92	0	0.46	0.92	1.38	0	0.46	0.92	0.46	0.46	0.46	0
Gemini_5	2.55	2.55	3.82	1.27	2.55	2.55	1.27	3.18	0	1.27	0.64	0.64	1.91	0	0.64	0	1.91	0.64	1.91	2.55	0.64	0	1.91	1.91	1.27	0	0	0.64	0	1.27	0	0.64	0	0	0.64	0.64	0.64	0	1.91	0.64	0	0	0	0	0.64	0	1.27	0	0
Gemini_50	4.7	1.71	1.28	2.99	3.42	5.56	0.43	0	2.99	1.28	1.28	1.28	0	0.43	1.28	0.43	0.85	0.85	0.43	0.43	1.28	2.56	0.85	1.71	0.85	0.43	0	1.28	0.43	0	0.85	0	0.43	0.85	0	1.28	0	0.85	0.43	0.43	0	0	0.85	0	0.43	0	0.43	0.43	0
Gemini_6	1.32	2.65	2.65	2.65	1.32	2.65	0.66	1.99	0.66	0	0.66	0.66	1.99	0.66	0.66	1.99	1.32	0	0.66	0.66	1.32	0.66	2.65	1.32	1.32	1.99	0.66	0.66	0	0.66	0.66	0	0	0	1.99	0	0	0.66	0	0.66	0	0	0	0	0.66	0	0	0	0
Gemini_7	5.16	2.82	0.94	4.69	2.82	2.35	1.41	0.94	1.88	1.41	0.94	0.94	0.94	0.94	1.41	0.47	0.94	0	0	0.94	1.88	0.94	0.47	0.94	0.47	0	0.47	0.94	0.47	1.88	0.47	0.94	0.47	0	0.47	0	0.47	0.94	0.94	0.47	0	0	0	0	0.94	0.47	0.47	0	0
Gemini_8	3.95	1.75	4.82	3.95	0.88	4.39	1.75	0.44	0.44	0.44	3.51	0	2.19	2.19	0.44	0.88	1.75	1.32	2.63	0.88	0	1.75	0.88	2.19	0.44	0.88	0.44	0	0.44	0.88	0.44	0	0.44	1.75	0	0	0.88	0	0	0.44	0	0	0	0.44	1.32	0.44	0.44	0.88	0
Gemini_9	2.93	3.9	1.95	3.41	2.44	3.41	1.46	2.93	1.46	0.98	0.49	0.98	2.93	0	2.44	0.49	0.49	1.95	1.46	0	1.46	0	0.98	1.46	0.98	0.49	0.49	0.49	0	1.46	0	0.98	0.98	0.49	0	0	0	0.49	0.98	0.98	0	0	0	0.49	0.49	0	0	0.98	0
Human_1	9.9	5.45	2.48	1.98	0.99	0.99	0.99	0.99	2.48	0	0	1.49	0.99	0.99	0	0.5	0	0.5	0	0.5	0	0	0.5	0	0.5	0.5	0	0.5	0.5	0.5	0.5	0	0	0.5	0	0.99	0	0	0	1.49	0	0	0	0.5	1.49	0	0.5	0	0.5
Human_10	4.41	3.92	1.96	1.96	3.92	2.45	2.45	2.45	1.47	0	1.47	0.49	2.94	0.49	0.49	0.98	0.98	0	0	0	0	0.49	0.98	0	0	1.47	0.49	0.49	0	0	0.98	0.49	0.98	0	0	0	0	0.49	0	0.49	0	0	0	0.49	0	0	0	0	0
Human_100	2.7	4.73	0	1.35	2.03	0.68	2.03	0.68	3.38	0.68	0	0	0.68	1.35	0.68	1.35	0.68	2.03	0.68	0	0.68	0.68	2.03	0	0.68	1.35	0	1.35	0	0	0	1.35	0	0	0	1.35	1.35	0	0	2.03	0	0	1.35	1.35	0	0	0	0	0
Human_11	3.15	1.57	3.94	0	0.79	2.36	1.57	0.79	0.79	0	0	1.57	0	0.79	0	0.79	0	0	0	0	0.79	0.79	0	0	0.79	0	0	0	1.57	0.79	0	0	0	0	0	0	0.79	0.79	0	0	0	0	0	1.57	0.79	0.79	0.79	3.15	1.57
Human_12	3.59	5.39	2.4	1.2	0.6	1.8	2.99	2.4	0.6	0	0	0.6	1.8	0	0	0	0.6	2.4	1.2	1.2	0.6	0	3.59	0	0	0	0	0	0	1.2	0	0	0	0	0	0.6	0.6	0	0	0.6	0	0	0	0	0.6	1.2	0	0.6	0.6
Human_13	3.16	3.16	4.21	3.68	1.58	0.53	0	0	0	0	0	0.53	0	0	1.58	0.53	0.53	2.11	0	1.05	0	0	0.53	0	0	0.53	0	0	0	0	0.53	0	0	0.53	0	1.05	0	1.05	0.53	0	0	0	0	0	0	0	0	0	1.05
Human_14	2.84	0.71	5.67	2.13	2.13	3.55	0	0.71	3.55	0	0	1.42	2.13	1.42	2.13	0.71	0	0	0.71	0	0	0	0	0	2.13	0.71	0	0.71	0	0	0	0.71	0	0	0	0.71	0.71	0.71	0	2.13	0	0	0	0	0	0.71	0	1.42	0
Human_15	2.76	3.45	4.83	3.45	0.69	1.38	2.07	0	0	0	0	0	0	0.69	1.38	0.69	1.38	4.14	0.69	0	0	2.07	0.69	0	0	0	0	0	1.38	0	0	0	0	1.38	0	0	0	2.07	0	0.69	0	0	0	2.07	1.38	0	0	1.38	0
Human_16	1.52	0	0	3.03	0	0.76	0	1.52	0.76	0	0.76	0.76	0.76	0.76	1.52	2.27	0	0.76	0	0.76	0.76	0	1.52	0	0	1.52	0	0	0	0	0	2.27	0	0	0	0	0	0	0	0	0	0	0.76	0	0.76	0	0	3.03	0
Human_17	2.26	2.82	2.26	1.13	0	2.82	1.69	1.13	2.26	1.13	0	0.56	1.13	0.56	0	0.56	0	2.26	0	0.56	0.56	0.56	0	0.56	0	0.56	0	0	0	0	0	1.13	0	0	0	0	0	0.56	0	2.26	0	0.56	0	0	0.56	0	0.56	0	0
Human_18	1.53	3.06	1.53	2.04	1.53	1.02	2.55	2.04	1.53	0.51	0.51	0	1.02	0	0.51	1.53	0.51	1.53	0	0	0	1.02	0	0	1.53	0.51	0.51	0.51	0.51	0	0	2.04	0	0	1.53	1.02	0.51	0	0	0.51	0	0	0	0.51	0.51	0	0	0	0.51
Human_19	1.8	4.19	4.79	0	0	2.99	1.8	0	0.6	0.6	0	0.6	0.6	0.6	1.2	2.4	0	4.79	0	0	1.2	1.2	0	0	1.2	0.6	0	0	0	0	1.2	0.6	0	1.8	1.8	0	1.2	0	0	0.6	0	0.6	0	0.6	0	0.6	0	1.2	0.6
Human_2	0.74	2.96	2.22	3.7	1.48	4.44	1.48	1.48	2.22	1.48	0	0	0	0.74	0.74	0.74	0.74	4.44	0	0	0	0	0.74	0	3.7	2.22	0	0.74	0.74	0	0	0.74	0	0	0	0	0	0	0	0.74	0	0.74	0	0	0.74	0.74	0	1.48	0
Human_20	4.17	2.5	3.33	2.5	2.5	0.83	1.67	0	1.67	0	0	1.67	0.83	3.33	0	0	0.83	2.5	0	0.83	1.67	0	0.83	0	1.67	0	0.83	0	0	0	0	0	0	1.67	0	0.83	0.83	0	0	0	0	0	0	0	0	0.83	0	0.83	0.83
Human_21	2.52	0	1.89	1.89	1.26	0.63	0.63	1.26	2.52	0	0	0.63	0	0.63	1.89	0	0	2.52	0	0	1.89	0	1.26	0.63	0	1.26	0	0	0	0	0	0	0	0.63	0.63	0	0	0.63	0	0	0	0	0	0	2.52	0	0	0	1.26
Human_22	1.94	1.29	1.94	0.65	0	1.94	0	0	1.29	0	0.65	0	0.65	0.65	2.58	0	1.94	0.65	0	0	0.65	0.65	1.29	0	0	0	0	0.65	0	0	0	0	0	0.65	0	0	0	0	0	1.29	0	0.65	0	0	0	0	0	0.65	0.65
Human_23	3.68	4.91	0.61	0.61	0	0	1.84	0	1.84	0.61	0	0	0.61	1.84	0.61	4.29	0	1.23	0	0	0.61	0	1.23	0.61	1.23	1.84	0	0	0	0	0.61	0.61	0	0	1.84	0	0.61	0	0	0	0	0	0	0	0.61	0	0	0	0
Human_24	3.36	3.36	6.71	3.36	5.37	0	0.67	1.34	0	0	0	0.67	0	1.34	1.34	0.67	0.67	1.34	0.67	1.34	1.34	0	0	0	0.67	0	0	0	0.67	0	0	0.67	1.34	0.67	0.67	0	0	3.36	0	0	0	0	0.67	0	0	0.67	0	0.67	0
Human_25	4.2	1.4	2.8	1.4	1.4	2.8	0	0.7	0.7	0	0.7	0	0	0	0	2.1	0.7	3.5	0.7	0.7	1.4	0.7	0.7	0	1.4	0	1.4	0.7	0	0	0.7	0	0	0.7	0	0	0	0	0	0	0	0	0.7	0.7	0	0.7	0	0	0
Human_26	5.49	4.88	2.44	3.66	2.44	3.05	0	1.83	1.83	0	0.61	0.61	0	0	0.61	0.61	0	1.83	0.61	0.61	0.61	0	0.61	0	2.44	0	0	0	1.22	0	0.61	0.61	0	0	0	0.61	0	0	0	0	0	0	0	0.61	0.61	0.61	0	0.61	1.83
Human_27	3.52	5.63	0.7	2.82	0.7	2.11	0	1.41	0	0	0	0	0	2.11	1.41	0	0	0.7	0	0	0.7	0.7	0.7	1.41	0.7	0	0	0	0	0	0	0.7	0	0	0	0.7	0	0	0	0	0	0	0	0	0	0	0	0.7	0
Human_28	3.28	4.92	3.28	0.82	0.82	0.82	0	0.82	2.46	0	0.82	0.82	0.82	0	0.82	0	1.64	0	0	0	0	0	0.82	0	0	0	0	0	0.82	0	1.64	2.46	0	0	0	1.64	0.82	0	0	0.82	0	0.82	0.82	0	0	0	0.82	0.82	0
Human_29	1.47	8.82	4.41	0.74	4.41	1.47	0	1.47	2.21	0	0	0	0	0.74	0.74	1.47	2.21	0.74	0	0	1.47	0.74	0	0	0.74	1.47	0	0	0.74	0	0	1.47	0	0	0	1.47	0	1.47	0	0	0	0	0	0.74	0.74	0	0	0	0
Human_3	2.56	2.56	4.62	0.51	1.03	3.08	0	1.54	0.51	0	0	1.03	1.03	2.05	0.51	0.51	0	1.54	1.03	0	0.51	1.03	2.05	0	0.51	0.51	0	0	0	0	1.03	0	0.51	0	0	0.51	0	0	0	0	1.03	0	0.51	0	0.51	0.51	0	0.51	0.51
Human_30	5.5	0.92	6.42	0.92	0	0.92	0	0.92	1.83	0	0	2.75	0	0.92	0	0	0.92	0	0	0	1.83	0	1.83	0	0	0	0	0	0	0	0.92	2.75	0	0	0	0.92	0.92	0	0.92	0.92	0	0	0	0	0	0	0	0	0
Human_31	3.15	2.36	0.79	2.36	0.79	0	3.15	2.36	0	0	0	0	0.79	0	0	0	1.57	1.57	0	2.36	0.79	0	0.79	0	0.79	0.79	1.57	0	0	0	0	0	0	0.79	0	0	0	0	0	0.79	0	0	0	0	0.79	0	0	0.79	1.57
Human_32	1.16	2.33	2.91	2.33	0.58	2.91	3.49	1.16	0.58	0	0	0	0.58	1.16	0.58	0.58	0.58	2.33	0	0	1.16	0	1.16	0	0.58	0	0.58	0	0	0	0	0.58	0	0	0	0	0	0	0	0	0	0.58	0	0	0	1.74	0	1.74	0
Human_33	1.64	5.74	0.82	1.64	0.82	0.82	1.64	4.1	1.64	0	0	0	0	2.46	0	0	0.82	0	0	0.82	0	0.82	0	0	0	0	0	0	0.82	0	0	0	0.82	0	0.82	0	0	0.82	0	0	0	0	0	0	0.82	1.64	0.82	0	0
Human_34	1.83	3.05	1.83	5.49	1.22	1.22	1.22	0.61	0.61	0	0	1.83	0.61	0	1.83	1.22	0	1.22	0	0	3.05	0.61	0	0	1.22	1.22	0	0	1.22	0	1.83	0.61	0	1.83	0	0	0	0	0	0	0	0	0	0	0	0	0.61	1.22	0
Human_35	4.05	1.56	2.18	0.62	0.31	1.25	0.31	1.25	4.05	0	0	0.93	0.31	0.93	0.93	1.56	0.31	0.31	0	0.31	1.87	0.62	0.62	0.62	1.25	0	0	0	0.31	0	0.62	0.31	0	0	0	0.62	0	0.62	0	0.93	0	0	0.31	0.31	0.31	0	0.31	1.25	0.31
Human_36	3.15	2.36	0.79	2.36	0.79	0	3.15	2.36	0	0	0	0	0.79	0	0	0	1.57	1.57	0	2.36	0.79	0	0.79	0	0.79	0.79	1.57	0	0	0	0	0	0	0.79	0	0	0	0	0	0.79	0	0	0	0	0.79	0	0	0.79	1.57
Human_37	1.48	1.48	1.48	1.48	0.74	3.7	0	0.74	0.74	0	0.74	0	1.48	0	0	1.48	0	2.96	0	0	0.74	0.74	1.48	0	0.74	2.22	0	0	0	0	0	0	0	0.74	0	0	0	0	0	0	0	0	0	0	0	0	0	0	1.48
Human_38	8.53	3.1	3.88	2.33	1.55	2.33	3.1	0.78	3.88	0	0	0.78	3.1	0.78	1.55	0	0.78	3.1	0	0	0.78	0.78	0.78	0	0	0.78	0	0	1.55	0	0.78	0.78	0	1.55	0.78	1.55	0.78	0	0	0.78	0	2.33	0	0	0	0	0.78	1.55	0
Human_39	5.71	1.43	4.29	4.29	2.14	4.29	0	2.14	0	0	0	2.14	0	0.71	2.14	2.14	1.43	2.86	0.71	0	0	0	0	0	0.71	0.71	0	0	0	0	0	0	0	0	0	0	0	1.43	0	0	0	0	0	0.71	1.43	0	1.43	0.71	0.71
Human_4	5.11	3.65	2.92	0	0.73	2.92	2.19	0	2.19	0	0	2.92	1.46	0.73	1.46	0	0	2.19	0	0	1.46	0	1.46	0	2.92	1.46	0	0	0	0	0	0	0	0	0	0	0.73	0	0	2.19	0	0	0	0	0	0	0	0	0
Human_40	2.86	1.43	0.71	1.43	0.71	0.71	0	5.71	2.86	0	0	0.71	0.71	0.71	2.14	0.71	0	1.43	0.71	2.14	0.71	0	0	0	0	0.71	0	0	0	0	0.71	2.86	0.71	1.43	0	0	0	0	0	0	0	0	0	0.71	0	0	0	0	1.43
Human_41	4.52	3.87	1.94	1.94	0.65	1.29	0	1.29	2.58	0	0.65	0.65	1.94	2.58	0.65	1.94	0	1.94	0	0	1.29	1.29	1.29	0	0	0.65	0	1.29	0.65	0	0.65	1.29	0.65	0	0	0.65	0	0.65	0	0	0	0	0.65	1.29	1.29	0	0	0	0
Human_42	0.85	4.27	1.71	2.56	0.85	1.71	0	0.85	1.71	0	0	0	0	0.85	1.71	0	1.71	0	0	0.85	0	0.85	0	0	0.85	0	0	0	0	0	5.13	0.85	0.85	0	0	0	0	0	0	0	0	0	1.71	0.85	0	0	0	0	0.85
Human_43	5.03	4.4	1.89	1.26	2.52	3.14	3.77	1.89	0.63	0	0.63	0	0.63	0	1.26	1.26	0.63	0.63	0	0	0	0	1.89	0	0	1.26	0.63	0	0	0	2.52	0.63	0.63	0	0.63	0.63	0	1.89	0	0.63	0	0	0	0	0	0	0	0	0
Human_44	6.29	4.2	1.4	2.1	2.1	1.4	0	1.4	0.7	0	1.4	1.4	1.4	0.7	0.7	0.7	0.7	0.7	1.4	0	0.7	1.4	0.7	0	0.7	1.4	0	0	1.4	0	0	1.4	0	0	0	0.7	0	0.7	0	0	0	0	1.4	1.4	0	0	0	1.4	0
Human_45	0.63	1.89	0.63	2.52	2.52	0	0.63	0.63	0	0.63	1.26	0	1.89	0	0	3.77	0.63	0.63	0	0	0	0	0	0.63	0.63	0	0	0.63	0	0	1.26	0	0	0	1.89	1.26	0	0.63	0	0.63	0	0	0	0.63	0.63	0.63	0	0.63	0.63
Human_46	3.97	7.28	1.32	3.31	2.65	3.31	0	3.31	1.99	0	0	0	0	0.66	0.66	2.65	0	0.66	0	1.32	0	0	0	0	3.31	0.66	0	0.66	1.99	0	0	0	0	1.32	0	0.66	0.66	0	0	0	0	0	1.99	0	0	0	0.66	0	0
Human_47	4.31	1.72	2.59	0.86	2.59	0	0.86	0	1.72	0	0	0.86	0.86	0	0.86	1.72	0	0	0	0.86	0	0	0	0	0	0	0	0	0	0	1.72	0.86	0.86	0	0	0	0.86	0	0	2.59	0	0.86	1.72	1.72	1.72	0	0	0	0
Human_48	1.67	0.83	1.67	5	2.5	1.67	0	2.5	1.67	0	0	0.83	0	0	0	0	0.83	0.83	0	0.83	0.83	0	0.83	0	0	1.67	0	0	2.5	0	0	0.83	0	0	0	0	0	0	0	0.83	0	0	0.83	0	0.83	0	0	0	0
Human_49	4.43	3.16	1.27	1.9	2.53	0.63	0	1.27	1.9	0	0	0	0	0.63	0	0	0	2.53	0.63	0	0.63	0	0	0	0	0	0	0	0.63	0	0	0	0	0	0	0	0	0	0	0	0	0.63	0	0	0	0.63	1.27	0	0
Human_5	2.61	1.96	1.31	0	1.96	1.31	3.27	2.61	1.96	0	2.61	0	0.65	3.27	0.65	1.31	0	0.65	0	0.65	0.65	0	0	0	0.65	2.61	0.65	0	0.65	0	0	0	0.65	0	0	0.65	0	0	0	1.96	0	0	0	0.65	1.96	0	0	0	1.96
Human_50	1.71	3.43	2.86	0.57	1.71	2.29	0	1.71	2.29	0	0	1.14	0	0.57	1.14	0	0.57	0.57	0.57	0.57	0.57	1.14	1.14	0	1.14	0.57	0	0	0	0	0	0	0	1.71	0	0.57	0	0	0	1.71	0	0.57	0	0.57	0	0	1.14	1.14	0
Human_51	5.06	8.43	2.25	1.12	0.56	3.37	0.56	0	1.69	1.69	0	2.81	1.12	1.12	2.25	1.12	0	0	0.56	0	0.56	0.56	1.12	0	2.25	0	0	0.56	1.12	1.69	0	1.69	0	0.56	0	0	0	0	0	1.12	0	0	0.56	0	0	0	0.56	0.56	1.12
Human_52	2.13	3.55	1.42	2.84	2.84	2.13	0	2.13	1.42	0	0	0.71	0.71	0	0	1.42	0.71	0.71	0	0	0.71	0	1.42	0	1.42	0.71	0.71	0	0	0	0.71	0.71	0.71	0	0	1.42	0	0.71	0.71	0.71	0	0	0	0.71	0	0	0	0.71	0.71
Human_53	4.88	1.22	2.44	3.05	1.83	1.22	3.05	0	3.05	0.61	0	0.61	0	1.22	1.22	1.22	0	1.83	0	0	2.44	0.61	0.61	0	0.61	0	0	0.61	0	0	0.61	0	0	0	0.61	2.44	0.61	1.22	0	0	0	0	0.61	0	0.61	0.61	0	0	0
Human_54	7.24	1.97	1.97	1.97	0	4.61	3.29	0.66	0	0.66	0	1.32	0	0	1.32	1.32	0	1.97	0	0	0	0	0	0	0	0	0	0	0.66	0	0.66	0.66	0	0	1.32	1.97	0	0	0	0	0	0	0	0	0	0	0.66	0	0
Human_55	5.84	0	0.73	2.92	2.19	0.73	2.92	0.73	3.65	0	0	0	0	2.19	0.73	0.73	0	0.73	0	0	0.73	0	0	0	0	0.73	0	0	0.73	0	0	0.73	0	0.73	0	0.73	0	0	0	0.73	0	0	0	0	0.73	0	0.73	0.73	2.19
Human_56	3.77	0.94	0	0.94	1.89	0.94	0.94	1.89	0.94	0.94	0	0	0	0.94	0	0	1.89	0.94	0	0.94	0	0	1.89	0	0.94	0	0	0	0	0	0	0	0	0	0	0.94	0	0	0	0	0.94	0	0	0	0	0	0	1.89	0.94
Human_57	2.29	3.05	0.76	1.53	2.29	0.76	1.53	2.29	0	0	0.76	0	0	2.29	0	2.29	0	1.53	0	0	3.05	2.29	1.53	0	2.29	0.76	0	0.76	0	0	0	0.76	0	0	0	0	0	0	0.76	0	0	0	0	0	0	0	0	0	0
Human_58	4.38	1.46	2.92	1.46	2.19	2.92	2.92	0	1.46	0	0.73	0	2.19	0.73	0.73	0	0.73	2.19	0	0.73	0.73	0.73	0	0	1.46	1.46	0.73	0.73	0	0	0	0	0	0.73	0	1.46	1.46	0	0	0	0	0.73	0.73	0.73	0.73	0	0.73	0	0
Human_59	2.19	4.92	1.09	1.09	0	2.19	1.64	0.55	1.64	0	0	0	0	0.55	1.09	1.64	0	2.19	0	0.55	1.09	1.09	1.64	0	0.55	0	0	0.55	1.64	0	0.55	0	0	0	0.55	0.55	0	0	0	1.09	0	0	0	0	0	0	0	0	0
Human_6	3.7	2.47	2.47	2.47	1.23	6.79	0	0	4.94	0	0	0	0	0	1.85	0.62	0.62	3.7	0	1.23	0.62	0.62	0.62	0	1.23	0	0	0	0	0	0.62	0.62	0	0.62	0	0	0	0	0	0	0	0	0	0	0	0	0	1.23	0
Human_60	4.35	4.35	0.62	1.86	1.24	1.24	0.62	1.86	2.48	0	0	0	1.24	0	1.86	0.62	0	3.11	0	0	0.62	0	2.48	0	2.48	0.62	0	0.62	1.24	0	1.24	1.24	0	0	0	0	0	0	0	0	0	0.62	0	0	0	0	0	0	0.62
Human_61	3.41	1.7	2.27	1.7	1.7	1.7	1.7	2.27	1.14	0	0	0.57	2.27	0	1.14	1.14	0	1.14	0	0	1.14	0.57	1.14	0	1.14	1.14	0.57	0	0	0	0.57	0.57	0	1.14	0	1.14	0	0.57	0	0	0	0	0	0.57	0	0	0	0.57	0.57
Human_62	4.17	3.33	0	0.83	0	5.83	0.83	0	5	0	0	0.83	0	0.83	0	0.83	0	0.83	0	0	1.67	0	0	0	1.67	0	0	0	0	0	0	0	0	0.83	2.5	0	0	0.83	0	0.83	0	0	0	0	0.83	0	0	0.83	0
Human_63	3.12	3.91	0.78	0.78	1.56	3.12	0	0	1.56	0.78	0	0	0	2.34	0	0	0	0.78	0	0	2.34	0	0	0	2.34	0	0	0	0	0	0	0.78	0	0	0	0.78	0	0.78	0	0	0	0	0	0	0.78	0	0	0	0
Human_64	4.43	2.53	0	3.16	1.9	1.27	3.16	2.53	1.9	0	0	0	3.16	1.27	5.06	0.63	1.9	3.8	0.63	0	2.53	0	0.63	0	1.27	1.27	0.63	0	1.9	0	1.9	0.63	0	0	0	0	0	0	0	0.63	0	0	0	2.53	1.27	0	0	0	0
Human_65	3	5	0	3	3	2	0	0	0	0	0	0	1	0	1	0	1	5	1	1	0	0	1	1	1	0	0	0	0	0	1	0	0	0	0	2	0	0	0	0	0	0	4	0	0	0	0	0	0
Human_66	1.43	3.57	4.29	2.14	2.14	0.71	3.57	0.71	1.43	0	0	0.71	0.71	0.71	0	0.71	0	0.71	0	0	1.43	0	0	0	0	1.43	0	0	1.43	0	0	0.71	0	0	0.71	0.71	1.43	0.71	0	0	0	0	0	0	2.14	0.71	0	0.71	0
Human_67	5.64	3.08	3.08	4.1	2.05	4.1	0	0	1.03	0	0	0	0.51	0.51	0	1.54	0	2.56	0	0	0.51	1.54	1.03	0	0	1.03	0	0.51	2.05	0	1.54	0.51	0.51	0	0	1.54	0.51	0	0	1.03	0	1.03	0	0	0.51	0.51	0.51	0	1.03
Human_68	1.63	2.72	0	1.63	0	2.17	0	0.54	2.17	0	2.17	0.54	0	1.63	1.09	0.54	2.17	2.72	1.09	1.09	1.09	0	1.09	0	0.54	0	0	0	0.54	0	0.54	0	0	0	0	0	0	0	0	1.09	0	0	1.09	0	0	0	0	0	0
Human_69	0.93	1.87	0.93	0	2.8	1.87	0	0.93	1.87	0	0	0	0	0	0.93	0	0.93	1.87	0.93	0	0	0	0	0	2.8	1.87	0	0	0	0	0	0.93	1.87	0	0	0	0	0.93	0	0	0	0	0	0.93	0	0	0.93	0	1.87
Human_7	1.48	4.43	1.48	0.99	1.48	1.48	2.46	0.49	1.48	0.49	0.49	0.49	1.97	0.99	0.99	1.48	1.48	2.46	0	0	0.99	0.49	1.48	0.99	0.99	0	0	0	0.49	0	1.97	0	0.49	0.49	0	0	0	0	0	0.99	0	0	1.48	0	0	0.49	0	0	0
Human_70	1.34	2.01	2.01	0.67	0	1.34	0	0.67	2.01	0	0.67	0.67	0	2.01	1.34	2.01	0.67	0.67	0	0	0.67	0.67	0	0	2.01	0.67	0.67	0.67	0	0	0	0.67	0	2.01	0	0	0	0	0	0.67	0	0	0	0	1.34	0	0	0	0.67
Human_71	0.66	3.29	2.63	0.66	0.66	1.97	2.63	1.32	3.95	0	0	0	0.66	0	0	0.66	0	0	0	0.66	0.66	0.66	1.32	0	0.66	0	0.66	0	0	0	0	0.66	0.66	0	0.66	0	0	0	0	1.32	0	0	1.32	1.32	0	0	0	0.66	0
Human_72	3.97	1.99	3.97	1.99	0	1.32	1.99	1.99	0.66	0	0.66	0.66	0	0	1.32	1.32	1.32	0	0	0	1.99	0.66	1.99	0	0.66	0.66	0	0	0.66	0	0	1.32	0	0.66	0	0.66	0	0	0	1.99	0	2.65	0	0	0	0	0	1.32	0
Human_73	6.19	0	0	3.54	0.88	0.88	0	0.88	0	0	0.88	0	2.65	2.65	0.88	0.88	0.88	0.88	0	0	0.88	0.88	0	0	0	0.88	0	0	0	0.88	0	0.88	0	0	0	0	0	0	0	0	0	0	0	0	1.77	0	0	0	0.88
Human_74	0.93	1.85	3.7	3.7	0.93	1.85	0	0.93	0.93	0	0.93	0.93	0	0	0	0.93	0	0	0	0.93	0	0	1.85	0	0	0.93	0	0	1.85	0	0	0.93	0	0.93	0	0	0.93	0	0	0	0	0.93	0	0	0	0	0	0	0
Human_75	4.35	2.9	2.9	8.7	0	1.45	0	0	1.45	0	0	0	0	0	0.72	0	0	3.62	0	0	1.45	1.45	1.45	0	0.72	0.72	0	0	0	0.72	0	0	0	0	0	0.72	1.45	2.17	0	0	0	0	0	0	0.72	0	0	2.17	0
Human_76	3.79	6.06	2.27	1.52	0.76	3.03	0	0	3.79	0	0	0.76	0.76	3.03	0.76	0	0.76	0.76	0	0.76	0.76	0	0.76	0	3.03	0	0	0.76	0	0	0	0	0	0	0	0	2.27	0	0	0	0	0	0	0	0	0	0	0.76	0
Human_77	4.55	3.9	3.25	1.95	1.3	3.25	0	0	2.6	0	0.65	0	1.3	1.3	2.6	1.3	1.3	2.6	0	0	0	0	1.95	0	0	0.65	0	0	0	0	1.3	0	0	0	0	1.3	0.65	0	0	1.3	0	0	1.95	0.65	0	0	0	0.65	0
Human_78	4.28	3.21	0.53	0.53	0	3.21	0	0.53	2.67	0	0	0	0	0.53	0	1.6	0	0.53	0	0	1.6	0.53	2.14	0	1.07	0.53	0	0	0.53	0	0.53	1.07	0	0	0.53	0.53	0	0.53	0	0	0	0	0	1.07	0	0	0	0	0
Human_79	3.27	3.27	1.96	1.31	0	2.61	1.31	0.65	2.61	0.65	0	0	0	0.65	0	1.31	0	1.96	0	0	1.96	0	1.96	0	1.31	0	0	0.65	0	0	1.31	1.96	0.65	0	0	0	0	0	0	0	0	0	0	0	0.65	0	1.31	0	0
Human_8	7.41	3.7	0.93	0	0.93	4.63	0	1.85	0.93	0	0	0	0	2.78	0	0	0	2.78	0	0	0	0	0	0	1.85	0.93	0	0	0	0	0	0	0	0	0	0	0	0	0	0	0	0	0	0	0	2.78	0	0.93	0.93
Human_80	2	3	2	1	4	2	0	1	0	0	0	0	0	0	3	1	0	0	0	0	0	1	1	0	0	1	0	0	0	0	1	0	0	2	0	0	0	1	0	1	0	0	0	1	0	0	0	0	0
Human_81	2.22	1.48	0	3.7	1.48	5.93	0	0	4.44	0	0	0	0.74	0.74	0	0.74	0	0	0	0	0.74	0.74	0	0	0.74	0	0	0	1.48	0	0	0.74	0.74	1.48	0	0	0	0.74	0	0.74	0	0	0	0.74	2.96	0	0	0	0
Human_82	0.83	0.83	4.13	2.48	3.31	5.79	0	1.65	0.83	0	0	0.83	4.13	0	0.83	0	0	0.83	0	0	0.83	0.83	0.83	0	0	1.65	0	0	1.65	0	0	0	0	0.83	0	0.83	0	0	0	0	0.83	0	0	0.83	0	0.83	1.65	1.65	0
Human_83	1.56	1.56	6.25	1.56	0.78	0.78	0	2.34	2.34	0	0	0	0	0.78	2.34	1.56	0	3.12	0	0	2.34	0	1.56	0	0.78	0.78	0	0.78	0	0	0	1.56	0	0	0	0	0	0	0	0	0	0	0	1.56	1.56	2.34	0.78	0	0.78
Human_84	2.52	0.84	0	0	0	2.52	0	0	0.84	0	0	1.68	0	0	0	2.52	0	2.52	0	0	0.84	0	0	0	0	0	0	0	0	0	2.52	0	0	0	0	0	0	0	0	1.68	0	0	0	0	0	0	0	0	0
Human_85	0.81	1.63	2.44	0.81	0.81	0.81	0.81	0	0.81	1.63	0	0	0	0	0	0.81	0	0.81	0	0	0.81	0	0.81	0	0	1.63	0	1.63	2.44	0	0	0	0	0	0	0	0	0	0	0.81	0	0	0	0	0	0	0	0	0.81
Human_86	4.11	3.42	2.74	1.37	2.05	3.42	1.37	0.68	2.05	0	0	2.05	0	1.37	0.68	0.68	0	2.05	0	0.68	2.05	0	2.05	0	0	1.37	0.68	0.68	0.68	0	0	2.05	0.68	0.68	0	0	0	0	0	0	0.68	0	0	0.68	2.05	0	0.68	0.68	0.68
Human_87	10.09	1.83	0.92	2.75	0.92	0	1.83	1.83	0.92	0	0.92	0.92	0.92	0	4.59	0.92	1.83	3.67	0	0.92	0	0.92	0.92	0	0	0	0	0	1.83	0	2.75	0	0	0.92	0.92	1.83	0	0.92	0	0	0	0	0	0	0	0	0	0	0
Human_88	3.38	2.03	2.7	2.7	0.68	2.03	0	1.35	0.68	0	1.35	0	4.05	0.68	1.35	1.35	1.35	0	0	0	0.68	0	0	0	0	0	0.68	0	0	0	1.35	0	0.68	0.68	0	2.03	0.68	0	0	1.35	0	0	0	0.68	0	0	0	0.68	0
Human_89	2.96	4.44	2.96	0.74	0.74	0	0	0.74	0	0	1.48	0.74	0	2.96	0.74	2.22	0	1.48	0	1.48	1.48	0	0	0	0	0	0.74	0	2.96	0	0.74	0.74	0	2.22	0	0	0	0.74	0	0.74	0	1.48	1.48	0.74	0	0	2.96	0	0
Human_9	1.67	2.22	2.22	1.67	0.56	0.56	0	3.33	0	0	0	0.56	1.67	2.78	0.56	0.56	1.11	1.11	0.56	0.56	0	0.56	1.11	0.56	0	1.11	0	0	0	0	0	0.56	0.56	0.56	0	1.11	0.56	0	0	0	0	0	0	0.56	0.56	0.56	0	0.56	0.56
Human_90	3.82	5.34	3.82	3.05	0.76	2.29	0	1.53	3.05	0	0	0	0	0	0.76	0.76	1.53	0.76	0	0	0.76	0	2.29	0	0	1.53	2.29	0	0	0	0.76	0	0	0	0	1.53	0	0	0	1.53	0.76	0	0.76	0.76	0	0	0	0	0.76
Human_91	4.55	2.27	4.55	2.27	0.76	3.03	5.3	0	0	0	0	2.27	0.76	0.76	2.27	0.76	0	1.52	0	0	0	0.76	0.76	0	0	0	0	0	0	0.76	0	0	0	0.76	0	1.52	0	0	0	1.52	0	0	0	0	0.76	0	0.76	1.52	0.76
Human_92	5.65	4.84	1.61	0.81	3.23	2.42	0	0.81	3.23	0	0	0.81	0	0.81	0	2.42	0.81	3.23	0	0	0	0.81	0.81	0	0.81	0.81	0.81	0	0	0	1.61	0	0	2.42	0	0.81	0	0	0	0	0	0	0	0.81	0	0	0	0	1.61
Human_93	2.9	3.62	0.72	4.35	0.72	2.17	4.35	1.45	2.17	0.72	0	0	1.45	0	2.9	0	0.72	1.45	0	0	2.17	0.72	1.45	0.72	1.45	0	0	0	0	0	0.72	1.45	0	0	0.72	0	0	0.72	0	0	0	0	0	0	0	0	0	1.45	0
Human_94	4.62	3.08	2.31	0.77	2.31	1.54	0	1.54	3.08	0	1.54	0.77	3.08	0.77	0	0	1.54	0.77	0	0	0.77	1.54	0.77	0	2.31	0.77	0	0	0	0	0	0	0	0.77	0	0.77	0	0	0	0	0	0	0.77	0	0	0	0	0	0.77
Human_95	2.33	4.65	0.78	2.33	6.2	2.33	0	1.55	1.55	0	0	0.78	0.78	0.78	0	1.55	0.78	1.55	0	0.78	1.55	0.78	1.55	0	1.55	0	0	0	0.78	0	0.78	0	0	0.78	0	0	0	0.78	0	0	0	0	0	0	0.78	0	0	0.78	0.78
Human_96	1.96	1.96	0.98	4.9	3.92	0.98	0	0	0	0	0	0	0.98	0.98	2.94	0.98	0.98	0.98	0	0	0.98	0	0	0	1.96	0	0	0.98	0	0	0	0.98	0	0.98	0	0	0	0	0	1.96	0	0	0	0.98	0	0	0	0	0
Human_97	3.62	1.45	0.72	1.45	0	0	5.07	1.45	0.72	0	0	1.45	2.17	0.72	0.72	1.45	0	2.9	0	0	1.45	0	0	0	2.9	0.72	0	0	0.72	0	0.72	0	0	0	0	0.72	0	0	0	0	0.72	0.72	0	0	0	0	0	0.72	0.72
Human_98	2.36	0	2.36	1.57	0	1.57	0	0.79	0.79	0	0	0.79	0	0.79	0	3.94	0	3.15	0	3.15	0.79	0	0	0	0	5.51	0	0	1.57	0	0	0.79	0	0.79	0	0	0	0	0	0	0	0	0	0	3.15	0.79	0	0	0.79
Human_99	3.68	1.47	1.47	1.47	2.21	2.94	0.74	1.47	0.74	0	0.74	1.47	3.68	0	0.74	0.74	0	1.47	0	0	1.47	0	0.74	0	0.74	2.21	0.74	0	0.74	0	0.74	0	0	0	0	0.74	0	0	0.74	0.74	0	0	0	0.74	0	0	0	1.47	0
Llama3.1_1	2.02	5.2	6.94	5.78	6.65	2.31	4.62	0	1.73	2.31	0	6.65	5.49	0.87	0	0	1.45	0	0	3.18	0	0	0	0.58	0	0	4.91	0	0.87	0	0	0	0	1.73	0.58	0.87	0	0	0	0	0	0.87	0.58	0	0.58	0.87	0.87	0	0
Llama3.1_10	2.26	2.82	5.08	3.95	3.39	2.26	0.56	2.26	0	6.21	0	6.21	0	1.69	1.13	1.69	2.82	0.56	0	0	0	1.69	0.56	0	0	0.56	0.56	0	0.56	0	1.13	0	2.26	0.56	0	0.56	0	0	0.56	0	0	0	1.69	0	0	0.56	0.56	0.56	0
Llama3.1_11	2.33	4.67	10.33	11.33	0	0	0.33	2.33	0.33	6.67	5.67	0.33	4.67	0	0	0	0	0	9	0	0	0	0	0.67	0	0	5.33	2.33	0	0	0	0.33	2.67	0	0	0	0	0	0	0	0	3	0	0	0	0	1.67	0	1.67
Llama3.1_12	0	2.73	6.25	7.81	7.81	6.25	1.17	3.91	0.78	0	0	0	10.55	4.69	3.52	0	0.39	0	4.69	0	0	0	0	0	0	4.69	0	0	0.78	0	0	0	0	0	0	0	1.17	0	0	0	0	0	0	0	0	0	0	0	0
Llama3.1_13	2.7	2.16	3.78	4.86	0.54	2.16	3.24	5.41	3.24	0.54	0	1.62	0	0	3.78	2.16	1.62	0	0	3.24	0	1.08	0.54	0	1.62	2.16	1.62	0	0	0.54	0	1.62	0	0.54	0	0	0	0.54	0	0	0	0	1.62	0	1.08	4.86	0	0	0
Llama3.1_14	4.86	6.07	9.72	10.12	5.67	3.24	6.88	0.4	0	0	0	0	4.86	0	0.81	0	0	0	0	0	0	0.4	0	3.64	0	3.24	0	0	0	0	0	0.81	0	0	0	0	3.24	0.81	0	0	0	0	0	0	4.05	3.64	0	0	0.4
Llama3.1_15	8.24	6.47	7.06	4.12	1.76	7.06	2.35	0	0	0	0	0	0	0	1.76	0	0	0	0	0	0	1.76	2.35	0	0	5.88	0	0	0	0	1.18	0	0	0	1.76	0.59	1.18	0	0	0	0	0	0	0	0.59	0	0	0	0
Llama3.1_16	4.6	0	1.26	9.62	6.69	7.95	0	0	0	2.51	0	0	0	0.42	2.51	0	8.79	0	0	0	0	0	0	0	0	0	1.67	0	0	0	0	0	0	0	0	0	0	0	0	0	0	0	0	0	4.18	0	0	0	0
Llama3.1_17	0.52	2.62	9.42	1.57	0	2.62	0.52	1.57	0.52	0.52	0	3.14	0	0	3.66	0	0	0	0	0	0	0	0	0	0	0	0	0	2.09	0	0	0	0	0	0.52	0	0	0	0	0	0	0.52	0	2.62	2.09	0	3.14	0	0
Llama3.1_18	9.26	1.48	1.48	1.48	2.22	3.7	1.85	0.74	2.96	0	0	4.44	0	0.37	0	5.19	0.37	5.19	0	0	0.37	1.48	0.37	0.37	0	0	0.74	0	0	0	0	0	4.81	0	0.37	0.37	0.37	0.37	0	0	1.48	2.96	0	0	0	0	3.33	0	0.37
Llama3.1_19	5.13	0.51	6.67	4.1	2.56	2.56	6.15	1.03	1.03	0	3.59	0	0	0	4.1	0	1.03	2.05	2.05	2.05	1.54	0	0	0	0	0.51	0	0	1.03	0	0	0	0.51	0	0	1.03	5.13	0	0	0	0	0.51	0	0.51	1.03	1.03	0	0	0.51
Llama3.1_2	1.81	2.54	8.7	0.72	9.06	4.35	3.26	0	1.45	0	0	1.45	2.54	0	0	1.45	1.45	0	0	1.81	0	0	0	0	0	0.72	0.36	0	0	0	0	0	0	1.45	5.07	1.45	0	0	0	0	0	0	1.09	0	0.72	0	0.36	0	0
Llama3.1_20	8.42	8.42	1.98	6.93	5.45	0.5	5.94	2.48	0	0	2.48	0	1.49	0	0.99	0	0	0	0.99	0	0	0.5	0.5	0	0	5.45	0	0	1.49	0	0	0	0.5	0	0	0.99	3.47	0	0	0	0	0	1.49	0.5	1.49	0	0	0	0
Llama3.1_21	0	3.05	4.57	10.15	5.08	5.08	0.51	0	0	0	0	0	0	0	8.63	0	2.03	0	0	0	0	0	0	0.51	0	0	0	0	9.14	0	0	6.09	0	0	0	0	0	0	0	0	0	0	0	0	0	0	0	0	0
Llama3.1_22	0	5.49	14.84	3.3	5.49	9.89	2.2	0	0	1.65	0	6.04	0	3.85	0	0	0	0	0.55	0	0	0.55	0.55	0	0	0	0	0	1.65	0	0	0	0.55	2.2	0	0	0	0	0	0	0	0	0.55	0	0	0	0	0	0
Llama3.1_23	0	10.77	5.13	1.03	0.51	4.62	0	5.64	0	4.62	0	1.54	10.26	0	0	0	3.08	0	0	0	0.51	0.51	0	0	3.08	0	0	0	0.51	4.62	0	0.51	0	0	0	0	0	0	0	0	0	0	1.03	0	0.51	0	0	0.51	0
Llama3.1_24	4.08	1.53	0	0.51	0.51	9.18	3.57	0	0	3.57	0.51	0	0	0.51	9.18	8.16	5.61	0	8.67	0	0	0.51	2.55	0	0	0	9.69	0	0	0	0	5.1	0	0	0	0	0	0	0	0	0	0	0	0	0	0	0	0	0
Llama3.1_25	0	5.49	14.84	3.3	5.49	9.89	2.2	0	0	1.65	0	6.04	0	3.85	0	0	0	0	0.55	0	0	0.55	0.55	0	0	0	0	0	1.65	0	0	0	0.55	2.2	0	0	0	0	0	0	0	0	0.55	0	0	0	0	0	0
Llama3.1_26	0	5.59	10.56	2.48	0.62	5.59	5.59	0	0	1.86	0.62	0.62	0	3.11	10.56	0	0	0	3.73	0.62	0	0.62	0.62	0	0	0	7.45	0	0.62	0	1.24	1.24	0	0.62	0	0	4.35	0	0	0	0	0	1.24	0	0	0	0	0	0
Llama3.1_27	8.82	6.37	4.41	3.43	0	2.94	3.43	0.98	5.88	2.45	0	3.92	0	1.47	8.82	0	0	0	1.96	0	0	0	0	0	0	4.41	0	0	0	0	0	0.49	0.49	0.98	0	0	0	0.49	0	0	0	3.92	0.49	0.49	0.98	2.94	1.96	0	0
Llama3.1_28	1.36	8.18	11.82	2.27	0	0	6.36	0.91	0	3.18	0	2.73	0.45	0.45	0	0	0	0	0.45	1.36	0	0	0	0	0	5.91	5.91	0	0.45	0	10.45	0	0	7.27	0	0	0	0	4.55	0	0	0	0	0	0	0	0	0	0
Llama3.1_29	2.38	13.1	2.38	9.92	0.79	1.19	2.78	0.4	0	0.4	0	1.59	0.4	0.4	0.4	13.1	0	0	0.79	0	0.4	1.19	1.59	0	0	0	3.97	0	0	0	2.38	1.98	0	0	0	0	0	0	0	0	0.79	0	0	0	0.4	0	0	0	0
Llama3.1_3	3.83	4.37	7.1	3.28	1.09	2.73	6.56	2.73	0.55	0.55	2.19	0	0	1.09	0.55	0.55	6.56	1.64	3.28	0	0	0	0	0	0	0	0	2.19	0	0	0	0	0	0	0	2.73	6.56	0.55	0	0	0	0	4.37	0	0.55	0	1.09	0	0
Llama3.1_30	0.87	10	3.48	4.35	1.3	1.3	3.48	4.35	0.87	1.74	0	0.43	0.87	0	0.43	9.57	0	1.3	0.87	0.43	0	0.43	0.87	0	1.3	0.43	7.39	0	3.04	0	0.43	0.87	0.43	0	0	0.43	0	0	0	0	0	1.3	3.48	0	0.43	3.04	0.43	0	0
Llama3.1_31	7.11	1.67	12.13	2.51	0.42	0	0.84	0	0.42	6.28	0	8.79	0	0	0	0	0	2.09	0	0	2.09	0	0	0	0.42	2.51	0	0	0	1.26	4.6	0	0	0	0	0	0	0	0	0	0	7.53	0	0	0	0	0	0	0.84
Llama3.1_32	0	6	1.33	5.33	0	2	3.33	6.67	3.33	3.33	0	2	0	0	0	0	0	0	0	0	0	3.33	0.67	0	0	0	2	0	0	0	0	0	1.33	0	0	0	0	0.67	0	0	1.33	1.33	3.33	0	0	1.33	0	0	0
Llama3.1_33	1.26	12.61	1.26	3.78	1.68	1.26	5.46	3.78	4.2	0	0	0	0	3.78	0	0	0	0	7.14	0.84	0	0	0	2.94	0	0	0	0	0	0	0	0	0.84	6.3	0	0	0	0	0	0	0	0	0.84	0	2.94	4.2	0	0	0
Llama3.1_34	8.66	1.18	4.72	4.33	0.39	4.72	5.12	0.39	0.39	1.97	0	3.15	0	0.39	6.3	0.79	0.39	1.18	3.54	0	0	1.97	1.18	0	0	0.39	0	0.39	0	0.39	2.36	1.18	0	0	0.39	0	1.97	0.39	0	0	1.18	2.76	0	0	0	0	1.57	0	0
Llama3.1_35	0	4.14	2.07	2.76	0.69	2.07	1.38	6.21	0.69	0	0	0	1.38	0	2.07	0	0	1.38	0	3.45	1.38	0	0	2.07	0	0	0	0	0	0.69	0	0.69	0.69	1.38	0.69	0	0	0	0	0	0	4.83	0	0	1.38	0	2.07	0	0.69
Llama3.1_36	4	2.29	8	2.86	2.86	7.43	4	1.14	2.29	0	0	0	0	4.57	2.86	0	2.86	0	1.71	0	0	0	0	0	0	0.57	1.71	1.14	0	0	0	0	0	0	0.57	0.57	0	1.14	0	0	0	1.14	0	0	0	2.29	0	0	0
Llama3.1_37	2.1	10.14	8.74	7.34	2.45	0.35	0	1.4	0	1.75	0	1.75	0	0	4.2	0	0	0	6.99	4.55	0	0.7	0	0	0.7	0.7	0	2.8	2.8	0	0	0.7	1.4	1.05	0.35	0	0	0	0	0	0	0	3.15	0	0.7	0	0	0.7	0
Llama3.1_38	0.92	9.79	18.96	14.07	0.61	1.22	4.59	0.31	0	1.83	1.53	5.2	0	0.92	4.89	0.31	0	0	11.31	0	0	0.92	0	0	0	0	0	0	0	0	0	1.22	0	0	0.31	0	0	0.61	0	0	3.36	0	0	0	0.31	0	0	0	0
Llama3.1_39	3.48	1	5.97	7.46	1.49	1.49	4.48	1	0	0.5	0.5	3.98	0	2.99	1.49	1	3.98	0	0.5	1	0	0	0.5	2.49	0	0	1.49	0.5	9.95	0	0	0	0	1.99	1	0.5	0	0	0	0	4.48	0	1	0	1.49	0	1.49	0	0
Llama3.1_4	0.66	8.52	6.89	6.23	2.62	5.25	2.3	3.61	0.66	3.61	0	3.28	0	2.3	4.92	0	0	0	0	0	0	2.62	0	0	0	0	0.33	0	2.3	0.98	0	0.33	0.66	0	0.33	0.33	0.66	0	0	0	0	0	0.66	0	1.31	0	1.31	0	0
Llama3.1_40	1.76	12.35	2.94	4.71	0	0.59	1.76	0	0	2.35	0	0	0	0	4.12	0	1.76	0	0	2.35	0	0	0	0	0	1.18	1.18	0	1.18	0	1.18	0.59	0	0	1.18	0.59	0	0.59	0	0	1.18	0.59	0.59	3.53	1.18	1.76	0	0	0
Llama3.1_41	5.21	19.43	2.37	1.9	1.9	7.11	3.79	0.95	1.9	0.47	0	6.16	0.95	0	0	0	0	5.21	0	2.84	1.9	0	0	0	0	0	0.47	0	0	0	0	0	0	0	0	0	0	0	0	0	1.42	3.79	0	0.95	0.47	0	0	0	0
Llama3.1_42	2.83	6.48	4.45	3.64	4.05	3.64	3.24	0.81	0	0	0	0.4	0	1.62	1.62	0	1.62	0	1.21	2.43	0.81	2.02	0.4	0	0	2.02	0	0	0	0	0	0	0	0	0	0.81	0.81	0	0	0	0.4	0	0	0	0.81	1.62	3.24	0	0
Llama3.1_43	0.79	10.67	1.58	1.58	1.19	1.98	1.98	3.16	0.4	3.16	0	1.58	0	3.16	2.37	9.49	3.95	0.79	0	0	0	0.4	0	0	0	0	1.19	0	0	0	0	0.79	0	0	0	1.58	1.58	0	0	0	0	0	0.79	2.37	0.79	0	0	0	0
Llama3.1_44	3.23	1.84	0	6.45	0	3.69	2.76	2.3	4.61	0.46	0	0	9.68	1.84	7.37	0	0	0	0	0	0	0.46	1.38	0	3.23	1.84	0	0.92	0	0.46	0	0	0	0	0	0.46	0	0	0	0	0	0	0	0.46	2.3	1.38	0	0	0.46
Llama3.1_45	2.12	0	4.23	11.64	1.59	0.53	2.65	3.17	1.59	4.23	0.53	1.59	1.06	1.06	0	0.53	0	0	0	0	0	0.53	0	0.53	0	0	0	0	0.53	0	0	1.59	0	0	0	0	1.59	0.53	0	0	0	0	2.12	0.53	0	0.53	0	2.12	1.06
Llama3.1_46	4.13	2.29	8.72	1.38	0.46	4.13	1.38	0.46	4.59	0.46	0	0	1.38	0	1.83	0	13.3	0	3.21	0.92	0.46	1.83	0.46	0	0	0	0	0	0.46	0	0	0.46	0	0.92	2.75	0	0	0.46	0	0	3.21	0.46	8.26	0	0.46	0.46	4.59	0	0
Llama3.1_47	3.16	1.58	5.93	2.37	0.4	3.95	1.98	1.58	1.58	2.77	0	5.93	3.95	0.79	1.98	1.58	0.4	0.4	2.37	3.16	0.79	0.4	0.4	0	0	0	0	0	0.79	0	0	0.79	0.79	0.79	0.4	0.79	0.4	0.79	0	0	0	0.79	0.79	1.58	2.77	0.79	0	0	0
Llama3.1_48	1.8	5.41	4.05	1.8	1.35	4.95	3.15	2.7	1.8	1.35	0	3.15	4.5	0	4.5	0	9.91	0	0	0	0.45	1.8	0.9	0	0	0.9	2.25	0	0	0.9	0	0	0	0	0	0	0.45	0	0.45	0	1.8	0	2.25	0.45	0.9	0	3.6	0	0
Llama3.1_49	0	1.33	4.87	1.33	2.65	5.75	0	0	3.1	0	0	0.88	0.88	3.98	0	0	2.65	0	3.54	0	0	3.1	0	0	0.44	0	0	3.1	0	0	0	12.39	0	0	1.33	6.64	0	1.33	0	0	0	0	0	0	4.87	0	0	2.21	0
Llama3.1_5	2.67	2.67	5.35	6.42	0.53	3.21	2.14	1.07	1.6	2.14	0	1.07	1.07	3.21	3.21	0	0	0	0	0	0	1.6	0	0.53	0	2.67	4.28	0	0	0.53	0	1.07	0	0	1.07	1.07	0	0.53	0	0	1.07	0	1.07	0.53	0	0.53	0	0	0.53
Llama3.1_50	2.87	1.91	7.18	6.7	1.44	2.39	0.96	0	7.18	0.96	0	3.35	0	2.39	0.48	0	0	0	5.26	0	0.96	3.83	0.96	0	0	0	4.31	0.48	2.39	2.87	0	0	0	0	0.48	0.96	0	0	0	0	0	0	0.48	0	1.91	1.44	1.91	0	0
Llama3.1_6	5.66	10.38	7.08	5.66	0.47	5.19	4.25	0	0	0	0	10.38	0.94	0	2.36	0.47	0	0	0	0	0	0	3.3	0	0	0.94	0	0.47	2.36	0	0.47	0	0.94	0	0.47	0	0	0.47	0	0	3.77	0	0	0.94	0	0	1.42	0	0.47
Llama3.1_7	20.99	0.38	5.34	11.83	0.38	0.76	2.29	1.91	0	0	0	7.63	0	0	0.38	0	0.38	0	3.44	0.76	0.76	0	0	0.38	0	1.15	0	0	0	0.76	0	0.38	0	1.15	0.38	0	0.76	1.53	0	0	2.67	0	0	0	1.15	1.53	0	0	0.38
Llama3.1_8	0.63	0.63	5.7	1.9	3.8	5.7	6.96	0	0.63	0.63	0	0	2.53	0.63	0	0	0	0	1.27	0	0	1.9	0.63	0	0	0.63	1.9	0	0.63	0	0	0.63	0	1.27	1.9	0	1.9	0.63	0	0	0	1.27	0	0	5.7	0	0	0	0
Llama3.1_9	4.41	0.44	6.61	5.73	1.32	1.32	8.37	0.44	0	0	0	0.44	11.89	1.32	5.73	0	0	2.64	4.41	1.76	0	1.32	0	0.44	0	0	4.41	0	0	0	0	0.88	2.2	0	0.88	0	6.61	0.88	0	0	0.44	0	0	0	0	0	0	0	0
Microsoft Copilot_1	3.69	0.92	3.23	2.3	1.84	0.46	1.38	5.53	2.3	2.76	4.15	1.38	2.76	0.46	0.92	0.46	5.07	0	0.92	1.84	1.38	0	0.46	0.46	0	0	0.92	0.92	0.92	2.3	0.46	0	1.38	0	0.46	0	0.46	0.46	2.3	0	0.46	0.46	0	0	0	0	0.92	0.46	0.92
Microsoft Copilot_10	2.94	1.18	1.76	1.76	2.35	1.18	0.59	3.53	1.76	0.59	2.94	1.18	0	1.76	1.76	0.59	0	1.18	0	0	0.59	0.59	1.18	3.53	1.76	0.59	0	0	0.59	0.59	0.59	0	1.18	0	0.59	0	0	1.18	0.59	0	0.59	0	0	0.59	0	0	0	0	0.59
Microsoft Copilot_11	2.2	3.3	3.85	3.3	1.65	2.2	1.65	1.1	2.2	3.3	2.75	1.1	1.1	0.55	0	2.2	0	0.55	2.2	1.65	1.1	0.55	1.1	0.55	2.2	1.65	0	1.65	0.55	0.55	0.55	1.1	1.65	0	1.1	1.1	0	0.55	2.2	0	0.55	0.55	0	0.55	0	0	0.55	0	0
Microsoft Copilot_12	3.94	0.99	2.96	1.48	1.97	0.99	1.97	3.94	0.99	1.97	0.49	0.99	0.99	0.99	1.97	0	0.49	0.49	0.49	3.45	1.97	0.49	0.99	0.49	0	0.99	0.99	0.49	1.48	0.99	0.49	0	0.99	0.99	0.49	0	0	0	0.99	0.49	0.49	0.49	0	0	0	0.49	0	0	0.99
Microsoft Copilot_13	5.58	1.52	2.03	2.54	2.54	1.52	3.55	4.06	1.02	2.03	1.52	2.54	0	1.02	1.02	1.02	0	0.51	0.51	2.54	0.51	2.03	0.51	0.51	0	1.02	0	1.02	2.54	0.51	0	0	0	2.03	0.51	0	1.02	0.51	1.52	1.02	0	0.51	0	0.51	0	0	0	0	0.51
Microsoft Copilot_14	4.95	2.2	3.85	3.85	2.75	1.65	2.75	1.65	1.65	2.75	0.55	2.2	1.1	1.1	2.2	2.2	1.1	0	1.1	0.55	2.2	0.55	1.1	0	0.55	0.55	0	0.55	1.65	0	0	0.55	0.55	1.65	1.65	0.55	0.55	0	0.55	0	0.55	2.2	0	0	0	1.65	2.2	0	0
Microsoft Copilot_15	5.52	3.87	3.87	1.1	1.1	2.21	1.66	3.31	1.66	3.31	2.76	1.66	0	1.66	1.66	0	0	1.1	0	0.55	2.76	0	1.1	0.55	1.1	0.55	0	1.1	0.55	1.1	0.55	0.55	0	0.55	0	0	0.55	0	1.66	0	0.55	1.1	0	0	0.55	0	0.55	0	0.55
Microsoft Copilot_16	3.88	6.31	3.88	3.4	0	1.94	3.4	4.85	1.94	1.94	2.91	1.94	0.49	2.43	1.94	0.97	0	1.46	0.49	0.97	0.97	0.97	0.97	0.97	0	1.46	0.49	0	0	0.49	0.49	0.49	0.97	0	0	0.49	0	0.49	0.49	0	1.94	0	0	0	0	0.49	0.49	1.94	0
Microsoft Copilot_17	4.02	0.89	4.02	3.12	1.79	1.79	2.23	2.23	2.23	2.23	2.23	1.79	0.89	0	3.57	1.34	4.02	0	2.68	0.45	0.45	0.45	0.45	0.89	0.45	0.89	0.45	0.89	0.89	1.34	0.89	0	0.45	0.45	0	0.89	0.45	0.45	0.89	0.45	0.89	0	0	0	0	0.45	0	0.89	1.34
Microsoft Copilot_18	6.59	0.55	3.85	3.85	1.65	2.75	3.3	3.3	0.55	3.3	2.75	2.2	0	0.55	0.55	2.2	0	1.1	0	0	0.55	0	1.1	0	0	1.1	0.55	0	0	0	0	0.55	0.55	0	1.65	0	1.1	2.2	1.1	1.1	0	1.1	0.55	0	0	1.1	0.55	0	0.55
Microsoft Copilot_19	4.06	5.08	2.54	3.55	2.03	1.52	2.54	4.06	1.52	2.54	2.54	2.54	0.51	0.51	0.51	0.51	1.02	1.52	1.52	1.02	1.02	1.02	2.03	1.02	0	0	0	0	3.55	1.02	1.02	0	0	0.51	0.51	0	0	0	1.02	0.51	0	1.02	0	0	0.51	0	1.02	0	0
Microsoft Copilot_2	3.83	3.83	1.44	1.91	0.48	1.91	4.31	2.39	1.44	1.91	3.83	1.44	1.91	1.91	1.91	0	1.44	1.91	1.44	0.48	0.96	0	0.48	0	0.48	0.48	2.39	0.96	1.44	1.44	0.96	0	0	0.48	0.48	0.96	0.96	0.48	0.48	0	0.48	0.48	0.48	0	0	0.96	1.44	0	0.96
Microsoft Copilot_20	3.92	3.43	4.41	3.92	2.45	2.45	2.45	2.45	0.49	3.43	2.45	2.94	0.49	0.49	1.96	1.47	0.49	0.98	0.98	0.98	0.49	0.98	0.98	1.96	0.98	1.47	0	0.98	2.45	0.98	1.47	0	0.98	0.49	0.49	0.49	0	0.49	0.49	0	0.98	0	0	0.49	0.49	0	0.49	0.49	0
Microsoft Copilot_21	5.35	1.07	3.74	2.14	4.81	1.6	2.14	2.14	3.74	2.67	0	2.67	3.21	0.53	1.07	0	1.6	0	0	1.6	2.14	0	0.53	0.53	0	0.53	0.53	0.53	0.53	1.6	1.6	0.53	0	1.07	0.53	0	0	0.53	1.07	0.53	1.07	1.6	0	0	0.53	0.53	1.6	0	0
Microsoft Copilot_22	3.08	3.08	1.54	3.08	1.03	4.1	3.08	4.1	3.08	1.03	2.05	1.54	3.08	1.03	1.03	1.03	0	1.54	2.56	1.54	1.03	0.51	0.51	1.54	1.03	0.51	0	0.51	0	0.51	0	0.51	0	0.51	0	0	0	1.54	0.51	0	0	0	0	0	0	0	0	0	0.51
Microsoft Copilot_23	5.41	3.24	2.7	2.7	1.62	3.24	2.16	2.16	3.24	1.62	0.54	2.7	2.16	0.54	1.08	1.08	1.08	0.54	1.62	0.54	1.08	1.62	1.62	0	2.16	1.62	1.62	0.54	1.62	1.62	0.54	0	1.08	0	0.54	1.08	0.54	0	0.54	0	0	0.54	0	1.08	0	0	0.54	0.54	0
Microsoft Copilot_24	4.52	1.13	3.39	2.26	0.56	2.26	2.82	2.26	1.69	3.95	1.13	3.95	1.13	0.56	3.39	0.56	1.69	1.13	0.56	0	1.13	0.56	1.69	0.56	0.56	1.13	2.26	0.56	0	0.56	1.13	0	0	1.13	0.56	0	0.56	0.56	0.56	0	2.26	0.56	0	0.56	0	0	1.13	0.56	0
Microsoft Copilot_25	4.89	3.26	2.72	4.89	3.26	2.72	3.26	1.63	1.09	1.63	3.26	0	3.26	2.17	1.09	1.09	0	0	0	1.09	1.09	0	1.09	0.54	0.54	0.54	1.09	1.09	1.09	0	0.54	0.54	0.54	0	0.54	0	0	1.63	0	1.63	0.54	0.54	0	0.54	0	1.09	0	0	0
Microsoft Copilot_26	3.37	2.25	3.93	3.93	1.12	2.25	2.81	2.81	1.12	2.81	2.81	1.69	1.69	0	2.25	0.56	1.12	1.12	1.12	0.56	0.56	0.56	1.12	0.56	1.12	0	0	0.56	1.12	1.12	1.12	0.56	0	0	0.56	0.56	0	0.56	0	1.12	1.12	0	0	0	0	0.56	0.56	0	0
Microsoft Copilot_27	2.86	6.86	3.43	3.43	4.57	4	1.71	2.86	0	2.29	2.29	1.14	0.57	1.14	0	1.14	0.57	0.57	1.14	1.14	0.57	0	0.57	0.57	0.57	0	1.14	0	1.14	0	1.71	0.57	0	0	1.14	0.57	0	1.71	0.57	0	1.71	1.14	0	0	0	1.14	0.57	0.57	0.57
Microsoft Copilot_28	3.95	2.82	3.39	5.08	1.13	1.69	2.26	2.26	1.13	1.69	2.26	2.82	1.13	0.56	1.13	1.13	0.56	0.56	1.69	0	0	2.26	0.56	0.56	1.13	1.13	0	0.56	1.13	0.56	1.69	0	0	0	0.56	0	0.56	0	0.56	1.13	0.56	0	0	0	0	0	0.56	0.56	0.56
Microsoft Copilot_29	6.6	4.57	1.02	4.06	2.54	1.02	2.54	0.51	0.51	3.05	1.52	3.55	0.51	0.51	1.02	4.06	0.51	0	0	0	0.51	1.52	0.51	0	0.51	0.51	1.02	0.51	0	1.02	0.51	0	1.52	0.51	0.51	0	0.51	0.51	0	1.52	0	0	0	1.02	0.51	0.51	0.51	0	0.51
Microsoft Copilot_3	3.4	3.88	1.94	2.91	1.94	0.97	2.43	1.94	4.37	1.94	4.37	1.46	0.97	2.91	1.46	0.97	0.49	1.94	1.46	0.97	1.46	1.46	0.49	0.97	1.94	0.49	0.49	2.43	0	1.46	0.49	0	0	0.97	0.49	0.49	0	0.49	0.49	0	0.49	0	0.49	0	0	0.97	0.49	0.49	0.97
Microsoft Copilot_30	4.09	5.45	3.64	3.18	1.36	3.64	1.82	1.82	1.82	3.18	2.73	0.91	0	1.82	0.45	4.09	0.45	0.91	1.36	0.45	0	0.91	0.91	0.45	0.45	0.45	0	0.91	1.36	0	0.91	0	1.36	0.45	1.82	0.91	0	2.27	0	0.45	0.45	0.45	0	0	0.45	0	0	0	0.45
Microsoft Copilot_31	2.88	3.85	2.4	3.37	1.92	2.88	1.44	1.44	1.92	1.92	0.48	0.96	1.44	1.44	0	0	0.96	0	0	0	0	1.44	0	0.48	0.96	0	0.48	1.44	0	2.88	2.88	0	0.48	0	0	0.48	0	0.48	0.48	0.48	0.48	0	0.96	0.48	0	0.48	0	0	1.44
Microsoft Copilot_32	3.12	1.88	0	4.38	2.5	0.62	4.38	3.75	1.25	1.88	2.5	1.25	1.25	0.62	0.62	1.25	2.5	0	0	0.62	0.62	0	0.62	1.25	0	0	0.62	0	1.25	1.25	0.62	0	0.62	0	0	0	0.62	0.62	0.62	0.62	0.62	0	0	0	0	0	0	0	0.62
Microsoft Copilot_33	4.29	0.43	1.72	3	2.58	0.43	0.86	0.43	3	1.29	3.43	2.58	0.86	1.72	1.72	1.72	3	1.29	0	0	0.86	0.86	1.72	0.86	0.86	0.86	0	0.86	1.29	0.86	1.29	0.43	0.43	0	0	0.43	0	0.43	0.43	1.72	0.86	0.86	0	0.43	0.43	0	1.29	0.43	0.43
Microsoft Copilot_34	3.48	1.99	4.48	1	1	2.99	1.99	4.98	1	3.98	2.49	0.5	0.5	1.49	1.49	0	1.49	0.5	1.49	1.49	1.99	1.99	0.5	1	0.5	0.5	0	0.5	0	1.49	2.99	0.5	0	1	1	0	0	1	1	0.5	0.5	0	0	0	0	0	0	0	1
Microsoft Copilot_35	4.69	1.56	4.17	1.56	2.6	3.12	0.52	2.08	3.12	2.6	0.52	1.56	0	1.04	0	1.56	0.52	1.04	1.04	4.17	1.56	1.04	1.04	1.56	0.52	0	0	0.52	1.04	1.04	0.52	1.04	0.52	2.08	0	0.52	0	0	1.04	0	2.08	3.12	0	0.52	0	1.04	0	0	1.04
Microsoft Copilot_36	5.03	3.14	1.89	3.14	1.26	1.26	2.52	1.89	2.52	1.89	1.26	1.26	0	0.63	0.63	1.26	1.26	0.63	0	1.26	0.63	1.26	1.89	0	1.26	1.26	0.63	1.26	1.89	1.26	1.26	1.26	0.63	0.63	1.89	0	1.26	0	0	0	0.63	0.63	0	0.63	0	0.63	0.63	0.63	0.63
Microsoft Copilot_37	3.65	3.12	2.6	3.65	5.21	0.52	1.04	3.12	2.08	2.6	1.56	0.52	0	0.52	1.04	1.04	0	1.56	2.08	3.65	1.56	0.52	0.52	1.04	1.56	1.04	1.56	0	0.52	2.6	0.52	0	1.04	0.52	1.56	0.52	0	0.52	0	0	0	0	0.52	0	0	0	0.52	0.52	0.52
Microsoft Copilot_38	3.45	5.17	1.72	2.87	2.87	1.72	1.15	6.9	4.02	3.45	2.87	1.72	0.57	1.15	1.15	0.57	0.57	1.72	0.57	0.57	1.15	0.57	1.72	0	0.57	0	1.15	0	0	0.57	0.57	0.57	0	0.57	0.57	0	0	0	0.57	1.15	0.57	0	0	0	0	0	0	1.15	0.57
Microsoft Copilot_39	5.94	4.57	1.37	1.83	2.28	1.83	2.74	2.74	2.74	2.28	0.91	2.74	0	0.91	1.37	0.46	3.2	0.91	1.37	0	1.37	0.91	0.91	0	0.46	0.46	2.74	0.91	0.46	0.91	0	1.37	0.46	0.91	0.91	1.37	0.91	0.46	0	0	0	0	0	0.91	0	0	0.91	0.46	0.91
Microsoft Copilot_4	4.52	2.01	2.51	3.02	0	3.02	1.01	3.52	2.01	4.02	4.02	3.02	0.5	2.01	1.01	1.01	1.51	0	1.01	0	0.5	0.5	1.01	0	1.51	2.51	0	1.51	0	1.51	1.01	0.5	1.01	0.5	0.5	0.5	0.5	0	0.5	1.01	0	1.01	0	0.5	0	1.01	0.5	0	0
Microsoft Copilot_40	6.82	2.84	4.55	4.55	3.98	2.27	3.41	1.7	2.27	2.27	0.57	2.27	0.57	0.57	1.14	1.14	0.57	2.27	0.57	2.84	1.14	0.57	0.57	1.7	0.57	1.14	0.57	0.57	0	0	0.57	1.14	0.57	0	0.57	0.57	0.57	0.57	0.57	0.57	1.7	1.14	0	0.57	0	0.57	0	0	0.57
Microsoft Copilot_41	2.45	3.92	3.43	2.45	1.96	3.92	0.98	2.94	0.98	1.47	0.49	1.47	2.45	0.49	3.43	1.47	0.49	0.98	0.49	0	0.49	1.47	0.49	0	0.98	0.98	0.49	0.49	0.98	0.98	0.49	0.98	0.98	0.98	0	0	0	0	0.49	0	0	1.96	0	0.49	0.49	0	0	0	0.98
Microsoft Copilot_42	2.76	5.52	1.38	2.76	3.45	1.38	1.38	3.45	0	2.07	0	1.38	0.69	1.38	2.76	2.76	1.38	0.69	0	2.07	1.38	0	0	0	1.38	4.14	1.38	0.69	0	0.69	0	0.69	0.69	0	0.69	0	0	0	0.69	0	0	0	0	0	0.69	0	0	0	0.69
Microsoft Copilot_43	2.13	4.79	4.26	3.72	1.6	2.13	1.06	4.26	0	2.13	1.6	1.6	1.06	0.53	1.06	1.06	1.6	0.53	0.53	0	1.06	2.66	0.53	0.53	0	0.53	0.53	0.53	0.53	0.53	0	1.06	1.06	0.53	2.66	0	0	1.06	0.53	0.53	0	0.53	0	1.06	0.53	0	0	0	0.53
Microsoft Copilot_44	4.35	2.48	0	4.35	2.48	0	1.86	2.48	4.35	1.24	1.86	0	2.48	0.62	0.62	0	1.24	1.86	0	0	0.62	0	1.24	0.62	0.62	0.62	1.24	0	0.62	1.24	0.62	0	0.62	0	1.24	0.62	0	0	0.62	1.24	0	0	0	0.62	0	0.62	0	1.24	0.62
Microsoft Copilot_45	3.31	2.21	1.1	1.66	1.66	1.1	3.31	4.97	1.1	2.76	2.76	1.1	0	1.1	0	0.55	1.1	0	0.55	0	0	1.1	1.66	0.55	0	0	0	0.55	0	1.1	0	0	0.55	0	0.55	0.55	0.55	0.55	0	1.1	0	0.55	0	0.55	0	0	0.55	0.55	1.1
Microsoft Copilot_46	2.53	3.8	2.53	3.16	1.9	1.9	3.16	0.63	3.16	0	1.27	0	2.53	1.27	0.63	1.9	1.27	1.27	0	0	1.27	0.63	0	0.63	1.9	2.53	1.9	1.27	0	0	0	0.63	1.9	0.63	0.63	0.63	0	0	0.63	1.27	0	1.27	0	1.27	0	0	0	1.27	1.27
Microsoft Copilot_47	3.26	3.26	2.72	1.63	4.89	1.63	1.63	2.72	1.63	2.72	2.17	2.72	1.09	1.09	1.09	1.63	0.54	0.54	1.63	0.54	0.54	0	1.63	0	0	0.54	0.54	0	0.54	1.09	0	0	0	0.54	0	0	0	0.54	0.54	0	0.54	1.09	0	0	0	1.09	0.54	0	0.54
Microsoft Copilot_48	1.67	1.67	2.22	1.67	2.78	1.67	2.78	3.33	0.56	1.67	2.78	0	1.11	1.11	0	3.33	0	1.11	0.56	1.11	1.11	1.11	1.11	0.56	1.11	0	2.22	1.11	1.11	0.56	0.56	0	0	0	1.11	0.56	1.11	1.11	0	1.67	0	0.56	0.56	1.67	0.56	0.56	1.11	0	0
Microsoft Copilot_49	4.79	4.11	1.37	2.05	3.42	2.05	0.68	5.48	2.05	3.42	1.37	0.68	0.68	0.68	0	0	0.68	2.05	0.68	0.68	2.05	0.68	0.68	1.37	2.05	0.68	1.37	1.37	0.68	1.37	1.37	0.68	0.68	0	1.37	0.68	0.68	0	0	0	1.37	0	0	0.68	0	0	0	0	0.68
Microsoft Copilot_5	3.96	1.98	2.97	1.49	0.5	2.48	1.49	0.99	2.48	2.97	2.48	2.48	1.49	1.98	1.49	0	0.99	0.5	0.5	0.99	0.5	0.99	1.49	0	0.5	0.5	0.99	1.49	1.49	0.99	0	0.99	0.5	0.5	0.5	0	0	0.5	0.5	0.5	0.5	0.5	0	0.5	0	0	2.48	0.5	0.5
Microsoft Copilot_50	2.84	2.27	2.84	2.84	0.57	2.84	0.57	2.84	2.84	3.98	3.98	2.27	1.7	0	0.57	0.57	1.14	0.57	1.14	0.57	0.57	1.14	0.57	0	1.14	0	1.7	1.7	0.57	1.7	1.7	1.7	0.57	0.57	0	0	0	0	1.14	1.14	0	0	0	1.14	1.14	0	0	0	0.57
Microsoft Copilot_6	4.63	4.17	3.7	2.31	3.7	1.85	1.85	0.93	0.93	1.85	0.46	0.93	2.31	0.93	1.85	0.93	0	0	0.46	0.46	1.85	0.46	0.46	0.93	0.46	1.39	0.93	1.85	0.93	0	0.93	0.46	0.93	0.93	0.46	0	0	0	1.39	0	0	0.46	0	0.46	0	0.93	0.46	0	0.46
Microsoft Copilot_7	2.71	1.81	1.81	2.26	2.71	3.17	2.71	1.36	2.71	1.36	3.62	0.45	0	2.71	0.9	0.45	0	0	0.45	0	3.62	0.45	1.36	0.45	0.45	0.9	0.45	0.9	1.36	0.45	0	0	0	0.45	0.45	0.9	1.36	0.45	1.81	0.45	0.45	2.71	0	0.9	0.45	0.45	0.45	0	0
Microsoft Copilot_8	3.57	6.12	4.59	2.04	1.53	2.55	1.02	3.06	1.53	2.04	1.02	2.55	2.04	1.53	1.02	1.02	1.02	1.53	2.04	1.02	1.53	1.53	1.53	1.53	0	0.51	0.51	0.51	0.51	1.02	0	0	0	0.51	1.02	0	0	1.02	0.51	0.51	0	0	0	0	0	0	1.02	0	0.51
Microsoft Copilot_9	3.19	2.66	2.13	4.26	1.6	2.13	1.06	4.26	3.19	2.13	3.72	0	3.72	0	0	0.53	0.53	0.53	1.06	0.53	0.53	1.06	0.53	1.06	1.06	1.06	0	0.53	0.53	1.06	0.53	1.6	0.53	0.53	0.53	0	0.53	0	0.53	1.6	0	1.6	0	0.53	0.53	0	0.53	0	0
Perplexity_1	1.43	2.63	4.53	2.15	1.91	1.19	0.95	2.86	3.82	3.34	1.19	1.19	0.72	2.39	1.43	0	0.72	0.95	3.34	2.86	0.24	0.24	0	0.24	1.43	0.72	0.48	1.19	0.95	1.19	0.48	0.48	0.48	0	0.48	0.24	0.95	0.72	0	0	0.24	0.24	0.95	0.48	0	0.48	0.48	0.24	0
Perplexity_10	2.61	2.17	0.87	0.43	2.61	1.3	1.74	3.04	1.3	1.3	1.3	0.87	1.74	0	2.17	0.43	1.3	0	0	1.3	0	0	1.3	0	1.3	1.3	1.3	1.3	0	1.3	0.43	1.74	1.3	0.43	0.87	0	0.43	1.3	0	0.43	0.43	0	1.3	0	1.3	0.43	0.43	0	0
Perplexity_11	2.65	2.27	1.89	1.52	1.89	2.65	2.27	1.89	1.52	4.17	1.52	3.03	0	0.76	0	0.76	0.76	1.14	0.76	0.76	0.76	3.03	0.76	0.76	1.52	0.38	0	3.41	0.76	0.76	1.52	1.14	0.76	2.27	0.38	0.76	1.14	0	0.76	0	0	0	1.89	0	0.76	0	0.76	0.38	0.76
Perplexity_12	1.75	1.75	5.26	3.07	3.51	1.75	1.75	3.51	0.44	3.51	2.19	2.63	1.75	2.19	0.44	0	0.88	0.44	1.75	2.19	0.44	1.32	0	0	0.44	0	1.75	1.75	1.75	1.75	0	1.32	0.88	0	0	0	1.32	0	0.88	0.44	0.44	1.32	0.88	0.44	0.44	0	0.44	0	0.44
Perplexity_13	3	4	2	3.5	2	0.5	4.5	3	2.5	1.5	1.5	2.5	0	0.5	0	0.5	0	1	1.5	2.5	0.5	1	1	2	1	0.5	0.5	0	1	1	1	0.5	0	0	0	0.5	0.5	0	1	0	0	0	0	0	0	0	0.5	1	0
Perplexity_14	4.44	3.7	3.7	2.59	2.96	1.85	1.85	4.07	0.37	2.59	0.74	1.48	2.22	1.85	1.85	0	1.48	0.37	1.85	1.11	0.37	1.48	1.11	1.11	1.48	1.11	1.11	0.74	2.22	0.74	0.37	1.11	0.37	0	0.74	0.37	0.74	0.74	0.74	0	0	1.48	0	1.11	0.37	0.74	0.37	0	0.37
Perplexity_15	4.2	3.05	4.2	3.44	3.44	1.53	3.05	1.15	2.29	2.29	2.29	1.53	0	1.91	1.15	1.15	0.38	1.15	1.15	0	0.38	1.53	0.38	0.76	0.38	1.53	2.67	1.91	0	0.38	0	1.15	1.15	0	0	1.15	1.15	0	0.38	0	0	0	0.76	0	0	0.38	0	0.38	0
Perplexity_16	2.19	5.11	4.38	1.46	1.82	0.36	2.19	1.46	2.19	1.09	2.55	1.46	0.36	2.19	1.09	0.36	1.46	0.36	2.19	0	0.73	0	0	1.82	0	0	2.19	1.82	0.36	0.73	0	0.36	0.36	0.73	0	1.09	1.46	0	1.46	0	0.36	0	0	0	0	0	0	0.36	0.36
Perplexity_17	1.05	1.4	2.81	2.11	2.81	1.05	1.05	4.91	2.46	1.75	2.81	0.35	1.05	0.7	1.05	0	1.05	0	2.11	0.35	0	0	0	1.75	0	1.05	1.75	0.35	0.35	1.4	0.7	0	1.4	0	0	0.7	0.35	0	1.75	0.7	0	0.35	0	0	0.35	0	0	0.7	0
Perplexity_18	4.19	1.86	2.79	2.33	1.86	1.4	2.33	4.19	1.86	2.33	4.19	3.26	2.79	2.33	0.93	0.47	0	1.4	0.47	0.47	0	1.86	0	1.4	0.93	0.93	3.26	1.4	0	1.86	0	0	1.4	0.47	0	0.47	0.93	0	1.4	0.47	0.47	0	0.47	0	0	0	0	0	0
Perplexity_19	5.77	3.21	5.77	6.41	3.85	1.28	3.85	1.92	0	3.21	0.64	5.77	1.28	1.28	0	0.64	0.64	2.56	0.64	0.64	0	0.64	1.28	0.64	0	0.64	0.64	1.28	0	0.64	0	0	1.92	1.28	0	0	1.28	0	0.64	0	1.28	0.64	0	0	0	0.64	0	0.64	0
Perplexity_2	1.61	3.63	3.63	1.61	1.61	1.61	0.4	6.05	4.44	3.23	1.21	0.4	1.61	2.02	1.21	0	0.4	0.81	3.63	0.81	0.4	0	0	0	0.81	0	1.21	0.81	0	2.42	0	0.81	0.4	0	0	0	0.4	0	0	0	0	0	0.81	0.4	0	0	0	0	0
Perplexity_20	3.54	3.98	7.08	1.33	1.33	1.77	2.65	0.88	0.88	3.98	2.21	3.1	0.88	0.88	0	0.44	0.44	0	2.21	1.33	0	1.77	1.33	1.33	0	0	1.33	0.88	0	1.77	1.33	0.88	0.44	1.77	0	1.77	2.65	0	0.88	0	0.44	0	0.44	0	0	0	0.44	0.88	0
Perplexity_21	1.89	3.3	4.72	1.89	3.3	1.89	2.36	2.83	1.89	0.47	0.94	2.83	0.94	1.42	0.47	0.47	1.42	1.42	2.36	1.42	0.94	0.47	0.47	0	0.94	0.47	0.94	0.47	0.94	1.89	1.42	0.47	0	0.94	0	0.94	0.47	0	0	0.47	0	0.94	0.47	0	0.94	0.47	0	1.89	0
Perplexity_22	2.99	3.42	2.99	2.14	2.14	1.71	3.42	2.56	2.56	3.85	2.99	2.99	3.42	0	0	0	1.28	0.43	0.85	0.43	1.28	0	0.43	1.28	0	0	1.28	1.28	1.71	0.85	0.43	0	0.85	0.85	0.43	0	1.28	0	0.85	0.43	1.28	0	0.43	0	0	0.43	0.43	0.43	0.43
Perplexity_23	2.27	3.79	2.65	1.89	1.89	1.89	1.14	1.89	3.41	2.65	2.27	1.52	5.68	0.76	0.76	1.52	1.14	0.76	0.76	1.14	0.76	0	0	0.38	1.52	0	0	1.14	0	1.52	1.52	0.76	1.89	0	0.38	0	0.38	0	1.14	0	0	0.76	0	1.52	0.38	0	0.38	0.38	0
Perplexity_24	3.41	3.41	2.65	4.55	1.52	1.52	2.27	0.76	1.89	1.52	1.89	3.03	0.38	0.76	0.76	0.76	1.89	0.76	1.14	0	1.14	1.89	0.76	0.38	0.76	0.38	1.89	1.52	0.38	1.14	0	1.52	0.76	0	0.38	0	1.52	0	0.76	0	0	0.38	0	0	0	0	0.38	0.38	0
Perplexity_25	2.4	2.4	6.25	2.88	2.88	2.4	1.92	1.44	0.96	3.85	1.44	1.92	4.33	1.44	1.44	0.96	0	0	1.44	0.96	0	0	0.96	0	0.48	0.48	1.92	0.48	1.44	0.48	0	0.48	0.48	0.48	0.48	0.48	0.48	0.96	0	0	0	0	0.48	0	0	0	0.96	0.48	0.48
Perplexity_26	3.63	3.23	2.02	3.63	2.42	4.44	2.02	2.82	0	3.63	1.61	2.42	0.81	0	2.02	0	0.4	0	2.02	0.81	0.81	1.21	0.81	0	0.81	0	2.82	1.61	0	0.81	0.4	0.81	2.02	0.4	0	0.4	1.61	0	0.4	0	0	0	0.81	0	0	0	0	0.4	0.81
Perplexity_27	6.14	3.51	3.07	1.75	1.32	2.63	3.51	0.88	2.63	3.07	2.19	3.51	0.44	1.75	0.44	1.32	0.44	0	1.32	0.88	0	0.88	0.44	0.88	0	0	1.32	2.19	0	0.44	0.88	0.44	0.44	0.88	0.44	0.44	1.32	0	0.88	0	1.32	0	0.44	1.75	0	0.88	0.44	0.88	0
Perplexity_28	3.69	1.38	1.84	2.3	3.69	1.38	0	3.69	1.38	0	0.92	2.3	0.92	1.84	0	0.46	1.84	0	0.46	0	0	0.92	0	0.92	0.92	0	4.15	1.38	0	0	0.46	0.46	1.38	0	0.46	0.46	0.92	0.46	0.46	0.46	0.46	0	0.46	0	0	0	0.92	1.38	0
Perplexity_29	2.96	5.42	1.97	2.46	2.46	2.46	1.97	3.45	2.46	2.46	1.48	1.97	0.49	0.99	0.99	0.49	0.49	0.49	0.99	1.48	0.49	1.97	0.49	0	0	0	2.46	0.49	1.48	0.99	0	0.99	0.49	0	0	0	1.48	0	0.99	0	0.49	0	0.49	0.49	0	0	0.49	0.49	0
Perplexity_3	1.92	3.85	4.81	2.4	0.48	2.88	0.48	1.44	2.4	6.73	3.37	5.77	0.48	0.48	0.48	0.48	1.44	0.48	0.48	0.96	0	0.96	0.48	0.48	0.48	0	2.4	0.96	0.48	0	0	0.96	0.48	0.96	0	0	0	0	1.44	0.96	0	0	0	0.48	0	0	0	0	0
Perplexity_30	2.42	4.85	4.55	2.12	1.52	3.03	1.21	2.73	0.91	3.64	0.91	3.33	0.91	1.82	0.91	1.82	0.61	1.21	1.21	0.91	0.91	1.82	0.61	0	0.91	0.3	0.61	0.61	0.61	0.61	0	0.3	0.91	1.21	0	0.3	1.21	0.61	1.21	0	0.3	0	0.61	0.61	0.3	0	0.61	0.91	0.3
Perplexity_31	2.26	5.81	4.84	4.52	2.26	1.29	1.61	1.29	0.65	1.94	0.32	2.58	1.94	1.29	0.65	1.29	0.97	1.29	0	0.65	0	0.97	0.32	0	1.94	0.32	0	0.97	0	0.97	2.9	0.32	0.32	0.32	0.65	0.65	0.97	0	0.97	0	1.94	0	1.94	0	0	0.32	0	0	0.32
Perplexity_32	2.49	4.98	4.48	1.99	1.49	4.48	1.99	1	1.49	2.49	0.5	1.99	1	1.99	0	0	0.5	1	0.5	1	0	0	0.5	0	1.49	0	0	0	3.48	0.5	0	0	0.5	0	1	0.5	1	0.5	1.99	0	0	0	1	0.5	0	0	0	0.5	0
Perplexity_33	1.49	7.09	2.24	1.87	1.87	1.87	2.24	2.61	2.61	3.36	1.12	4.1	1.12	2.99	0.75	1.12	1.12	1.12	0	0	0.37	2.24	0	0.75	0.37	0.37	0	4.48	0	0.37	1.87	0	0.37	1.12	0.75	0	0.37	0	0.37	0.37	0.75	0.37	0	0	0	0.75	0	0.75	0.37
Perplexity_34	2.82	3.23	4.84	2.42	2.82	1.21	0.81	2.02	1.21	3.23	3.23	2.02	0.4	0.81	0.4	0.4	0.4	0.4	1.61	1.21	0	1.61	0.81	0.81	0.4	0	0.4	1.61	0.4	1.21	3.63	0	0.81	0.4	0.4	2.02	1.21	0	0	0	0.4	0	2.42	0	0	0	0	0.4	1.21
Perplexity_35	4.31	4	5.54	2.15	1.54	2.77	2.46	2.15	1.23	3.08	2.15	3.08	0.31	0.62	0.62	0.62	0	0.31	0.62	1.23	0.31	1.23	0	0.31	0.62	0.92	2.46	1.23	1.23	0.31	0.92	0	0.92	0.92	0.62	0.31	1.23	0	0.62	0	0.62	1.23	0	0.92	0.31	0.31	0.92	0	0
Perplexity_36	4.04	1.35	3.37	3.7	2.69	5.05	1.35	1.68	1.68	2.02	2.02	2.36	0.34	2.02	2.36	0.67	1.68	2.36	1.68	1.35	0	2.02	0.34	0.67	0.67	0.34	1.35	2.02	0	0.34	0.67	1.01	0.34	0.34	1.35	0.34	0.34	0.34	0.34	0.34	2.02	0.34	1.35	0.34	0.67	0	0.34	1.01	0
Perplexity_37	1.36	3.64	2.27	2.73	2.27	1.82	0.91	4.55	2.27	3.18	3.18	0.91	0.45	0.91	0.45	0.91	0.45	0	1.82	3.64	0.45	0.45	0	0.91	0.91	0.91	1.82	1.36	0.45	0.45	0	0	0	0	0	0	0	0	1.82	0	0	0.45	0.91	0	0	0	0	0.45	0.45
Perplexity_38	2.93	5.54	5.86	3.91	1.63	3.26	2.28	1.63	2.28	2.61	1.3	2.93	1.95	0.98	1.95	0.65	0	0	1.63	1.63	0.65	1.3	0.98	0	0.65	0.98	1.3	0.65	0	1.3	0	0.98	0.65	0	0	0.33	2.28	0	0.65	0	0.33	0	1.63	0	0.33	0	0.98	0	0.65
Perplexity_39	4.17	1.04	3.12	2.78	1.39	2.08	0	1.74	1.04	0	2.43	3.47	0.69	1.74	0.69	1.04	0.35	0.69	1.04	1.04	0.35	1.04	1.74	0.35	0.35	0	1.74	2.43	0.69	0	2.08	0.35	1.04	1.39	0	1.74	0.35	0.35	1.39	0	0.35	0.69	0	0	0.35	0	0	1.04	0
Perplexity_4	4.63	2.49	4.27	6.41	3.2	3.91	3.2	2.85	0	3.91	3.2	1.07	2.14	0	1.42	0.71	1.42	0.71	3.56	0.36	0	2.14	0.36	0.36	0.36	0.36	1.07	1.42	0.71	0.36	1.07	1.42	1.42	0	2.14	0.36	2.14	0	0.36	0	0.71	0	0.36	0	0	0	0	0	0
Perplexity_40	3.15	5.12	5.12	1.57	3.54	3.54	0	3.54	2.76	1.57	0.79	2.76	1.97	1.97	1.18	0.79	0.39	0.79	3.94	1.57	0.39	1.18	0	1.18	1.18	1.18	0.79	0.39	0	0.39	0.39	0	0	0.79	0.39	0.79	0	0	0.79	0	1.18	0	1.18	0	0	0	0.39	0	0
Perplexity_41	5.88	3.17	3.62	1.81	2.26	1.36	1.81	2.71	3.17	2.26	1.36	3.17	0.9	2.71	1.81	0.9	0.45	2.26	1.36	1.81	1.36	0	0.9	0.9	0.9	0	0.45	0.9	0.45	0.45	0.45	0	1.36	0	0.9	0.45	0	0.45	0.45	0	0.9	0	0	0.45	0	0	0	0.45	0
Perplexity_42	0.47	4.25	2.36	1.89	3.77	0.47	2.83	3.77	1.42	3.77	3.3	0.47	2.36	1.42	0.47	0	1.42	0.47	1.89	0.47	0	0.47	0	0.94	0.47	0.94	0	0.94	0	2.36	0	0.47	2.36	0.94	0	0	0.47	0	2.36	0	0	0.47	0	1.42	0	0	0	0.47	0
Perplexity_43	2.29	4.13	3.67	1.83	3.21	1.38	1.83	2.29	0.46	3.21	3.21	3.67	0	0.46	0	1.83	0	0.92	0	0	0	0.92	0.92	0.92	0.46	0.92	0	0	1.83	0.46	3.67	0	0.46	0.92	0	1.38	0.46	0	0.92	0.46	0.46	0	0.92	0	0	0.46	0	0.46	0
Perplexity_44	2.36	2.03	1.35	3.72	2.36	1.35	0.34	1.69	4.39	1.35	2.7	1.35	4.05	3.72	2.7	0.34	0	1.01	1.01	0.68	1.35	0.34	0	2.03	1.35	0	0.68	0.68	1.35	0.34	0.34	0.68	0	0.34	0.68	0	0	0	0	0	0.34	0	1.01	0	0	0	0	0	0
Perplexity_45	5.04	0.84	2.94	4.2	1.26	0.84	1.68	2.1	0	2.52	0.42	3.36	1.26	3.78	0.42	0.42	0	0.42	1.26	0.42	0.84	2.52	0.42	0	0.42	1.26	1.68	0	0.84	0.84	0	1.26	0	0	0.42	0	2.52	0.42	0	0	0	0	0.84	0	0.84	0.42	0	0.42	0
Perplexity_46	0.82	2.87	1.64	2.05	2.87	0.82	1.64	3.69	2.05	3.69	0.41	2.46	2.87	2.05	0.41	0.82	0.82	0	1.23	0	0.82	1.23	0.41	0.41	0	0.41	1.23	0.82	0.41	1.64	0	0.41	0.82	0.41	0.41	0.41	0.41	0	1.64	0.41	0	0	0	0.41	0	1.23	0	0.41	0
Perplexity_47	1.36	1.36	2.26	0.9	1.36	0.45	0.45	4.98	1.36	3.62	2.26	1.81	0	2.71	0	1.81	0	0.9	0.45	1.81	1.36	0.45	0.45	0	0.45	0.45	1.36	0.9	1.36	0.45	1.36	0	0.45	0.45	0	0	0.9	0	0.9	0	0	0.9	0.9	1.81	0	0	0.45	0	0.45
Perplexity_48	2.6	4.83	1.86	1.12	2.6	1.12	1.12	5.95	1.12	3.72	0.37	1.86	1.86	1.86	0	1.86	0.37	0.37	0.74	2.23	1.12	0.37	0	0	1.12	1.86	2.97	1.12	0	1.12	2.23	0.37	1.12	0	0.37	0	0.37	0	1.86	0.74	0	0	0.37	0.37	0.37	0.37	0	0.37	0
Perplexity_49	2.36	0.79	3.15	1.57	1.57	2.76	0.39	3.15	3.15	1.18	3.94	2.36	1.57	1.57	0	0	1.57	1.18	1.18	0.39	0.79	1.18	0.39	0.39	1.18	0.39	0	2.76	0	0.39	0	0	0.39	0.39	0	0	0.39	0	0.39	0.39	0.39	0	0	0	0.39	1.18	0	0.39	0
Perplexity_5	3.93	3.21	3.57	1.07	3.57	2.5	2.14	0.71	1.43	2.5	1.43	4.64	0.71	1.79	1.07	1.07	0.36	0.36	0.36	0.71	1.07	0.36	0.36	0.71	0.71	1.07	0.36	2.14	0.36	1.07	0	1.43	0.71	1.07	0	1.07	1.07	0.36	0.36	0	1.43	0	0.36	0	0.36	0	1.07	0.71	0
Perplexity_50	3.23	1.38	4.15	0.92	2.76	2.76	1.38	4.15	1.38	3.69	4.15	4.61	0.46	1.84	0	1.38	0.92	0.92	1.84	0.46	0.46	0.46	0.46	0.46	0	0	0.92	3.69	0.92	3.23	0.92	0	0	0	0.46	0.46	0.92	0.46	1.38	0	0.46	0	0	0	0	0	0.46	0.46	0
Perplexity_6	4.98	3.48	2.49	1	2.99	0.5	0	3.48	1.49	2.99	1.49	3.48	0.5	1.49	1.49	1	1	1	1.49	0.5	1	1.49	0	0	0	1	0	0.5	0	1.49	0.5	0.5	0	0	0	0.5	0	0.5	2.49	0	0	1	0	0.5	1.49	0.5	0.5	0	1
Perplexity_7	4.76	0.95	5.71	1.9	3.81	0.95	0.48	1.43	0.95	2.38	0.95	2.38	0.48	2.86	0.95	0.95	0	0.48	0.95	0.48	0.95	0	0.48	0.48	0.48	1.43	0	0.95	0.48	1.43	2.38	0.95	0.48	0	0.95	1.43	0	0.95	0.95	0	0	0.48	0.48	0.48	1.9	0.48	0	0	0
Perplexity_8	3.01	3.01	3.76	2.63	4.14	1.13	2.26	4.14	1.13	2.26	1.5	3.38	1.88	0.75	0.38	0	1.13	0	1.13	0	0	1.13	1.13	0	0.38	0.75	1.5	0.38	0	0.38	0.38	0.38	0.75	1.13	0	0.38	2.26	0	0.38	0.75	1.13	0	0.75	0	0	0.38	0	0.38	0
Perplexity_9	2.9	2.9	4.19	1.94	3.23	0	0.65	3.55	2.58	4.52	2.58	2.58	2.26	1.29	1.29	0.32	0	0.97	1.29	0.97	1.61	0.32	0.32	0	0.32	0	2.26	0.32	0	0.97	0	0.97	0.65	0.65	0	0.32	0.32	0	0.65	0.32	0.32	0.32	0	0.97	0.32	0.32	0	0.97	0
[truncated: 1,264 more columns]
