# Supplementary material for: Stylometry can reveal artificial intelligence authorship, but humans struggle: A comparison of human and seven large language models in Japanese
Source: PLoS One. 2025 Oct 27;20(10):e0335369. doi: 10.1371/journal.pone.0335369 (PMC12558491; doi:10.1371/journal.pone.0335369)
Supplement: S4 Data — (CSV) [file pone.0335369.s004.csv]

ID	ChatGPT (GPT-4o)	ChatGPT (GPTo1)	Claude3.5	Gemini	Microsoft Copilot	Llama3.1	Perplexity	Human
1	2	5	2	5	6	5	3	3
2	3	3	3	3	3	3	3	3
3	2	2	4	3	3	3	2	5
4	4	3	5	4	2	2	4	7
5	3	3	5	5	6	3	5	6
6	3	3	3	3	3	3	3	3
7	5	5	3	5	3	3	3	2
8	5	6	4	4	1	5	5	7
9	4	4	4	4	4	4	4	4
10	4	5	2	3	3	4	3	3
11	3	4	3	3	3	3	4	3
12	2	4	5	4	5	6	4	3
13	5	1	2	5	4	3	2	2
14	5	5	4	5	5	5	3	4
15	4	3	3	4	3	3	3	3
16	3	3	3	5	5	3	6	5
17	3	5	2	5	6	2	2	5
18	1	4	3	3	5	2	2	3
19	3	2	3	3	4	3	2	3
20	5	5	4	6	5	2	6	6
21	3	5	5	3	5	5	5	5
22	4	4	3	4	3	3	3	3
23	3	5	2	4	4	4	5	5
24	2	4	4	3	2	6	3	4
25	5	5	3	5	3	5	6	3
26	5	5	2	5	5	5	5	5
27	6	6	6	6	6	6	6	1
28	2	3	2	2	3	2	2	2
29	5	3	3	5	3	5	4	2
30	3	6	5	6	3	4	4	2
31	4	4	5	5	4	3	3	3
32	5	5	5	5	3	3	5	3
33	2	7	1	5	3	5	6	1
34	2	3	2	2	4	3	3	2
35	3	3	3	5	3	3	6	4
36	3	5	2	5	5	3	5	5
37	5	5	3	5	5	3	5	3
38	3	2	5	3	4	5	3	2
39	3	3	2	3	3	1	2	4
40	2	3	5	3	5	5	3	2
41	2	2	2	5	3	4	4	2
42	5	5	5	5	4	3	5	6
43	1	2	3	5	4	2	2	5
44	3	3	3	3	3	3	3	3
45	3	3	3	3	3	3	3	5
46	5	5	3	5	2	3	3	3
47	5	2	2	5	3	5	6	7
48	3	3	3	3	3	2	3	5
49	3	3	5	3	3	3	5	4
50	3	4	4	4	4	4	4	4
51	3	4	3	3	2	2	1	3
52	6	5	2	6	1	3	2	3
53	5	6	4	4	3	2	2	5
54	2	2	2	2	2	2	2	3
55	3	4	3	3	3	4	4	4
56	3	6	3	5	5	3	3	7
57	2	6	2	5	6	6	5	7
58	3	5	2	2	5	6	5	2
59	5	5	5	5	5	5	5	5
60	5	5	4	4	5	4	4	3
61	5	2	1	3	7	2	3	6
62	2	2	7	3	2	3	5	1
63	2	4	1	2	2	3	4	5
64	5	4	2	2	5	5	5	2
65	5	7	6	6	2	6	3	2
66	3	4	3	4	5	3	3	5
67	3	3	3	3	2	3	3	5
68	2	4	4	2	3	4	5	5
69	4	4	2	6	4	4	2	2
70	3	4	4	4	4	4	4	4
71	6	4	2	2	4	3	3	1
72	3	5	5	2	6	4	5	6
73	7	6	7	1	3	1	1	1
74	5	3	3	3	6	5	5	2
75	2	2	2	2	5	2	5	5
76	5	3	6	4	3	5	4	3
77	3	3	3	4	5	3	5	5
78	3	3	5	5	5	5	3	5
79	5	5	5	5	5	5	4	5
80	5	3	4	5	2	5	3	2
81	6	6	7	6	7	1	1	3
82	4	4	2	4	5	2	4	4
83	4	3	5	5	4	3	2	1
84	6	5	5	6	2	1	1	6
85	2	5	5	5	5	2	1	6
86	3	5	6	4	5	3	5	3
87	5	5	3	3	3	4	5	5
88	6	5	5	5	6	1	5	6
89	4	4	3	3	4	3	3	2
90	2	6	5	3	2	3	2	5
91	2	4	3	3	4	4	4	2
92	2	6	6	6	5	2	6	2
93	5	3	4	5	5	4	4	6
94	3	5	3	5	5	3	3	3
95	5	6	2	4	6	3	1	7
96	3	6	5	3	3	6	4	3
97	3	3	4	4	4	3	3	4
98	5	5	4	3	5	3	5	5
99	4	5	4	3	5	3	3	3
100	5	3	3	3	6	5	5	6
101	2	5	3	5	2	3	6	6
102	5	4	2	4	4	2	6	2
103	2	2	3	2	4	3	4	2
104	2	5	6	3	5	3	3	5
105	3	5	4	3	3	5	3	2
106	3	2	6	2	2	2	2	6
107	5	5	5	7	5	3	6	3
108	4	6	1	5	5	3	5	1
109	5	3	3	5	5	5	3	3
110	6	6	6	3	6	2	5	5
111	3	5	1	5	5	5	5	5
112	2	6	3	5	3	5	1	5
113	5	5	5	2	5	2	2	6
114	1	3	3	7	2	1	1	1
115	4	3	3	4	5	4	4	5
116	3	2	4	5	3	4	3	1
117	5	5	5	5	5	5	5	3
118	5	6	5	3	2	5	3	3
119	3	3	2	3	3	3	3	3
120	6	3	3	2	5	5	5	2
121	5	6	5	5	6	5	2	6
122	2	5	2	6	6	5	5	5
123	5	5	3	4	7	5	5	7
124	1	6	5	7	5	2	5	7
125	5	5	4	3	4	3	4	3
126	3	5	2	3	5	4	5	5
127	5	5	1	5	5	3	3	7
128	3	5	3	6	3	4	5	6
129	4	4	4	4	5	4	4	5
130	2	6	6	2	5	2	3	6
131	3	3	5	5	3	4	5	6
132	3	4	4	4	4	3	3	5
133	5	5	3	6	2	6	3	3
134	2	3	2	5	5	5	6	7
135	3	3	5	3	5	5	5	3
136	3	4	3	5	5	4	3	3
137	3	5	3	3	5	5	3	5
138	5	5	1	6	6	5	2	1
139	4	5	2	2	5	3	3	5
140	4	4	5	5	5	5	4	2
141	5	5	3	5	3	3	5	3
142	4	4	5	4	4	4	4	5
143	2	6	2	6	6	5	3	6
144	6	5	5	2	3	3	5	2
145	5	5	3	5	3	5	5	3
146	5	5	3	5	3	5	7	3
147	5	5	5	3	5	5	5	5
148	5	5	3	5	3	4	5	3
149	5	5	3	5	3	3	4	2
150	3	5	2	4	5	2	3	4
151	3	4	3	3	3	4	3	5
152	3	6	5	2	3	2	3	5
153	2	6	3	5	6	2	2	6
154	3	5	2	5	5	3	5	5
155	5	4	1	2	5	2	3	3
156	3	4	5	4	4	4	4	3
157	5	3	5	5	5	3	3	5
158	3	6	5	5	2	5	5	2
159	3	6	6	3	6	1	2	5
160	4	4	7	6	6	4	4	6
161	6	5	3	4	2	2	2	1
162	1	7	1	1	7	7	7	1
163	4	5	2	3	5	2	2	6
164	3	4	3	5	2	6	6	2
165	5	5	3	3	5	3	5	2
166	6	2	5	4	1	5	3	2
167	3	3	6	2	5	2	2	5
168	3	3	3	3	3	3	3	3
169	5	5	1	5	4	5	5	3
170	3	2	5	3	4	4	4	2
171	4	4	4	4	5	3	4	3
172	3	5	4	4	4	4	4	3
173	2	4	3	2	6	2	2	2
174	4	4	4	4	4	4	4	4
175	1	4	2	2	2	5	2	5
176	4	5	4	3	6	4	2	6
177	6	2	3	5	5	2	3	2
178	3	3	6	3	6	5	5	7
179	3	6	5	5	3	6	3	2
180	4	4	4	3	3	5	3	5
181	5	5	3	5	4	5	5	3
182	2	4	3	3	4	3	6	2
183	1	5	2	1	6	5	5	7
184	5	2	4	3	3	2	4	6
185	2	4	2	3	3	5	3	5
186	5	6	3	5	6	6	6	7
187	3	3	3	5	5	5	5	3
188	5	2	3	5	3	2	1	5
189	3	3	3	3	3	3	3	3
190	3	7	3	4	6	2	5	6
191	2	6	6	5	6	2	2	5
192	2	6	2	3	2	2	2	6
193	5	5	5	5	5	3	3	2
194	5	5	6	5	5	3	2	6
195	6	6	1	2	6	3	3	1
196	3	5	5	5	5	2	5	5
197	3	4	5	4	2	4	4	3
198	5	5	2	5	5	3	3	5
199	4	2	2	7	5	4	2	2
200	7	3	3	5	5	5	5	5
201	4	4	2	2	5	3	5	5
202	4	4	3	3	5	4	4	3
203	5	5	5	5	3	3	5	2
204	5	5	5	3	5	3	2	3
205	2	3	3	5	5	5	5	2
206	2	6	3	3	2	6	6	2
207	3	6	2	6	6	5	2	6
208	3	5	3	5	3	3	5	5
209	5	6	5	1	5	1	5	1
210	3	2	3	3	5	5	3	3
211	3	6	6	6	6	3	3	6
212	4	3	5	4	4	5	3	3
213	4	4	2	3	5	2	2	5
214	6	4	2	5	4	3	5	3
215	4	4	3	5	4	4	3	4
216	5	3	3	5	6	5	3	6
217	3	6	5	5	5	5	5	7
218	2	6	3	5	3	3	2	5
219	3	5	5	2	4	2	3	6
220	4	5	4	5	5	4	3	2
221	5	6	1	2	7	3	6	4
222	6	6	5	5	3	2	1	2
223	6	1	5	2	6	5	5	1
224	5	7	2	3	6	3	2	1
225	3	6	1	2	5	5	2	4
226	3	6	3	6	3	1	2	6
227	5	5	5	5	5	3	5	3
228	3	3	3	3	2	5	5	5
229	2	6	6	5	5	5	2	5
230	3	4	3	4	3	2	4	5
231	5	5	2	6	6	3	3	2
232	4	5	3	4	5	5	4	3
233	5	6	4	4	6	5	2	2
234	4	4	4	4	4	3	4	4
235	6	1	3	3	3	3	6	1
236	6	5	4	5	2	6	3	5
237	5	6	3	6	2	5	2	3
238	2	2	2	2	2	2	2	2
239	2	7	4	5	3	5	6	6
240	6	6	2	5	3	2	2	4
241	5	6	6	5	5	5	4	3
242	4	5	5	5	6	5	5	2
243	5	3	1	3	7	1	4	6
244	5	5	3	3	5	2	3	6
245	7	7	6	3	7	1	2	3
246	3	3	6	4	5	6	4	5
247	4	5	2	5	6	4	3	3
248	5	5	1	1	7	7	1	7
249	3	2	2	4	3	2	2	4
250	3	5	3	4	3	5	5	4
251	6	6	1	7	2	3	3	2
252	4	4	4	4	5	4	3	4
253	5	6	6	3	6	1	6	2
254	3	5	3	4	4	2	3	2
255	5	6	2	3	3	6	6	2
256	6	3	6	3	3	2	5	5
257	4	4	2	4	3	2	3	5
258	5	3	5	5	3	3	2	3
259	4	6	5	2	5	5	6	6
260	5	5	5	5	4	3	2	3
261	6	6	6	2	6	2	3	2
262	5	5	4	5	3	3	3	2
263	5	3	3	5	5	5	3	5
264	6	5	1	3	3	1	1	7
265	6	6	2	2	6	3	4	7
266	6	6	3	6	6	3	3	6
267	6	6	3	6	5	3	2	6
268	5	5	3	5	5	5	3	3
269	2	2	3	5	6	5	3	2
270	6	4	3	4	5	1	5	1
271	3	5	5	5	3	3	3	3
272	5	5	5	3	5	3	2	2
273	6	5	7	3	3	5	1	6
274	3	5	5	5	5	3	3	6
275	2	7	5	2	4	3	3	5
276	3	6	1	5	3	2	5	2
277	3	5	3	3	2	3	2	2
278	4	7	6	2	5	3	5	6
279	6	2	2	6	6	2	5	2
280	5	3	5	5	5	5	5	2
281	4	5	3	3	5	3	3	5
282	5	5	2	6	6	3	6	5
283	7	5	1	6	7	5	6	7
284	3	2	2	4	2	2	3	5
285	3	6	2	2	6	3	6	4
286	5	4	3	5	5	3	3	6
287	3	3	6	6	3	5	1	6
288	2	5	5	3	2	3	6	6
289	1	6	1	1	7	5	7	6
290	3	6	6	5	5	6	5	6
291	3	6	2	2	6	6	2	6
292	4	4	4	4	5	4	5	2
293	3	5	2	5	6	4	3	3
294	5	6	3	5	6	2	2	6
295	5	5	2	1	6	2	3	3
296	5	5	4	3	5	5	2	3
297	2	6	2	2	5	6	2	6
298	5	6	1	5	5	6	5	2
299	5	5	3	5	4	4	5	3
300	5	3	3	5	4	3	4	6
301	3	3	6	4	2	7	5	7
302	5	6	2	5	5	5	5	6
303	2	6	4	6	3	3	2	3
304	6	6	4	6	6	5	6	6
305	3	3	2	4	3	4	2	1
306	5	6	2	3	5	3	2	2
307	5	6	4	5	5	2	2	2
308	6	6	2	2	6	2	4	6
309	6	3	2	6	5	3	3	1
310	5	6	5	3	6	3	3	5
311	5	5	6	6	6	5	5	6
312	4	5	4	5	5	5	5	2
313	5	5	2	3	6	4	3	6
314	5	2	5	2	2	2	3	2
315	3	5	6	3	5	3	3	2
316	5	5	6	6	6	3	2	5
317	3	5	5	3	5	3	3	5
318	4	5	3	3	5	3	2	5
319	3	5	5	3	3	3	3	5
320	5	6	5	3	5	3	3	4
321	5	5	3	4	2	3	4	2
322	3	3	5	4	5	4	4	5
323	6	5	2	6	6	2	5	2
324	2	5	2	5	2	6	5	2
325	7	6	4	6	6	4	5	2
326	5	5	3	2	5	3	3	6
327	2	3	4	5	4	3	5	4
328	5	6	3	6	5	2	4	7
329	5	6	2	6	6	6	5	4
330	3	3	3	4	3	4	3	3
331	5	4	2	5	5	3	3	3
332	2	4	3	5	5	3	5	2
333	3	5	1	3	6	2	2	7
334	5	6	5	3	3	3	3	5
335	5	6	5	3	6	2	2	3
336	5	6	3	5	4	2	5	2
337	3	5	2	5	3	3	5	3
338	4	6	3	2	5	3	2	3
339	5	4	3	5	2	5	2	5
340	5	5	3	5	6	3	3	6
341	5	3	2	5	5	1	1	7
342	6	6	1	2	6	3	5	1
343	4	5	6	3	6	2	3	5
344	5	5	2	2	5	3	3	6
345	2	4	5	3	2	5	2	6
346	5	6	1	1	2	1	1	1
347	5	5	6	5	6	1	1	7
348	5	6	3	5	6	3	3	7
349	4	5	5	4	4	4	3	3
350	4	4	3	5	5	3	5	5
351	5	5	3	5	5	3	2	5
352	6	7	1	1	7	3	2	7
353	5	6	1	4	6	3	3	7
354	5	6	2	6	5	3	6	2
355	3	3	3	3	3	2	3	3
356	6	6	3	2	6	2	1	6
357	6	5	3	5	2	2	2	3
358	2	6	3	5	5	6	7	1
359	6	6	6	2	5	3	2	2
360	2	5	3	2	3	3	7	2
361	3	3	5	3	5	3	5	5
362	5	5	5	3	5	2	5	6
363	7	1	7	2	6	6	2	2
364	3	6	3	5	4	2	3	3
365	1	1	3	2	2	4	2	6
366	6	6	3	7	6	6	5	1
367	2	2	4	1	6	2	6	6
368	4	3	5	3	5	2	5	5
369	2	6	2	4	3	1	3	5
370	5	3	6	2	5	2	5	5
371	3	6	5	3	3	3	3	5
372	5	3	2	3	5	5	2	7
373	5	6	5	3	6	5	5	6
374	5	5	3	5	5	3	3	5
375	5	6	2	5	7	2	6	1
376	4	3	3	3	5	3	2	1
377	4	5	1	5	2	3	1	6
378	5	4	5	6	5	6	6	1
379	5	4	2	6	2	5	2	1
380	6	5	5	3	3	5	3	2
381	5	5	5	3	2	1	3	6
382	3	6	1	5	6	5	6	2
383	5	3	3	2	5	4	5	4
384	3	2	6	5	2	1	2	1
385	6	4	5	2	4	4	2	4
386	7	7	5	5	5	2	5	1
387	2	3	5	1	4	5	2	4
388	5	5	5	2	6	5	3	2
389	4	4	4	4	4	4	4	5
390	4	6	4	3	6	2	3	2
391	5	6	5	2	7	5	2	2
392	3	5	2	2	2	2	5	5
393	5	5	5	5	5	2	5	2
394	3	3	3	3	3	4	4	3
395	4	5	4	4	2	4	5	2
396	3	5	3	5	5	5	3	5
397	3	5	6	2	6	5	5	3
398	7	5	1	2	7	7	3	7
399	5	6	2	5	6	4	6	3
400	5	5	3	3	5	5	5	3
401	3	3	2	5	6	4	3	5
402	3	4	4	5	4	4	4	5
403	3	5	2	2	3	3	4	6
